# Supplementary material for: A carnivorous plant genetic map: pitcher/insect-capture QTL on a genetic linkage map of Sarracenia
Source: Life Sci Alliance. 2018 Nov 29;1(6):e201800146. doi: 10.26508/lsa.201800146 (PMC6265660; doi:10.26508/lsa.201800146)
Supplement: Supplementary file 1 [file LSA-2018-00146_SdataF1.zip]

Archive with 3 entries (3 files):
- 1A_01-03.tif
- 1B_04-07.tif
- 1C_08-12.tif
