# Supplementary material for: A carnivorous plant genetic map: pitcher/insect-capture QTL on a genetic linkage map of Sarracenia
Source: Life Sci Alliance. 2018 Nov 29;1(6):e201800146. doi: 10.26508/lsa.201800146 (PMC6265660; doi:10.26508/lsa.201800146)
Supplement: Supplementary file 2 [file LSA-2018-00146_SdataF2.zip]

Archive with 4 entries (4 files):
- 2A_13-17.tif
- 2B_18-22.tif
- 2C_23-28.tif
- 2D_29-39.tif
