# Supplementary material for: A carnivorous plant genetic map: pitcher/insect-capture QTL on a genetic linkage map of Sarracenia
Source: Life Sci Alliance. 2018 Nov 29;1(6):e201800146. doi: 10.26508/lsa.201800146 (PMC6265660; doi:10.26508/lsa.201800146)
Supplement: Supplementary file 4 [file LSA-2018-00146_SdataF4.zip]

Archive with 11 entries (11 files):
- Fig4A.tif
- Fig4B.tif
- Fig4C.tif
- Fig4D.tif
- Fig4E.tif
- Fig4F.tif
- Fig4G.tif
- Fig4H.tif
- Fig4I.tif
- Fig4J.tif
- Fig4K.tif
