# Supplementary material for: A carnivorous plant genetic map: pitcher/insect-capture QTL on a genetic linkage map of Sarracenia
Source: Life Sci Alliance. 2018 Nov 29;1(6):e201800146. doi: 10.26508/lsa.201800146 (PMC6265660; doi:10.26508/lsa.201800146)
Supplement: Supplementary file 6 [file LSA-2018-00146_SdataF6.zip]

Archive with 9 entries (9 files):
- Fig6A.tif
- Fig6B.tif
- Fig6C.tif
- Fig6D.tif
- Fig6E.tif
- Fig6F.tif
- Fig6G.tif
- Fig6H.tif
- Fig6I.tif
