# Supplementary material for: A carnivorous plant genetic map: pitcher/insect-capture QTL on a genetic linkage map of Sarracenia
Source: Life Sci Alliance. 2018 Nov 29;1(6):e201800146. doi: 10.26508/lsa.201800146 (PMC6265660; doi:10.26508/lsa.201800146)
Supplement: Supplementary file 8 [file LSA-2018-00146_SdataF8.zip]

Archive with 11 entries (11 files):
- Fig8A.tif
- Fig8B.tif
- Fig8C.tif
- Fig8D.tif
- Fig8E.tif
- Fig8F.tif
- Fig8G.tif
- Fig8H.tif
- Fig8I.tif
- Fig8J.tif
- Fig8K.tif
