# Supplementary material for: A carnivorous plant genetic map: pitcher/insect-capture QTL on a genetic linkage map of Sarracenia
Source: Life Sci Alliance. 2018 Nov 29;1(6):e201800146. doi: 10.26508/lsa.201800146 (PMC6265660; doi:10.26508/lsa.201800146)
Supplement: Supplementary file 9 [file LSA-2018-00146_SdataF9.zip]

Archive with 10 entries (10 files):
- Fig9A.tif
- Fig9B.tif
- Fig9C.tif
- Fig9D.tif
- Fig9E.tif
- Fig9F.tif
- Fig9G.tif
- Fig9H.tif
- Fig9I.tif
- Fig9J.tif
