# Supplementary material for: A carnivorous plant genetic map: pitcher/insect-capture QTL on a genetic linkage map of Sarracenia
Source: Life Sci Alliance. 2018 Nov 29;1(6):e201800146. doi: 10.26508/lsa.201800146 (PMC6265660; doi:10.26508/lsa.201800146)
Supplement: Supplementary file 10 [file LSA-2018-00146_SdataF10.zip]

Archive with 4 entries (4 files):
- FigS1A.tif
- FigS1B.tif
- FigS1C.tif
- FigS1D.tif
