# Supplementary material for: A carnivorous plant genetic map: pitcher/insect-capture QTL on a genetic linkage map of Sarracenia
Source: Life Sci Alliance. 2018 Nov 29;1(6):e201800146. doi: 10.26508/lsa.201800146 (PMC6265660; doi:10.26508/lsa.201800146)
Supplement: Supplemental Information 2 [file Supplemental_Information_2.txt]

data type f2 intercross
281 437 26
*RI284 - - - H - - - - - - - H - - - B - - - - - - - H - - - - - - - H - B - - - - - B - - - - H - - - - - - - - - - - - H - H - H - - - - - A - - - - - B - - - - - - - - - B H - - - - - - H - - - - - - - - A - - - - H A - - - - - - - - A - - - H - - - - - - - - H - H H - - - - - - - - - H - - H - - - - H - - - - - - - - - - - - - - - - B A - - - H - - - B - A - - - - - - B - - - - - A - H H H - A - H B H - B - H - - - - - - - H A - B B - - - - - - - - - - B A - B H - - A - - B H H H H - - B - - - - - H - - - - - - B B H - H H H B - - - - - - - - - - - - - - - -
*D179172 - - B H H A H - - A H - H B - B - - H - A - - H - A A - H B H H H - - A H H H - B B - - H - - B - H - - B H - - H H B - B - - A B H H - - - H A A B H H B H H H - A H B - H B - H A A H - - A H B H H A - H - - B H A H H H B - - A A H H H - H H A - - - H B B H A H H - H - H B H H H A H - - H B - H H H H A - - - - B A - B A - - - - - - - - - - - - - - - - - - - - - - - - - - - - - - - - - - - A B - B H - - - H H H - - - - - H A - H - - H H B B H H - - - B A - H H - - - B H - - - H H H H - - - - A B - - - - - H - - B H - - H - - A - - - - - - - - - - - - - - -
*D65266 - - B H H A H A H - H - H B H B A H H - - - B - - A A A - B H H H - - A H H - B B B - A H H - B B A H - B H A B H - B - B H H A B H H - - - - A A B H H - H H H A A H B H H B H H A A H H A A H B H H A A H H - B H A H H H B - B A A H H H B H H A - - A H B B H A H H - H H H B H H H A H H - H B A H A H H A B A A H B A H B A - - - - - - - - - - - - A - - - - - - - B - - - H - - - - - - H - - A A B H B H H - H H H H H - - H - H A A H B A H H B - - H - - - B - - B H A B A H - B H H H H H H - H H B A - H H H - H H - B - - - H H - B A - - - - - - - - - - - - - - -
*RI809 H - - H - - - - H - - - - - - - - - - - - - - H - - - - - B - - - - - - - - - - - - - - - - - - - - - H - - - - - H - - - - - - - H - B - H - - - - - - - - - - - - - - - - - - - - A - - - A - - - - - A H - - B A A - - - - - - A A - - - - H - - - - - - - - H - H H - - - - - - - - - H - A H - - - - H - - - - - - - - - - - - - - A - B H H - - - H - - - - A B - - B - - - - - - - - A - H H H A A B - B H - H H - - - - - - - - H A - H B - - - - B - - - - H B A - B H - - - - - - H - - - - - H - - - - - - - - - - H - B - H - - H - B A - - - - - - - - - - - - - - -
*RI278 - - A - - - - - - - - - - B - - - - - - - - - - A - - - - - - - - - - - - - - - - - - - - - - - - - - H - - - - - - - - - - - - - - - - - H - - - - - - - - - - - - - - - - - - - - - - - - - - - - - - A - - - B A A - - - - H - - - - - - - A - - - - - - - - H - H H - - - - - - - - - H - A H - - - - B - - - - A - - - - - - - A - H - - - A H - H A - - - - H B - - B - - - - - - - - - - H - - - - H - - - - - - - - - - - - - - - - - B - - - - - - - - - - H H A - - - - - - - - B H H H - - H H A - - A - - - - - - B - B B H - B H H - - - - - - - - - - - - - - - - -
*RI277 - - A - - - - - - - - - - B - - - - - - - - - - A - - - - - - - - - - - - - - - - - - - - - - - - - - H - - - - - - - - - H - - - H - - - H - - - - - - - - - - - - - - - - - - - - - - - - - - - - - - - - - - - A - - - - - H - A - - - - - A - - - - - - - - H - H - - - - - - - - - - H - - H - - - - - - - - - A - - - - - - - A - H - - - H H - - A - - - - - - - - - - - - - - - - - - - H - - - - - - - - - - - - - - - - - - - - - - - - - - - - - - - - - H H A - - - - - - - - B - H - - - H H A - - A - - - - - - - - - - - - - H H B - - - - - - - - - - - - - - - -
*RI1509 B - - - - - - - H - - H B - - - - - - - - - - - - - - - - - - - B - - - - - - - - - - - - - - - - - - - - - - - - - - - - - - - - - - - - H - - - B - - B - - - - - - - H - - - - - B B H - - - - - - - - - - - B A A - - - - H - H - - - - - - - - - - - - - - H - H H H - - - - - - - - H - - H - - - - - - - - - - - - - - - - - - - H - - A - - - - A A - B - B - - - - - - - - - - - - - - B - - B - H - H H - H H B - - - - - H - - H - B B - - - - - B - - - H H - - B - - - - - - - B H - A - H - - H - - - H - - - - - - B B H - B H - B - - - - - - - - - - - - - - - -
*S154546 H H H A H A H H H A H H B B H A A H B H A B B H - A H H H B A H B H H A H H H H B H H A H H H H H A H H B H A A B H B H B H H A B - B B - H H H A B H H B B B H A A H B H A B A H H B H H A A A B H H H A H A A B A A A H H B B B H A B H A B A H H B H A H H B H A H H H B A B B B H H A H H A H H A H A B H H B A A H H H H H H - A H H A A H H H A H A A B - - - B B H B - H B A - B H H H B H H H A A H B H H H - H H A H H - - H B B H H B B A A B H H B H - - H H A H B B - B A B H - - H H A H H - - H B A B H H H - A B - B B - - - H - - - - - - - - - - - - - - - - - -
*S158788 H H H A H A H H H A H H B B - A H - H H A B B B - H H H B B A H B H A A H H H H B H H A B H H H H A H H B H B A H H B H B H H A B H B B A H H H A B H H B B B H A A H B H - B A H H B H H A H A B H B H A H A H B A H A H H B B B H A B H A B A H H H H A H H B H H H H H B A B B B H H A H H A H H H H A B H H B A H - A H H H B H H H H H A A H H A H A A B - H B B H H B A H B A B A H H H B H H H H A H B H H H H H H A H H H H H B H H H B B A A B H H B H - - H H A H B B H B H B H B A H H A H H H A H B H H H H H A A B H B B H - B H A B A - - - - - - - - - - - - - - -
*RI1153 H H - A - - - - H - - H B B - A - - H A - - - H A - - - - B A H B H - - - - - H - H H A B - H - - - - H - - - - - H - H B H H - - H - B - B - - - B H H H - - - - - H B H A - A - - B H H - H - - - - H A H - - B A H - - - - H - H A - - - - A - - H - - - - - H - H H H - - - - - - - - H - A H - - - - H - - - - H - - - - - - - H - B H A A A B H H A A - B - B H - - B - - B - B A H - H - H H H H A H B H H - H A H - - A - - H - H H - B B - - - - H B H - - H H H - B B - - H - H B A B H H H H H A H B A H H H - - - B - B B H - B H H B - - - - - - - - - - - - - - - -
*R4857 - H - A - - - - H - - - B B - H - - H - - - - H - - - - - - A H - - - - - - - - - - - - - - - - - - - H - - - - - - - H - - - - - H - - - B - - - B - H H - - - - - H - - A - - - - - H - - - - - - - - A B - - B A H - - - - H - B - - - - - A - - H - - - - - H - H H H - - - - - - - - H - - B - - - - H - - - - H - - - - - - - H - - - A - - B - - A A - - - - H - - H - - B - B - H - H - H B - - A H - A H - H A H - - - - - - - H H - - B - - - - H - - - - H H H - - - - - - - - B A - H H - H H A H - B - - - - - - B - B B H - B H - B - - - - - - - - - - - - - - - -
*R4860 - - A A - - - - H - - - - B - - - - - - - - - H - - - - - B A - - - - - - - - - - - - - - - - - - - - H - - - - - H - - B - - - - - - - - - - - - - - - - - - - - - - - - - - - - - - - - - H - - - - - A B - - - A H - - - - - - B - - - - - A - - H - - - - - H - H H - - - - - - - - - H - H B - - - - H - - - - - - - - - - - - - - - - H H - - - - - - - - - - - - - A - - - - B - H - H - H - H - A H - H H - H A H - - - - - - - - - - B - - - - - - H - - - H H H - - B - - H - - - A B H - - H H - H - - - H - - - - B - B - H - B H H B - - - - - - - - - - - - - - - -
*RI1479 H A - - - - - - B - - B - - - - - - H - - - - - - - - - - - A A - H - - - - - - - - - - - - - - - - - - - - - - - - - H - - - - - - - - A - - - - - - - H - - - - - A - - - - - - - - A - - - - - - - - A H - - - A H - - - - - - B - - - - - - - - - - - - - - H - H H A - - - - - - - - H - - H - - - - H - - - - A - - - - - - - - - - - - - A - A H - A - - - B - - - - - - - - - A - - - - - - H A A - - - H - H - - - - - - - - - - H - - B - - - - - - - - - - H H - - B - - - - - - - B A - H H - - - - - - - - - - - B - B - - - B H - B - - - - - - - - - - - - - - - -
*R1935 H H - A - - - - B - - B B B - H - - H - - - - H A - - - - B - - B - - - - - - H - B - A - - - - - - - H - - - - - H - B H B H - - H - H - B - - - B B H - - - - - - H B - A - - - - H H B - H - - - - - A B - - H A - - - - - B - B - - - - - A - - H - - - - - H - - H B - - - - - - - - - - H B - - - - - - - - - - - - - - - - - - - B - A A - - H B A A - B - B - - - H - - H - B A - - A - B B H - A H B H H - H A H - - - - - H - - - - B B - - - - B H H - - H - B - B H - - H - - B H B H B - H B - H - - - B - - - - - - B B H - H H H B A - - - - - - - - - - - - - - -
*RI12 H - - H - - - - - - - - B B - - - - - - - - - H - - - - - - B A - - - - - - - - - - - - B - - - - - - - - - - - - - - B - - H - - - - - A - - - - B - - - - - - - - - B - A - - - - - - H - - - - - - - H B - - A A H - - - - - - B - - - - - A - - - - - - - - H - H H - - - - - - - - - H - H H - - - - H - - - - - - - - - - - - - - - - - H - - - - - - - B - - - - - - - - - - - - - - - - B - H - A A - - - - H A H - - - - - - - H A - B - - - - - - - - - - H H H - - H - - H - H H H B H B - H A H - - B - H - - - - H - B B A - H H H B A - - - - - - - - - - - - - - -
*R6776 H H - H - - - - H - - - - B - - - - - - - - - H H - - - - B - - - - - - - - - - - - - - - - - - - - - B - - - - - - - B B - - - - H - H - B - - - - - - A - - - - - - - - A - - - - H - - - - - - - - - B - - - A H A - - - - H - B A B - - - H - - - - - - - - H - H H H - - - - - - - - A - - H - - - - - - - - - - - - - - - - - H - B B - - - H H - A A - B - - H - - B - - H - - A H - A - H - - B A A - - B - - H - - - - - - H - H - - B - - - - - - H - - - - A H - - - - - - - - - B B - - - A A H - - - - H - - - - H - H B A - H H H B H - - - - - - - - - - - - - - -
*RI15 - H - H - - - - H - - - - - - - - - - - - - - H H - - - - B - - - H - - - - - - - - H - - - - - - - - B - - - - - - - B - B - - - H - H - B - - - - - - A - - - - - - - - - - - - - H - H - - - - - - - B B - - A H A - - - - H - B A B - - - H - - - - - - - - H - H H - - - - - - - - - - - - H - - - - - - - - - - - - - - - - - H - B B - - A H H - A A - - - - - - - - - - H - - - H - A - H - - B - - - - - - H H - - - - - - H - H A - B - - - - - - H H - - H A H - - A - - - - - - B B B - - - - - - - - - - - - - - H - H - A - H H H B A - - - - - - - - - - - - - - -
*R8063 - H - - - - - - H - - - B - - H - - H H - - - H H - - - - - - - - H - - - - - H - - H - - - - - - - - B - - - - - - - B - - - - - H - - - B - - - - B - - - - - - - - - - A - - - - H H H - H - - - - - B B - - - H A - - - - H - B - - - - - H - - B - - - - - H - H H H - - - - - - - - A - H H - - - - A - - - - - - - - - - - - H - B H - H A H H A A A - - - B H - - - - - H - - A H - A - H - H - A A - H B - H H B - - - - - H - H A - B B - - - - H - H - - H A H - - A - - H - - H H B H B - A - H H - B - H - - - - H - H B A - H H H B A - - - - - - - - - - - - - - -
*R4462 - H - - - - - - H - - - B - - - - - - - - - - H H - - - - - B A - - - - - - - H - - H - - - - - - - - B - - - - - - - B - - - - - H - - - B - - - - - - - - - - - - - - - - - - - - H H H - - - - - - - B B - - - H A - - - - H - - - - - - - H - - B - - - - - H - H H H - - - - - - - - A - - H - - - - - - - - - H - - - - - - - H - B A - H A H - A A A - B - B H - - - - - H - - A H - - - H B H B - A - H B - H H B - - - - - - - H A - B - - - - - H - H - - H A H - B A - - H - - H H B H B - A - H H - - - H - - - - H - H B A - H H H B A - - - - - - - - - - - - - - -
*R5340 H H H H - - - - H - - B B B - H - - H H - - - H H - H - - B B A H H - - - - - H - B H H A - - - - - - B - - - - - H - B H B B A - H - H A - - - A B B H A - - - - A H H B A - - - - B H H - H - - - - - B B - - B H A - - - - H - B - H - - - H - - B - - - - - H - H B H - - - - - - - - A - H H - - - - A - - - - H - - - - - - - H - B H A H A - H A A A - B - - H - - H - - H - B A H - A - H B H B A A B H B - H H B - B - - - H - H A - B - - - - - H H H - - H A H - B H - - H - - H H - H B H A H H H - B - H - - - - H - H - H - H A H B A - - - - - - - - - - - - - - -
*R8281 H H - - - - - - H - - B - - - - - - - - - - - - H - - - - - - - H - - - - - - - - - - - - - - - - - - - - - - - - - - B - - - - - H - - - B - - - - - - A - - - - - - H - A - - - - B H - - H - - - - - - - - - - H - - - - - - - - - - - - - H - - - - - - - - H - H - H - - - - - - - - A - - - - - - - A - - - - - - - - - - - - H - - - - - - H - - A A - - - - H - - H - - H - - A H - - - - - H B A A - H - - H - - - - - - - - - H A - B B - - - - - - H - - - A - - - H - - - - - H - - H - - A B - - - - - - - - - - - - H - H - H - H B A - - - - - - - - - - - - - - -
*RI950 - - - H - - - - B - - B - - - - - - B - - - - - - - - - - - - A - - - - - - - - - - - - - - - - - - - - - - - - - - - - - - - - - - - - - B - - - - B H - - - - - - - - - A - - - - H H H - - - - - - - B B - - - B - - - - - - - B - - - - - H - - B - - - - - - - H - - - - - - - - - - - - - - - - - - A - - - - - - - - - - - - - - B - A H - - - - - - - B - B - - - - - - - - - - H - - - - - H - A - - H B - H H - - - - - - B - H A - B - - - - - H - H - - H - B - B - - - - - - - - B B B - - H - - - - - H - - - - H - H B - - H H H B A - - - - - - - - - - - - - - -
*R3682 H - - H - - - - - - - - B B - H - - - - - - - - - - - - - - - A - - - - - - - H - - - B - - - - - - - - - - - - - - - - H B B - - H - H - - - - - B B H - - - - - - H B B - - - - - H H - - - - - - - - B B - - H - A - - - - - - B H - - - - H - - - - - - - - H - H B B - - - - - - - - - - - H - - - - A - - - - - - - - - - - - H - B B A - - - - - - A - B - - H - - - - - - - - - B - A - H - B B - - - - - - - H - - - - - - - - H - - - B - - - - H H - - - H - B - - - - - B - - B B - B B H - - H - - B - H - - - - - - H B - - H A - B - - - - - - - - - - - - - - - -
*D482610 - - A H - - H - - A B - - B - - - - - - B - - H - - - H - B - - - - - A - - B - - - - - - - - A - - - - - - B - - - - - - - - - - - - - - - - - - - - H A - B - - - H H - A - - - - - - - - - - - - - - - - - - - - - - - H - - - B - - - A H - - - - - - - H - - - - - - - - - - - H - - - - - - - - - - - - - - - - - - - - - - - - - - - - - - - - - - - - - - - - - - - - - - - - - - - - - - - - B - - - B B - - - B - - - - - - - - - - - - - - B A - - H - - - A - - - - - - - - B - - - H B - - - - - - - - - - - - - - - H B A - - - - - A - - - - - - - - - - - - - - -
*RI570 - - - H - - - - - - - B - B - H - - - - - - - - - - - - - - - - - - - - - - - - - - H - - - - - - - - - - - - - - - - - - - - - - A - - - - - - - - - H - - - - - - - - B A - - - - - - - - - - - - - - B B - - - B - - - - - - - B - - - - - H - - - - - - - - H - - B - - - - - - - - - H - H B - - - - - - - - - - - - - - - - - - - - - A - - - - A - H - - - - - - - H - - - - - - - - - - - B A - - - - - B - B H - - - - - - B - H - - - - - - - - - B H - - H A H - - A - - - - - - B B - B - A - B - - - - - - - - - H - H B H - H A - B - - - - - - - - - - - - - - - -
*D324533 - - H H H H H - - A B - H B - H H - H - B - - H - A B H B B B A H - - - H - B B - H - H - - - A B - - - B - B A H H B - - B B H - H B - - - B - H B H H A - B - - H A H - A - - - H - - - H - - - - - A - - - - - - - A - H H - H B H H B H - - - - - - - B H - - - H - - - B A H A H H - A - - - - B - - - - H - - - B - - - - - - - - - - - - - - - - - - - - - - - - - - - - - - - - - - - - - - - B A A B H B - - H B H - H - - - - H A - - - B A B A H B H - - - A H - B - - - - - B - - - - B - A - H - - B H - H - - - - - H B H - - - - - A - - - - - - - - - - - - - - -
*D353666 - - H H H H H B - H H - H H - H - - H - H - - H - A B H B - B A B - - A A B B B B H - H A - - - B - H - B H B - B H B - H B B B H H B - - - B B H B B H - H - B H H H H B A B B H H B B H H H B B A H A H B - - B B H A H H H - H B H H B H H H - H - - H H B H H H H B - B B H H A H H H - - - B A B B A H H H B H - H H H - H H - - - - - - - - - - - - H - - - - - - - - - - - - - - - - - - - - - B A A B H B - - H B H H H - - H - H A - H B B A B A H B - - - - A H - B - A H B H B B - B H B H A - H H B H H H - - - H H - H B B - H A - H A - - - - - - - - - - - - - - -
*D420789 - - - - - H - - - H H - - - - H H - - - - - - H - - - - - B - - - - - - - - B - - - - - - - - - - - - - B - - - - - - - - - - - - - - - - - - - - - - - A - B - - A - - - - - - - - - - - - - - - - - - - - - - - - - - - - - - - - - - H H - - - - - - - - - - - - - - - - - - - - - H H - - - B - - - - - - - - - - - - - - - - - - - - - - - - - - - - - - - - - - - - - - - - - - - - - - - - - - H - A - H - - - - - H - - - - - - - - - - - - - - A H - - - - - A - - - - - - - H B - - B H B - - - - - - H B - - - - - - - - - B - - - - - A - - - - - - - - - - - - - - -
*D72256 - - H - H H H B H H H - H H - H H - H - A - - H - A B H B B B A B - - A A - B - B H - H - - - - B - H - B H B - B H B - H - B B - - B - - - B B H H B H A A H B B H H H B A B B H - - B H - H B H H H A - - - - - - H H H A H - H H H - A H H - - H - - - H A - - H H B - B - H B A - H H H - - B A - - - - H - - - - - - H - H H - - - - - - - - - - - - - - - - - - - - - - - - - - - - - - - - - - H A H H H - - - H B H - - - - - - H - - - - - A H - H B B - - - H H - B - - - - H B - - - H B H H - H H - H B H - - - - - - - B B - - A - - A - - - - - - - - - - - - - - -
*D284377 - - H A A H H H H H H - B H - A H - H - A - - H - H H H B H B A B - - A A B B B B H - H A - - H B - H - B B H - B A B - H B H B - H B - - - H B A H H A A A H B B A H H H H B B - B A B H B H B H B A A - H - - B B H H A A H - H H B A A H H H H H - - - H A - H B H H - B B H H H H A H H - - B A - B H H H H - - - - A H - H A - - - - - - - - - - - - - - - - - - - - - - - - - - - - - - - - - - H H B - H H - - H H H B B - - - - A H - H - B H H A B H B - - - H H - H A H - B A H B - B A H B H - H - B H H H H H - H B - A B B - H A - - A - - - - - - - - - - - - - - -
*R879 H H A - - - - - B - - - - - - - - - - - - - - A - - - - - - H - - - - - - - - - - A - - - - - - - - - - - - - - - H - - B A - - - - - - - B - - - B B - - - - - - - - B - - - - - - H - B - H - - - - - A - - - A H B - - - - - - H - - - - - H - - - - - - - - - - H H - - - - - - - - - - - - H - - - - B - - - - - - - - - - - - - - - - - A H - - - B - - - - B - - - B - - A - H - B - A - B B - H - - H H A - - - - - - - - - - - B A - B - - - - - H - H - - H B B - - B - - - - - - - - - B B B - B H - - - - - - - - - - - B B - H - B H - - - - - - - - - - - - - - - -
*R9394 H - A A - - - - A - - H B A - B - - H - - - - - - - - - - H - H - H - - - - - A - - - H - - - - - - - B - - - - - - - B B - - - - H - H - B - - - B B B - - - - - - - B - H - - - - B - H - B - - - - - - B - - - B H - - - - - - - - - - - - - - - - - - - - - B - B H A - - - - - - - - B - B - - - - - H - - - - - - - - - - - - B - - - - - - - A H H - - H - - A - - B - - - - - - - - - - B B B - - A - - - - A A A - - - - - A - H - - B H - - - - H B - - - H B H - A B - - H - - H A A H - - H A B B - - - A - - - - A - A B B - B H H B - - - - - - - - - - - - - - - -
*R5449 - - - - - - - - - - - H - - - - - - - - - - - - - - - - - - B - - - - - - - - - - - - - - - - - - - - - - - - - - - - B B - - - - - - - - - - - - - B - - - - - - - - - - H - - - - B - H - - - - - - - - B - - B - - - - - - - - - - - - - - - - - - - - - - - - - B - - - - - - - - - - - - - B - - - - - - - - - - - - - - - - - - - - - - - - - - - - - - - - - - - - B - - - - - - - - - - - - - - - A - B - - - - - - - - - - A - - - - - - - - - - H B - - - H - H - - - - - - - - - - - H - - - - - - - - - - - - - - - - A B - - B H - B - - - - - - - - - - - - - - - -
*R9393 H - A A - - - - H - - H - A - B - - - - - - - - - - - - - H - H - - - - - - - A - - - H - - - - - - - B - - - - - - - B B - - - - H - H - B - - - B - B - - - - - - - B - H - - - - - - H - - - - - - - - B - - - - H - - - - - - - - - - - - - - - - - - - - - - - H H A - - - - - - - - B - B - - - - - H - - - - - - - - - - - - B - - - - - - - A H H - - H - - A - - - - - - - - - - - - - B - B - B A - - - - A A A - - - - - - - H - - B H - - - - H B - - - H B H - A - - - H - - H A A H H - H A B - - - - A - - - - A - A B B - B H H - - - - - - - - - - - - - - - - -
*D35350 - - A - A H - - - - B - - A - B - - - - H - - A - - A - H H H - B - - - - - - A - A - - - - - - - - - - H - - - - - - - - - - - - - H - - - - - - B - - H - B - - - - H - H - - - - - - - B - - - - - - - - - - - - - - - - - - - - - - - B B - - - - - - - - - - - - - - - - H B B - - A B - - H - - - - - - - - - - - - - - - - - - - - - - - - - - - - - - - - - - - - - - - - - - - - - - - - - - - - A - - - - - - A H - - - - - - - - - - - - H - H H B H - - - B H - - - - - - B H H - - - H - - - - - - - H - B - - - - - - - B - - - - - H - - - - - - - - - - - - - - -
*D192110 - - A A A B A - H A B - H A - B H - H - H - - A - H A H H H H H H - - H A - A - B - - H B - - A B - H - H H H - H H H - H H A H H - H - - - B H H B B B H H B B H H A H - H - H H - - - H - H B H H B B - B - - - H - B H H B - - - A - H B H - H H - - - H B - B - - A - B B H B B H H A B - - H H - H H - H A - - - - H H - B A - - - - - - - - - - - - - - - - - - - - - - - - - - - - - - - - - - H B A - H A - - H A H A H - - - - - - - - - - H H H H B H - - - B H - H - - - H B H - - A H H H H - B B H A H A B - - - A - A B B - H H - H H - - - - - - - - - - - - - - -
*R5717 H H B H - - - - H - - H H A - B - - H - - - - A - - - - - B H H - H - - - - - A - - H H - - - - - - - A - - - - - H - B - H - - - H - H - B - - - B B B H - - - - - A H H H - - - - H H H - B - - - - - A B - - A H H - - - - H - H - - - - - H - - H - - - - - B - H H - - - - - - - - - B - - H - - - - H - - - - - - - - - - - - B - H - - H H H H H H - - H - - - - - B - - A - A H H - A - H B H H B A H H A - A A - - - - - - H - H A - B H - - - - H - H - - H B H - H B - - H - - A - A H H - H A B B - - - A - - - - - - - B B - H H H H H - - - - - - - - - - - - - - -
*R5716 H H B H - - - - H - - H H A - B - - H - - - - A H - - - - B H H - H - - - - - A - - H H - - - - - - - A - - - - - H - B - - - - - H - H - B - - - B B B H - - - - - A H H H - - - - H H H - B - - - - - A - - - A H H - - - - H - H - - - - - H - - H - - - - - B - H H - - - - - - - - - B - - H - - - - H - - - - - - - - - - - - B - H - - H H H H H H - - H - - - - - B - - A - - H H - A - H B H - B A H H A - - - H - - - - - H - H A - - H - - - - H - H - - H B H - H B - - H - - A A A H H - H A B B - - - A - - - - - - - B B - H H H H H - - - - - - - - - - - - - - -
*R30 H H B H - - - - H - - H H A - B - - H - - - - A H - - - - B H H - H - - - - - A - H H H - - - - - - - - - - - - - - - B - - - - - H - H - B - - - B B B H - - - - - A H H H - - - - H H H - B - - - - - A B - - A H H - - - - H - H - - - - - H - - H - - - - - B - H H A - - - - - - - - B - B H - - - - H - - - - - - - - - - - - B - H - A - - H A H H H - H - B A - - - - - A - A H H - H - H B H H B A H H - - A A H - - - - - H - H - - - H - - - - H - H - - H B H - H B - - H - - A A A H H H H - B B - - - - - - - - A - H B B - H H H H H - - - - - - - - - - - - - - -
*R5714 H H - H - - - - H - - H H A - B - - H - - - - A - - - - - B - H H H - - - - - A - A - H - - - - - - - H - - - - - H - B - - A - - H - H - B - - - B B - H - - - - - A H H H - - - - H H H - - - - - - - A B - - A H H - - - - H - H - - - - - H - - H - - - - - B - H H - - - - - - - - - B - - H - - - - H - - - - - - - - - - - - B - H - A - - H A H H H - H - - A - - B - - A - A H H - A - H B H H B A H H A - - A - - - - - - H - H A - B H - - - - H - H - - H B H - H B - - H - - A A A H H - H A B B - - - A - - - - - - - B B - H H H H H - - - - - - - - - - - - - - -
*R5715 H H B - - - - - H - - H H A - B - - H - - - - A - - - - - B H H H H - - - - - A - A H H - - - - - - - H - - - - - H - B - - A - - H - - - B - - - B B - H - - - - - A H H H - - - - H H H - B - - - - - A B - - A H H - - - - H - H - - - - - H - - H - - - - - B - H H A - - - - - - - - B - - H - - - - H - - - - - - - - - - - - B - H - A A H H - H - A - H - - A - - B - - A - A H H - A - H B H H B A H H A - A A - - - - - - H - H A - B H - - - - H - H - - H B H - H B - - H - - A A A H H - H A B B - - - A - - - - A - A B B - H H H H H - - - - - - - - - - - - - - -
*R8150 H - - A - - - - A - - - H - - B - - H - - - - A H - - - A - H H H - - - - - - A - A B H - - - - - - - H - - - - - - - - - - H - - H - - - B - - - B B B H - - - - - A H H H - - - - H H H - B - - - - - A B - - A H H - - - - H - H - - - - - A - - H - - - - - B - H H - - - - - - - - - B - B H - - - - H - - - - A - - - - - - - - - H H A A H H A H H A - H - B A - - - - - A - - H H - A - H B H H B A H H A - A A A - - - - - A - H A - B H - - - - - B H - - H B H - H B - - H - - - A A H H - H A B B - - - A - - - - A - A B B - H H H H H - - - - - - - - - - - - - - -
*R816 H H - A - - - - - - - H H A - - - - H H - - - A H - A - - H H H H - - - - - A A - - B H H - - - - - - H - - - - - - - B H H H - - H - H - B - - - B B B H - - - - - - H H H - - - - H H H - - - - - - - A B - - H H H - - - - H - H - - - - - H - - H - - - - - B - H H A - - - - - - - - B - - H - - - - H - - - - - - - - - - - - - - H H - A H H A H H A - H - - A - - H - - A - - H H - - - H - H H B A H H A - - A A - - - - - - - H - - - H - - - - H B H - - H B H - H B - - H - B H - - B H H H - B H - A - A - - - - A - - - - - H H H H H - - - - - - - - - - - - - - -
*R7268 - H - - - - - - A - - - H - - - - - - - - - - A - - - - - - - H - - - - - - - A - - - A - - - - - - - - - - - - - A - B - - H - - - - A - B - - - - B - H - - - - - - H H H - - - - H H H - - - - - - - A - - - - - - - - - - H - - - - - - - H - - - - - - - - - - H - - - - - - - - - - B - - H - - - - - - - - - - - - - - - - - - - - - - A - - A H - - - H - B - - - A - - A - - - - - - - - - H - - A - - A - - A A - - - - - - - - A - B - - - - - H - H - - H B H - H B - - H - - H A - - - - H - - H - A - A - - - - A - A B B - H - H H H - - - - - - - - - - - - - - -
*RI1053 - - - - - - - - A - - - - - - - - - - - - - - - - - - - - - - - - - - - - - - - - - - - - - - - - - - - - - - - - - - - - - - - - - - - - - - - - - - - - - - - - - - - - - - - - - - - H - - - - - - - H B - - - H H - - - - - - H - - - - - H - - - - - - - - B - H H - - - - - - - - - B - B H - - - - H - - - - - - - - - - - - - - - - - - - - - - - - - - - - - - - - - - A - - - - - - - - - - - B A - A - - - A - - - - - - - - - A - - - - - - - - - - - - H B H - - - - - H - - - - - - - - H A - - - - - - - - - - A - A B B - H - H H - - - - - - - - - - - - - - - -
*R4212 - H - - - - - - - - - H - - - - - - - - - - - - H - - - - - - - - - - - - - - - - - - - - - - - - - - H - - - - - - - - - - - - - - - - - B - - - - - - H - - - - - - - - - - - - - - H - - - - - - - - - B - - H H B - - - - H - H - A - - - H - - - - - - - - B - H - - - - - - - - - - B - - H - - - - H - - - - - - - - - - - - B - H - - A B H - - - - - - - H - - - - - - - - - H H - - - H - - H - - - - - - - - - - - - - - - - - - - H - - - - - - - - - - H B H - - - - - H - H - - A - - - H - - - - - - - - - - - A - - - - - H - H H - - - - - - - - - - - - - - - -
*RI486 - H - - - - - - - - - H - - - - - - - - - - - - - - - - - - - - - - - - - - - - - - - - - - - - - - - - - - - - - - - - - - - - - H - - - - - - - - - - H - - - - - - - - - - - - - H H - - - - - - - - - B - - H H B - - - - H - H - A - - - H - - H - - - - - B - H - A - - - - - - - - B - - H - - - - H - - - - - - - - - - - - - - H - - A B H - - H - - - - B H - - - - - A - - H H - - - H - - H - - - - - - - - - - - - - - - - - - - B - - - - - - - - - - H B H - - - - - H - H H - A - H - H - B - - - - - - - - - A - - B - - H H H H - - - - - - - - - - - - - - - -
*R4159 - - - - - - - - - - - H - - - B - - - - - - - - H - - - - - H - - - - - - - - - - - - - - - - - - - - - - - - - - - - - - - - - - - - - - B - - - B B - - - - - - - - - - H - - - - - H - - B - - - - - - B - - - H - - - - - H - A - - - - - H - - H - - - - - B - H H - - - - - - - - - - - - H - - - - H - - - - - - - - - - - - B - - - - - H H - - H - - - - B - - - H - - A - - - H - A - H - - H - - - - A - - A - - - - - - A - H - - B H - - - - - - H - - - B H - H - - - - - - - - A - H - B A B - - A - A - - - - A - A - B - H H - H H - - - - - - - - - - - - - - -
*RI1145 - - - - - - - - - - - - - - - B - - - - - - - - H - - - - - - - - - - - - - - - - - - - - - - - - - - - - - - - - - - - - - - - - - - - - B - - - B B - - - - - - - - - - H - - - - - H - - - - - - - - - B - - A H - - - - - H - - - - - - - H - - H - - - - - B - H H - - - - - - - - - B - B H - - - - H - - - - - - - - - - - - B - - - - - - - - - H A - - - B - - - H - - - - - - H - A - H - - - - - - H A - - A - - - - - - A - - - - - H - - - - H B H - - - - H - H B - - H - - - - A - H - B A B - - A - A - - - - A - A B - - H - - H H - - - - - - - - - - - - - - -
*R7930 H - A - - - - - - - - H - - - - - - - H - - - - A - - - - - - H - - - - - - - A - - H H H - - - - - - H - - - - - - - B B A - - - B - H H - - - - B - H B - - - - - - B H H - - - - - B H - B - - - - - - - - - - - B - - - - H - B - - - - - B - - - - - - - - B - - H H - - - - - - - - - - - B - - - - H - - - - H - - - - - - - B - A - - - - - - A H - - H - - H - - - - - - - - B A - H - - - - B - A - - - - A A A - - - - - H - H - - - - - - - - H - - - - H B A - H - - - H - - B A A H H H H A - H - - - H - - - - A - A - B - H A H H B - - - - - - - - - - - - - - -
*RI890 - - - B - - - - H - - H - - - - - - - - - - - A - - - - - - - - - - - - - - - - - - H - - - - - - - - - - - - - - - - H H - - - - - - - H - - - - - - - - - - - - - - - - - - - - - - - - - - - - - - - A B - - - H B - - - - - - - A B - - - B - - - - - - - - B - H H - - - - - - - - - H - H B - - - - H - - - - - - - - - - - - - - - - - H - - A H H A - - - B - - - - - - A - - - - - H - - H H - - - - - H - A A A - - - - - H - A A - - A - - - - - A H - - H B A - - B - - - - - - - - - - - A A - - - - - H - - - - A - A H B - H A B H B - - - - - - - - - - - - - - -
*RI889 - - - B - - - - A - - H - - - - - - - - - - - A - - - - - - - - - - - - - - - - - - H - - - - - - - - - - - - - - - - H - - - - - - - - H - - - - - - - - - - - - - - - - - - - - - - - - - - - - - - - A A - - - A - - - - - - - A A B - - - - - - - - - - - - - - - H - - - - - - - - - - - H - - - - - - - - - - - - - - - - - - - - - - - A - - A H H A - - - - - - - - - - A - A - - - H - - H - - - - - - H - A A A - - - - - H - - A - - A - - - - - A - - - H H A - - B - - - - - - - A - - - A A - - - - - - - - - - A - A H B - H A B H B - - - - - - - - - - - - - - -
*D222953 - - H A - H - - - A B - - A - H - - H - H - - - - - A - - H - - - - - - - - - - - - - - - - - A - - - - H - - - H - - - - - - - - - - - - - - - - - - - H - - - - - A H - - - - - - - - - - - - - - - - - - - - - - - - - - - - - - A - H B - - - - - - - - - - - - - - - - - - - - - - - H - - - - - - - - - - - - - - - - - - A - - - - - - - - - - - - - - - - - - - - - - - - - - - - - - - - - - - - - - - - - - A - - - - - - - - - - - - - - - H H H B H - - - - - - H - - - - - H - - - H H - - - - - H - - - - - - - - - - - H - - - - - H - - - - - - - - - - - - - - -
*R1775 B B - B - - - - - - - - - - - - - - - - - - - - - - - - - - - - H - - - - - - - - - - - - - - - - - - A - - - - - - - - - - - - - H - - - A - - - - - - - - - - - - - - - - - - - - - B - - - - - - - - - H - - - H - - - - - - - A - B - - - B - - - - - - - - H - H A - - - - - - - - - A - - - - - - - - - - - - - - - - - - - - H - H - - - H H - - B H - - - - H - - - - - A - - B H - - - H - - A - H - - H - - B H - - - - - - - - B - - - - - - - B H - - - H H H - - - - - - - - - - - - - - - - - - - - - H - - - - B - - - - - H H H - - - - - - - - - - - - - - - - -
*R8035 - B - H - - - - A - - H - - - - - - - - - - - B B - - - - - - - - H - - - - - - - - - - - - - - - - - - - - - - - - - - - - - - - H - - - - - - - - - - - - - - - - - - - - - - - - - - - - - - - - - - - H - - - H H - - - - H - H - - - - - B - - H - - - - - - - H - H - - - - - - - - A - H - - - - - B - - - - A - - - - - - - H - H - - - - - A B B - - - - - - - - H - - A - B - A - H - H H H A B - - - - - - B H - - - - - H - - - - - H - - - - - H B - - H - - - - - - - - - - - - - - - - - - - - - - - H - - - - - - B - - - H H - H - - - - - - - - - - - - - - - -
*D494775 - - A - - - H - - H B - - - - - - - A - H - - B - - A - - B - - - - - - - - B - - - - - - - - H - - - - - - - - - - - - - - - - - - - - - - - - - - - - B - H - - - - H - H H - - - - - - - - - - - - - - - - - - - - - - - B - - - - - - B - - - - - - - B H - - - - - - - A - - H - B H - - - - - - - - - - - - - - - - - - - - - - - - - - - - - - - - - - - - - - - - - - - - - - - - - - - - - - - - - - - - - - - H - - - - - - - - - - - - - - A - B - B - - - - - - - - - - - - B - - - - - - - - - - - B A - - - - - - - B - H - - - - - - - - - - - - - - - - - - - - -
*R107 B B A H - - - - A - - H H H - A - - A - H - A B H B A H H B A A A H - - - - B H - B H H B - - - - - - A - - - - - B - H - - B H - H - B B H - - - A H H - - H - - - A H A H - - - H B H A - H - - - - A H H - - A H H - - H H H - H - - - - - B - - H - - - - - H - H A H - - - - - - - - H - H B - - - - B - - - - A - - - - - - - H - H - B H - H A B H H - B - H A - - H - - A - H - H - H - H H A H B H H B H - H B H - - A - - H - A B - A H - - - - B H B - - H H H - B H - - H - - H H A A H A H H H H - B - B - - - - H - B A H - H H B H B - - - - - - - - - - - - - - -
*R7834 B - - H - - - - A - - B H - - - - - - - - - - - - - - - - - - - - H - - - - - - - - H - - - - - - - - A - - - - - - - - A - - - - B - - - H - - - - - - - - - - - - - A A B - - - - B - - - - - - - - - B H - - A H H - - - - H - - - - - - - H - - - - - - - - A - H A - - - - - - - - - H - H B - - - - B - - - - - - - - - - - - H - - - - A - - - - B H - B - B - - - - - - - - - B - - H - A H A - - H - B B - H B H - - - - - A - A B - H - - - - - B - - - - H H H - - H - - B - B H B A - H A H H H - - - - - - - - - H - B - H - H - B B B - - - - - - - - - - - - - - -
*R4506 - - H - - - - - A - - H H H - - - - A H - - - H H - - - - - A - A H - - - - - H - - H - B - - - - - - A - - - - - B - H - H - - - B - - - H - - B H H - H - - - - - - - H - - - - - B H H - H - - - - - B - - - H H H - - - - H - - B B - - - H - - H - - - - - H - - A H - - - - - - - - H - H B - - - - B - - - - A - - - - - - - H - H - - - H H A B B H - - - H A - - - - - A - H B H - H - - - A H B H H B B - - B H - - - - - A - - B - - H - - - - B H H - - H H - - - H - - - - - H - - - H - H H - - - - - - - - - - H - B H H - H H - B B - - - - - - - - - - - - - - -
*RI1532 B - - H - - - - A - - H - H - A - - A - - - - - - - - - - B A - A - - - - - - - - - - H - - - - - - - - - - - - - B - - - - - - - - - - - - - - - - - - - - - - - - - - - - - - - - - - - - - - - - - - B H - - - - H - - - - - - H - - - - - H - - - - - - - - H - H - - - - - - - - - - H - H B - - - - B - - - - - - - - - - - - - - - - B - - - - B - - - - - H - - - - - - - - - - - - - - - H - - - - - - - - A B H - - - - - A - A - - - H - - - - - H H - - - H - - - - - - B - - - B A - - - H - - - - - - - - - - - H - B A H - - H B - - - - - - - - - - - - - - - - -
*R943 B B H H - - - - A - - H H H - A - - A H - - - H H - - - - B A A A H - - - - B H - B H H B - - - - - B A - - - - - B - H - H B - - B - - B H - - - H H H H - - - - H H H A B - - - - B H A - H - - - - - B H - - A H H - - - - H - H - - - - - H - - H - - - - - H - H A H - - - - - - - - H - H B - - - - B - - - - A - - - - - - - H - H - B H H H A B B H - B - H A - - H - - A - H B H - H - A H A A B H H B B - H B H - - - - - A - A B - H H - - - - - H H - - H H H - - H - - B - - H B A H H A H - H H - B - B - - - - H - B A H - H H B B B - - - - - - - - - - - - - - -
*R4507 - B H H - - - - A - - H H H - A - - A H - - - H - - - - - B - - A H - - - - - - - B H H - - - - - - - A - - - - - B - H - H - - - B - - B H - - - H H H H - - - - - H H - - - - - - B H A - H - - - - - B H - - H H H - - - - H - H - - - - - H - - H - - - - - H - H A - - - - - - - - - H - H B - - - - B - - - - A - - - - - - - H - H - B H - - - B B H - B - H A - - - - - A - - B H - H - A H A - B H H B B - H - H - - - - - - - A B - H H - - - - B H H - - H H H - - H - - B - H H B A H H - H H H H - - - B - - - - H - B - H - H H B B B - - - - - - - - - - - - - - -
*R4511 - - H - - - - - - - - - - H - A - - - - - - - - H - A - - - - - - - - - - - - - - - H - - - - - - - - - - - - - - B - - - - - - - B - - - H - - - - - - - - - - - - - - A - - - - - B - - - - - - - - - - H - - H H H - - - - - - - - - - - - - - - - - - - - - H - H A - - - - - - - - - H - - B - - - - B - - - - - - - - - - - - H - H - - - - - - - B - - - - - - - - - - - A - - - - - - - A H - - B - - B - - H B - - - - - - A - - - - H - - - - - - - - - - H H H - - - - - - - - H - A - H - - - - - - - - - - - - - H - B A H - - H B - - - - - - - - - - - - - - - - -
*R1470 - B - H - - - - A - - H H - - - - - A - - - - H A - A - - - A - A H - - - - - H - B A H - - - - - - B A - - - - - - - - - H - - - B - - - H - - - H H H H - - - - - H H - - - - - A - - - - H - - - - - - H - - - - H - - - - H - - - - - - - - - - - - - - - - H - H - - - - - - - - - - H - H B - - - - B - - - - - - - - - - - - H - - - B H H H A B - H - B - H A - - H - - - - - B - - - - - - - - B H H B - - H - H - - - - - - - - - - H H - - - - B H H - - H H - - - H - - B - - H B A H H A H - H H - - - - - - - - H - B A H - H H B B - - - - - - - - - - - - - - - -
*R1469 - B - H - - - - A - - H H - - A - - A - - - - H - - - - - - A A A H - - - - - - - - - H B - - - - - - A - - - - - B - - - H B - - B - - B H - - - - H H - - - - - B H H A B - - - - B - A - H - - - - - - H - - H - H - - - - - - - - - - - - - - - - - - - - - H - H A H - - - - - - - - H - H B - - - - B - - - - - - - - - - - - H - H - B H - H A B - A - - - H A - - H - - A - - B H - H - A H A A B H H B B - H B H - - - - - A - A B - - H - - - - B H H - - H H - - - H - - - - - H B A H H A H H H H - - - B - - - - H - B A H - H H - B B - - - - - - - - - - - - - - -
*RI1139 B - - H - - - - A - - H H H - A - - - - - - - H - - - - - - A A A H - - - - - H - - H H B - - - - - B - - - - - - B - H - H B - - - - - B H - - - H H H B - - - - B H H A B - - - - B H A - H - - - - - B H - - B H H - - - - - - H A - - - - H - - H - - - - - A - H A - - - - - - - - - H - H B - - - - B - - - - - - - - - - - - - - - - B H - - A B B - - B - H - - - H - - - - H B - - H - - H A - B H H - B - H B H - - - - - H - A B - H H - - - - B H H - - H H H - B H - - H - - H H A H - A H H H H - - - B - - - - H - - A H - H H B B - - - - - - - - - - - - - - - -
*RI29 - B - H - - - - A - - H - - - - - - A - - - - - H - - - - - - - - - - - - - - H - - - - - - - - - - - - - - - - - - - - - - - - - B - B B H - - - - - H - - - - - - H - A B - - - - - - A - H - - - - - B - - - B H H - - - - - - - - - - - - - - - - - - - - - H - H A - - - - - - - - - - - H - - - - - - - - - - - - - - - - - - - - - - - - - H - - - - - - - - A - - - - - - - - - - - - - A - A A - H H B - - H H H - - - - - - - - - - H - - - - - - H H - - - H - - - H - - - - B H H - H - A - - - H - - - - - - - - H - - - - - H - - B H - - - - - - - - - - - - - - -
*R1276 B B B H - - - - A - - H H - - A - - A H - - - H H - - - H B A A A H - - - - - H - B H H B - - - - - - A - - - - - B - H B H B - - B - B B H - - - H H H H - - - - - B - A B - - - - B B A - H - - - - - B H - - B - H - - - - H - B A - - - - B - - B - - - - - H - H A H - - - - - - - - H - H B - - - - B - - - - A - - - - - - - H - H - B H H H - B B H - B - H A - - H - - A - - - H - H - A H A - B H H B B - H B H - - B - - A - A B - B - - - - - B H H - - H H - - B H - - B - - H B A H H A H H H H - B - B - - - - H - B A H - H H B B B - - - - - - - - - - - - - - -
*RI736 B B - H - - - - A - - - H - - A - - A - - - - - H - A - - - - A - - - - - - - - - - H - - - - - - - - A - - - - - - - - - - - - - - - - B H - - - H H - - - - - - - - - A B - - - - - - A - - - - - - - B H - - H B H - - - - H - - - - - - - - - - B - - - - - A - H - - - - - - - - - - H - H B - - - - - - - - - A - - - - - - - H - - H - - - - - B - H - B - - A - - - - - A - - B H - - - A H A A - H - - - - H B - - - - - - - - A B - B H - - - - B - H - - H H B - - H - - B - - H - - - H - - H - - - - - B - - - - H - B A H - H - - B - - - - - - - - - - - - - - - -
*S172526 - H - A H A H H A H B H H H - A B - A H H H H H - H A H H B A A A H A H H A B H B B - H H A A H B H B A B B A B H B A H H H H A H B A B H H B B H H A H H H H H H B B H A - H B B H B B H H H H H A A H B H H H H B H A H H B A A B A H B B H B B H H H H B H H H A H A H A A H A H B H H H H H B H B A B B B H H A A - H H B - B H H H H H H B H H A B B H H - H - A H H A - - A B H B H B H H - H A A B A A B B H H B H B A A H A A - A B B B B B B H B B H H - - H H H B B H H B H H H B - H H A H H H H H H B A B H H A B H H B A H - H H B H B - - - - - - - - - - - - - - -
*R5391 - - - A - - - - A - - H - - - - - - - - - - - - - - - - - - - - - - - - - - - - - B - H - - - - - - - - - - - - - - - - - H - - - B - - - - - - - - - - - - - - - - - - - - - - - - H - - - - - - - - - B H - - - H H - - - - - - H - - - - - B - - - - - - - - H - H - - - - - - - - - - H - - B - - - - B - - - - - - - - - - - - - - - - H B - - - B B - - - - - - - - - - - - - - B - - H - - B - - B - - B - - H B H - - - - - A - - B - - B - - - - - H H - - - B H - B H - - - - - - B - - - A - - - - - B - B - - - - - - - A H - H - B - B - - - - - - - - - - - - - - -
*R8309 H - - A - - - - H - - - - H - - - - - - - - - A - - - - - - A - - - - - - - - - - - - A - - - - - - - - - - - - - - - H H - - - - B - - - H - - - - - - - - - - - - H - - H - - - - - H - - - - - - - - B B - - - B H - - - - H - H - A - - - H - - - - - - - - H - H H - - - - - - - - - H - - B - - - - B - - - - A - - - - - - - H - - - - - - H - - H H - - - - A - - - - - - - - - H - B - A - - A - A - - - - - B - - - - - - - - A - - - - - - - - B - - - - H - H - - - - - B - - - B H B H A H H - - - H - - - - - - H - B A H - H H - H - - - - - - - - - - - - - - - -
*R8307 H - H A - - - - H - - B H H - A - - - - - - - A B - A A - - A - - - - - - - - - - - - A - - - - - - - A - - - - - B - H H H - - - B - - H H - - - - A H H - - - - H H H - H - - - - H H H - - - - - - - B B - - H B H - - - - H - H A A - - - H - - H - - - - - H - H H H - - - - - - - - H - - B - - - - B - - - - A - - - - - - - H - A - H - H H - B H H - - - - A - - - - - A - - B H - - - A H A A B A - - B - - B H - - - - - - - - - - H B - - - - B H - - - H B H - B H - - B - - H B H B H A H H H H - H - B - - - - H - B A H - H H B H B - - - - - - - - - - - - - - -
*D63270 - - H A H A H H H H B - H H A A H A A - H - H A - H H H H B A A H - - H H H B H B B - A H - - H B - B - B H A B H B A - H H B A H - A - - - B B H H A H H H H H H B H H A H H H A H - B H H H H H A H H - B - A H B H A H A B - A H A H H B H H H H - - B B H H B A H H - - A A A H B H H H - - B H B H B B H A H - - H H H - H H - - - - - - - - - - - - - - - - - - - - - - - - - - - - - - - - - - A B A A B B - - B B H A H - - A - A B - H B B B H B B H H - - - B H - B H A - B B H H - H B H A H - H H H H A B H H - B H - B A H - H H - H - - - - - - - - - - - - - - - -
*D104924 - - H A A A A H H H B - H A - A A - A - H - - A - A H H - - A A H - - A A - B - - B - A A - - H B - - - B H A - H B A - - H - H H - - - - - B B H A A - H H H A H B A H - A H H - A - - - - H H A A - - - B - - - B A A H A B - A H A - A - H - - A - - - B A H - - - A - A A A A A B A H H - - B H - H - - H A - - - - H H H A - - - - - - - - - - - - - - - - - - - - - - - - - - - - - - - - - - - A B A - B B - - - - - - A - - - - - B - H - - - H - B H H - - - B H - B - - - - B H H - H B H A H - - - H H A B H - - - H - B A A - - - - - - - - - - - - - - - - - - - - -
*D303799 - - A A H A H H - - - - H H A A H A - - - - H A - A - H H B A H H - - H H H B B B B - A H A - H B H H - B H A B B B A - A H B A H B A - - - B - H - A H H H H H - B H H A H H H A H A H B H H H - A H H H B H - H - B A H A H - A H A H A B H H H H - - B B H H H A H H - A H A - H B H - H H - B B B H B B H A H A H B H H H H H - - - - - - - - - - - - H - - - - - - - H - - H - - - - - - - - - - A B - A B H H - B B H - H - - A - A B H A B B - A - - H H - - - - H - B H H B B B H H H H B H A H - H H H H - B H H - B A - B - H - H H - H B - - - - - - - - - - - - - - -
*R3403 - H - A - - - - H - - - H - - A - - H B - - - A B - - - - - - H H B - - - - - B - B - A - - - - - - - - - - - - - B - H - H - A - B - - - H - - - H A H H - - - - - H H A H - - - - A H H - H - - - - - B B - - - - B - - - - H - H - - - - - H - - H - - - - - H - H H H - - - - - - - - H - H B - - - - B - - - - H - - - - - - - H - H - H B H A H B A H - H - H A - - H - - A - - B H - H - A H A A B A A B H - H - B - - - - - A - A B - A B - - - - B H H - - H B - - B H - - B - - H B H B H - H H H H - - - - - - - - A - B H H - H H B H B - - - - - - - - - - - - - - -
*R5859 H H A A - - - - H - - B H - - A - - H B - - - A - B A - - B A H H B - - - - B H - B H A H - - - - - H H - - - - - B - H A H B - - H - B - H - - - H A H H - - - - - H H H H - - - - A H H - H - - - - - B B - - B B B - - - - H - H - - - - - H - - A - - - - - H - H H H - - - - - - - - H - H B - - - - B - - - - H - - - - - - - H - H A H B H H H B A H - H - H A - - H - - A - B B H - H - A B A A B A A B - - H B B - - - - - A - A B - A B - - - - - H H - - H B B - B B - - B - - H B - B H A H - H H - H - B - - - - A - B - H - - B B - B - - - - - - - - - - - - - - -
*RI321 - - A A - - - - - - - - H - - A - - H B - - - - B - H - - B - - B B - - - - - - - - B - - - - - - - - - - - - - - - - A A - - - - - - - - H - - - H - - - - - - - - - H H H - - - - A - H - - - - - - - B B - - - B H - - - - H - H - - - - - B - - A - - - - - H - H H H - - - - - - - - H - H B - - - - B - - - - - - - - - - - - H - - - B B - H - B A A - - - H A - - H - - - - - B H - - - A B - - B A A H H - H H - - - - - - A - A B - A - - - - - B H - - - - B B - B B - - H - B H - H - H H H H H - - - - B - - - - A - B H H - - B B A B - - - - - - - - - - - - - - -
*R7815 - - - A - - - - - - - B - - - - - - - - - - - - B - - - - - - - H - - - - - - - - - - H - - - - - - - H - - - - - B - A - H - - - H - - - H - - - - - - - - - - - - - - - - - - - - - - - - - - - - - - B B - - - B H - - - - H - H - - - - - B - - H - - - - - H - H H H - - - - - - - - H - H B - - - - B - - - - - - - - - - - - - - H A H B H H H B A A - - - H A - - H - - A - A B H - H - A B A H B A - - H - - H - - - - - - A - A B - - B - - - - - - H - - H B B - - - - - - - - - - - - - H - A H - - - - B - - - - A - B - H - - B B A B - - - - - - - - - - - - - - -
*RI641 H - - A - - - - B - - - - - - A - - - - - - - - B - - - - - - - - - - - - - - - - B - H - - - - - - - - - - - - - - - A - H - - - H - - - H - - - - A B - - - - - - - B H - - - - - A - - - - - - - - - - B - - - - - - - - - B - H - - - - - - - - - - - - - - H - - H - - - - - - - - - H - - - - - - - - - - - - - - - - - - - - - - - - - - - - H B - H - - - - - - - - - - - - - B - - A - - B - - - - - H - - - - B - - - - - A - A - - H - - - - - - H - - - - - - - - B - - H - - H - H - - H - H - - - - - - - - - - - - - - - - A B - A B - - - - - - - - - - - - - - -
*R9256 H H - A - - - - B - - B H - - A - - H - - - - A H - - - H B - - H - - - - - - H - - B H H - - - - - - H - - - - - - - A - H B - - H - B - H - - - H A B - - - - - - H B H H - - - - A H A - H - - - - - B B - - H B H - - - - H - H B H - - - - - - H - - - - - H - H H H - - - - - - - - H - H B - - - - B - - - - - - - - - - - - - - - - H B B H H B A H - H - H H - - H - - H - - B H - A - A B A B - H A H H - H H B - - - - - A - A B - H - - - - - - H H - - H B H - B B - - H - - H H H B H H H H H H - B - B - - - - A - B H H - A B B A B - - - - - - - - - - - - - - -
*R6006 H - A A - - - - - - - - - - - A - - - - - - - A - - - - - B - - - B - - - - - - - B - - - - - - - - - - - - - - - B - A - - B - - - - - - - - - - - A - A - - - - - - - - - - - - - - - A - - - - - - - - - - - - - - - - - - - - H - A - - - - - - - - - - - - - - - H - - - - - - - - - H - - - - - - - - - - - - - - - - - - - - - - - - H - - - H - A - - - - - A - - H - - - - A - - - - - - - - B - - A - - - - - - - - - - - A - - - - - B - - - - - H - - - - - H - - - - - - - - - - - - - H - - - - - - - - - - - - A - - - H - - - - A - - - - - - - - - - - - - - - -
*R6009 H - - A - - - - - - - B - B - A - - - - - - - A - - - - - - H - H B - - - - - - - B B - - - - - - - - - - - - - - - - A - H B - - - - - - - - - - - A - A - - - - H - - - H - - - - A - A - H - - - - - - - - - - - - - - - - - - - - A - - - - - - H - - - - - - - - H - - - - - - - - - H - - B - - - - B - - - - - - - - - - - - - - - - H - - - H - - - - - - - - - - H - - - - - - - - A - A - A B - - A - - - - - - - - A - - A - A - - - - - - - - - H - - - - - - - - B - - - - - - H - B - H - - - - - - - - - - - - A - - - H - A - - A B - - - - - - - - - - - - - - -
*R9252 - H - A - - - - - - - - - - - - - - - - - - - - - - - - - - H - A B - - - - - - - - - - - - - - - - - - - - - - - - - A - - - - - - - - - H - - - - - - - - - - - - - - - - - - - - - H - - H - - - - - - B - - - - - - - - - - - - - - - - - - - - - - - - - - H - - - - - - - - - - - - - - - - - - - - - - - - - - - - - - - - - - - - - H - B - - - - - - - - - - - - - - - - - - - - - A - - - - - - - - H - - - - - - - - - - - - - - - A B - - - - B H - - - - B - - - B - - - - - - - - B - - - - - - - - - - - - - - A - B H - - - - B - - - - - - - - - - - - - - - - -
*R6003 A H A A - - - - - - - - H - - A - - H H - - - - H - - - - - - H A - - - - - - H - B - A H - - - - - - H - - - - - B - A - H B - - H - B A H - - - H A B A - - - - - H H H - - - - - - H A - H - - - - - - B - - - B H - - - - - - A - A - - - B - - H - - - - - H - H - H - - - - - - - - - - H B - - - - - - - - - H - - - - - - - B - H A H - H B - - - H - H - H A - - H - - H - A - H - - - - - - B B H - H - - - H - - - - - - A - A B - H - - - - - B A A - - H B A - - - - - - - - A - A B H H - H H - - - - B - - - - A - B - - - A B B A B - - - - - - - - - - - - - - -
*RI1552 - - - H - - - - - - - B - B - - - - - - - - - - - - - - - - - - - - - - - - - - - - A - - - - - - - - - - - - - - - - - - - - - - - - - - - - - - - - - - - - - - - - - - - - - - - - - - - - - - - - - A H - - A - H - - - - - - - - - - - - H - - - - - - - - B - - - - - - - - - - - - H - - - - - - - A - - - - - - - - - - - - - - - - A B - - - B - - - B - - - - - - - - - - - - - - B - A - - - - H - - - - B - - - - - - - B - - - - - B - - - - - B H - - H H - - - - - - - - - - - - - - - B B - - - - - - - - - - B - H - - - - A - - - - - - - - - - - - - - - - - -
*R7285 - H - - - - - - - - - H - - - B - - - - - - - H - - - - - - H - - A - - - - - - - - A - - - - - - - - - - - - - - - - H - - - - - H - - - - - - - H - - - - - - - - - H - - - - - - - H - - - - - - - - - H - - - H - - - - - H - - - - - - - - - - H - - - - - - - B - - - - - - - - - - H - - H - - - - - - - - - - - - - - - - - - - H - - - H H H - H A - H - - H - - - - - B - B H A - - - A H B - H H - H H - H A B - - - - - A - H A - A - - - - - - H A - - H - - - - A - - - - - - A H - H - B B - - - - - H - - - - - - - H B - H A B H A - - - - - - - - - - - - - - -
*R6789 B H - - - - - - - - - B - - - B - - H - - - - H - - - - - - - - - - - - - - - - - - A - - - - - - - - H - - - - - - - - - - - - - H - - - - - - - - B - - - - - - - - - - - - - - - - - - - - - - - - - A - - - - H H - - - - H - - - - - - - - - - - - - - - - B - B - H - - - - - - - - H - - H - - - - H - - - - - - - - - - - - B - - - - H - - - - - A - - - H - - - - - - B - B H A - - - A A B B H H H H H - H - B - - - - - - - H A - A B - - - - - - - - - H H - - - A - - - - - - H H B H - B B B - - - - H - - - - - - - H B - H - B H - - - - - - - - - - - - - - - -
*R4849 B - B - - - - - H - - B - - - B - - - - - - - H - - - - - - H - H - - - - - - - - A A A - - - - - - - - - - - - - H - - - - - - - - - - - - - - - H - - - - - - - - - H - - - - - - - - - - H - - - - - - H - - - H - - - - - H - - - - - - - - - - - - - - - - B - - A - - - - - - - - - H - - H - - - - H - - - - - - - - - - - - - - - - A - - - H - H - - - - - - - - H - - - - - - - - B - - - - - H - H - - - H - B - - - - - - - H - - - B - - - - - H A - - - H A - H - - - - - - - H - - - H - B - H - B - - - - - - - - B - - - - A - B A - - - - - - - - - - - - - - -
*R8080 - H B A - - - - H - - B - - - B - - H A - - - H H - - - - - H - - - - - - - - A - - - - H - - - - - - H - - - - - H - - - - - - - H - B - - - - - H - - B - - - - - B H H B - H - - - H - - B - - - - - - H - - H H - - - - - H - B - - - - - H - - H - - - - - B - - - H - - - - - - - - H - H H - - - - H - - - - - - - - - - - - - - H H A H - H - - H A - H - H H - - H - - B - H H - - - - - H B - H H - H H - H A B - - - - - - - H - - A - - - - - H - - - - H H - - H H - - - - B - H H - H H - - - H - B - H - - - - H - - H B - H A - H - - - - - - - - - - - - - - - -
*S176162 B H B A H H A A H H A B A H - B B A H A B H A H - B H H B H H B H A B A H H H A H A A A H H B H H H H H H A B H A H H H B H A H A H B B H A H B H H B B B B A A H A B H A - B H A B B H B B B H H A A H A H B A H H H H H A H A H B H H A H H H H H H H H B H H B B B A H H A H B B H H H H H H H A A H H H H A H A B - H B H A H H B A H H A H H H H H H A H - A - - H H H H B B B H H A A B A A H B B H H H H H H H A B A H B H A A H H A H A B A H B A H H A - - H H A H H B B H B A B A H H B H H B B B H H H B H H B H A H A B H - - H A B H A - - - - - - - - - - - - - - -
*S10 B H B A H H A A H H A B A H H B B A H - B H A H A B H H B H H B H A B A H H H A H A H A H H B H H H H H H A B - A H H B B H A H A H B A - A H B H H B B B B A A H A B H A B B H A B B H B B B H H A A H - H B A H H H H B A H A H B H H A H H H H H H H H B H H B B B A H H A H B - - - - H H H H A A H H H H A H A B B H B H A H - B A H H A H H H H H H A H - - H H H H H - B B B H H A A B A A H B B H H H H H H - A B H H B - - A H H A H A B A H B A H H A - - H H A H H A A H B A H A H H H H H B A B H H H B H H B - A H - B H B - H A B H A - - - - - - - - - - - - - - -
*S202122 - H B A H H A A H H A B A H - B B - H A B H - H - B H H B H H B H A B A H H H A H A A A H H B H H H - H H A B H A H H H B H A H A H B B H A H B H H B B B B A A H A B H A - B H A B B H B B B H H A A H A H B A H H H H B A H A H B H H A H H H H H H H H B H H B B B A H H A H B B H H H H - H H A A H H H H A H A B - H B H A H H B A H H A H H H H H H A - - A - H H H H H B B B H H A A B A A H B - H H H H H H H A B H H B H A - H H A H A B A H B A H H - - - H H A H H A A H B A H A H H B H H B B B - H H B H H - H A H A B H B - H A B H - - - - - - - - - - - B H H H A
*D371790 - - B A H H A A H H A - A H H B B A H - B - A H - B H H B H H B H - - A H H H A H A - A H - - H H - H - H H B H A H H - B H A H A H B - - - H B H H B B B B A A H A B H A B B H A B B H B B B H H A A - - H B A H H H H B A H - H B H H A H H H H H - - H B H H B B B A - H A H B B H H H H H - H A A H H H H A H A - B H B H A A - - - - - - - - - - - - - - - - - - - - - - - - - - - - - - - - - - B H H H H H - - A B H H B - - A - H A H A B A H B A H H A - - - H A - H A - H B A B A - H B H H B - B H H H B H H B - A H - B H B - H A - H A - - - - - - - - - - - - - - -
*D239694 - - - - - - - - - H A - - H - - - - H - - - - H - - H - - H H - - - - - - - - - - - - - - - - - - H H - - - - - - - - - - - - - - - - - - - - - - - - - B - - - - A - H - - - - - - - - - - - - - - - - - - - - - - - - - - - - - - H - - - - - - - - - - - H - - - - - - - - - - - - - H - - - H - - - - - - - - - - - - - - - H - - - - - - - - - - - - - - - - - - - - - - - - - - - - - - - - - - - - - - - - - - - - - - - - - - - - - - - - - H B - - - - - - - - - - - - - - - - B - - - B H - - - - - - - - - - - - - - - - H B - - - - - - - - - - - - - - - - - - - - -
*D464791 - - B - H H A - - H A - A H - B B - H - B - - H - B H H B H H - H - - A - - B - H - - - - - - H H - H - - H - H A H H - - H - H - - - - - - H B H H B B B B A A - A B H - B B - - - - H - - B H - - - H - H - - - H - H - A H - - - - H A H H - - H - - - B H - B B - A - - A H B H - H H H - - H - - - - H - - - - - - - - - A - - - - - - - - - - - - - - - - - - - - - - - - - - - - - - - - - - - B H H - H H - - - B H - - - - - - - - - - - A A B A H H A - - - H A - - - A - - A B A - - B H - B - - H H H B H - - - - - - B H B - - - - - A - - - - - - - - - - - - - - -
*R8087 B H - A - - - - H - - B A H - B - - H A - - - H H - A - - A H - - A - - - - - A - A A - H - - - - - - H - - - - - H - H - H A - - H - - - A - - - H B B B - - - - - - H A B - - - - B H B - B - - - - - A H - - H H H - - - - H - B A H - - - H - - H - - - - - B - B A H - - - - - - - - H - H H - - - - H - - - - - - - - - - - - B - - H A H H - H H H A - H - H - - - H - - B - A H A - B - - H - - H H H H H - H A B - - - - - A - H A - A B - - - - H - A - - H H A - H A - - B - B - H H B H H B B B H - H - H - - - - H - B H B - H - B H A - - - - - - - - - - - - - - -
*R9402 B - B - - - - - H - - - A - - B - - - - - - - - - - A - - - H B - - - - - - - A - - - - - - - - - - - - - - - - - H - - - - A - - - - - H A - - - H B B B - - - - - B H A - - - - - B H B - B - - - - - - H - - - H H - - - - H - - - - - - - H - - - - - - - - B - B A - - - - - - - - - H - H H - - - - H - - - - - - - - - - - - B - - A - - H - - - - A - H - - - - - - - - B - - - - - B - A H B - H - - - - - H - B - - - - - - - H A - A - - - - - H - - - - H H A - H A - - B - - A H - B - H B - B H - - - H - - - - H - B H B - H A B H A - - - - - - - - - - - - - - -
*R8743 B H - - - - - - - - - - - H - - - - - - - - - - H - - - - - - B - - - - - - - - - - - - - - - - - - - H - - - - - - - - B - - - - H - - - A - - - B B - - - - - - - - - - B - - - - - - - - - - - - - - A H - - H H H - - - - H - B A B - - - H - - H - - - - - B - B A H - - - - - - - - H - - H - - - - H - - - - B - - - - - - - B - H H - - H H - - H A - - - - H - - - - - B - - H A - - - A H - B - - - - H - - - B - - - - - - - - - - - - - - - - - H - - - H H A - - - - - B - B A H H B - - B B - - - - - H - - - - H - B H B - H - B H A - - - - - - - - - - - - - - -
*R2870 B H H A - - - - B - - - H B - B - - H A - - - A H - A - H A H B - A - - - - - H - - A A H - - - - - - - - - - - - B - H B H A - - H - B - A - - - H B B B - - - - - B H A B - - - B B H B - B - - - - B A H - - H H H - - - - - - B H H - - - H - - - - - - - - - - B A H - - - - - - - - H - H H - - - - A - - - - B - - - - - - - B - H H A - - - H B - A - H - H H - - H - - B - H - - - B - - A B H B H H H H - H A B - - - - - A - H A - A B - - - - H B H - - H H A - H A - - B - - A H H H H H B B B H - A - H - - - - H - H H B - H A H H A - - - - - - - - - - - - - - -
*RI1366 B H H A - - - - B - - - H B - B - - H A - - - A H - A - H A H B H A - - - - H H - A A A H - - - - - - H - - - - - B - H B H A - - H - B A A - - - H B B B - - - - - B H A B - A - B B H B - B - - - - B A H - - H H H - - - - H - B H H - - - H - - H - - - - - B - B - H - - - - - - - - H - H H - - - - A - - - - B - - - - - - - B - H H A B H B H B H A - H - H H - - H - - B - H H A - B - A A B H B H H H H - H A B - - - - - A - H A - A - - - - - H B H - - H H A - H A - - B - - - H H H H H B B B H - A - H - - - - H - H H B - H A H H A - - - - - - - - - - - - - - -
*R4020 - - - A - - - - - - - B - - - B - - - - - - - A H - - - - - - - - - - - - - - - - - - - - - - - - - - H - - - - - - - - - - A - - - - B - - - - - A B - - - - - - - - H - - - - - - B H - - - - - - - - A H - - - H H - - - - H - - - - - - - H - - H - - - - - - - B A H - - - - - - - - H - H H - - - - A - - - - - - - - - - - - - - H - A B - B - B - A - - - H H - - - - - B - - H - - - - A A B A B A H H H - H A - - - - - - A - H A - - B - - - - A B H - - - H A - H - - - B - - - - - H - - - - - - - - - H - - - - B - - - B - - A - - - - - - - - - - - - - - - - - -
*R8078 - - B - - - - - - - - - - - - B - - H - - - - - - - - - - - - - - - - - - - - - - - - - - - - - - - - H - - - - - - - - B - - - - H - - - - - - - - - - B - - - - - - - - B - - - - - - - - - - - - - - - B - - H H - - - - - - - - - H - - - - - - H - - - - - - - - - - - - - - - - - - - - - - - - - - - - - - - B - - - - - - - - - - - - - - - - - H - - H - - - - - H - - - - - - - - - - - - - - - H - H H - - A - - - - - - - - H - - A - - - - - H - - - - H - - - - - - - - - B - - - - H - B B - - - H - H - - - - - - - H B - H - - H - - - - - - - - - - - - - - - -
*R1268 B A - H - - - - B - - H - - - H - - - A - - - A B - - - - - H B H B - - - - - - - - A - H - - - - - - H - - - - - B - H A B - - - - - B H H - - - H H B B - - - - - B H A H - - - - B H - - H - - - - - H H - - B H H - - - - H - A - - - - - H - - A - - - - - B - H A H - - - - - - - - H - H A - - - - A - - - - B - - - - - - - B - H H A B H B H - A A - - - H H - - A - - B - - - H - - - A A B A B H H B H - H A H - - - - - A - H H - A - - - - - H - - - - H H A - B A - - - - - B - - A H A H B B H - - - B - - - - B - H B - - A A H - B - - - - - - - - - - - - - - -
*RI1004 B - B H - - - - B - - - B - - H - - H - - - - A B - - - - A - H H - - - - - - H - - A - - - - - - - - H - - - - - - - H - B - - - H - - - H - - - - H - B - - - - - - H A H - - - - B H H - - - - - - - H H - - H H H - - - - H - A A - - - - H - - - - - - - - B - H A A - - - - - - - - H - B A - - - - A - - - - B - - - - - - - B - A A A B - H A H A A - H - H H - - A - - B - B H H - - - A A H A B H - B H - H A H - - - - - A - H H - A B - - - - - B H - - H H A - - A - - B - - H B A A H A H B H H - - - H - - - - B - H B B - A A H H B - - - - - - - - - - - - - - -
*R8501 - - - H - - - - - - - - B - - H - - - - - - - A - - - - - - - H - - - - - - - - - - - - - - - - - - - H - - - - - - - - - - - - - - - - - - - - - H - - - - - - - - B - - H - - - - - - - - - - - - - - - H - - - H H - - - - - - - - - - - - H - - - - - - - - - - H - - - - - - - - - - H - - - - - - - - - - - - - - - - - - - - - - - - - - - - - H - - - - - - - - - - - - B - - - - - - - - - - - - - - - H - - A H - - - - - - - - - - A - - - - - - - - - - H H A - - - - - - - - H - A - - - - B - - - - - H - - - - - - H B B - A - H H B - - - - - - - - - - - - - - -
*D163498 - - H H B H A H B A A - B B - H H H H - H - - A - B A B A A H A H - - A B B A H H H - H H - - B B - B - B H H H A B A - H B A B - H B - - - H H A H H H B H A H A H B H - H H H - B B H H H H H - A A H - H - - - H H H H H H - H A A - A H H - A H - - - A A H B H H A - - H B A H H H H H H - A H H A A A A A H B H B H B A H H - - - - - - - - - - - - - - - - - - - - - - - - - - - - - - - - - - A B H - B H - - A H B H H - - A - H H - A B B A B H H B H - - - H A - B A - B B H A H - A A H A H - H H H B H H A H - H B - H B B - H A - H - - - - - - - - - - - - - - - -
*R3585 B A B - - - - - B - - - B - - H - - H - - - - A - - - - - A A H - - - - - - - - - - - - - - - - - - - H - - - - - - - B - - - - - H - - - H - - - - H - B - - - - - - - - H - - - - B - H - - - - - - - H H - - H B B - - - - H - - A - - - - H - - - - - - - - B - H - - - - - - - - - - H - B A - - - - A - - - - - - - - - - - - - - A - - B - H - - - A - - - H - - - A - - - - B - - - - - A - H A B - - - - - - A H - - - - - - - - A - A B - - - - - B H - - - H A - B - - - B - - - - - - - A - B - - - - - H - - - - - - - B B - A - B H B - - - - - - - - - - - - - - -
*R8498 - - - A - - - - B - - - B - - B - - - - - - - A - - - - - - - - - - - - - - - - - - - - - - - - - - - H - - - - - - - - - - - - - - - - - - - - - H - H - - - - - - B - - H - - - - - - - - - - - - - - - H - - - H A - - - - - - - - - - - - H - - - - - - - - B - H A - - - - - - - - - H - - - - - - - - - - - - - - - - - - - - - - - - - - - - - H - - - - - - - - - - - - B - - - - - - - - - - - - - - - - - A A A - - - - - - - B - - A - - - - - - - - - - H H A - - - - - - - - - - A - - - - B B - - - - H - - - - - - H B B - A A - H B - - - - - - - - - - - - - - -
*R3692 - - - - - - - - - - - - - - - H - - - - - - - H - - - - - B H B - - - - - - - - - - - A - - - - - - - H - - - - - - - - - H - - - - - - - B - - - A - - - - - - - - A - A B - - - - A H H - - - - - - - H H - - B - H - - - - H - A - - - - - A - - - - - - - - - - H - - - - - - - - - - H - H H - - - - B - - - - - - - - - - - - B - - - H - - - H H A A - H - - - - - - - - A - - - - - A - B - A - H H - A H - - - - - - - - - - - H - - H H - - - - A B H - - H B H - - - - - - - - B A H B A - B - A - - - - - - - - - - - B H - - H H H H - - - - - - - - - - - - - - - -
*RI1227 - A - B - - - - - - - B H A - - - - - - - - - A B - - - - - - B - - - - - - - B - - - - - - - - - - - H - - - - - A - - - - - - - - - - - B - - - B A - H - - - - - - - - H - - - - A H H - B - - - - - - - - - A H H - - - - H - A - - - - - A - - H - - - - - H - H A - - - - - - - - - H - H H - - - - B - - - - - - - - - - - - B - - H - - B H H B A - - H - B H - - - - - A - - - A - - - B A A B H - B A H - - H B - - - - - - - H - - H - - - - - B - - - - H B - - - H - - H - - B A H B - - - - - - - - - H - - - - H - B H H - H B - H - - - - - - - - - - - - - - - -
*R3993 A A - B - - - - A - - H H - - - - - H B - - - A B - - - - - B B - A - - - - - - - - H A - - - - - - B B - - - - - H - B B H - - - A - H H B - - - H B H H - - - - - H H H - - - - A A B H - H - - - - - H H - - - H H - - - - H - A - A - - - A - - H - - - - - H - A A H - - - - - - - - H - H H - - - - B - - - - H - - - - - - - B - H H H - H H H - H A - H - B A - - H - - A - A B A - H - B A A H H H H H H - H H H - - - - - - - H H - H A - - - - H H B - - H B H - H - - - H - - A A H H A H H A A H - B - H - - - - H - - H H - B B H H A - - - - - - - - - - - - - - -
*D205731 - - A H A H B B - A A - H A - H B - H - B - - H - A H H H H B - A - - - - - B - H - - A - - - - - - - - H - H - - H - - - - - A - - - - - - B - H H B H H - B - - - H A - H - - - H - - - - - - - - - - - - - - - - - - - H H - H - H H H B - - - B - - - B H - - - - A - B H H H A H A B H - - H B A B H B H B - B - H A - - H A - - - - - - - - - - - - - - - - - - - - - - - - - - - - - - - - - - H H H - H H - - H H H H H - - - - - H - H A H A B H H H B - - - B H - H - - - H H H A - H H A H H - A - B H A H B B - B H - B H A - B B - H A - - - - - - - - - - - - - - -
*D125880 - - A B A H B H - A A - H A - H B A H - B - - A - A H H H H B B A - - H H A B - H B - A A - - H H - H - H H H A A A A - H H H A - A H - - - B A A H - A H A H H H A A A - H H A - H A - - A H - - H A H - H - - - - H A H H A - H A H H H H A A H B - - H H B B - H A A - B H H H A H A - H - - H B A B H B H B A B H - A A - H H - - - - - - - - - - - - - - - - - - - - - - - - - - - - - - - - - - H H H H H H - - H H H H H - - - - H - - H H H A B H H H B - - - B H - B H - - H H H H - H H A H H - A H B H A H B - - B H - B H H - B B - H A - - - - - - - - - - - - - - -
*R3977 H A A B - - - - A - - H H A - H - - H - - - - A B - - - - B B B - A - - - - - H - B B - A - - - - - H - - - - - - A - B B H B - - A - H H - - - - H B - H - - - - - A A H H - - - - - - - - H - - - - - - H - - - H H - - - - H - A B B - - - A - - - - - - - - H - A A H - - - - - - - - H - H H - - - - B - - - - - - - - - - - - B - H - B - H H H - H A - - - B A - - H - - A - - B A - H - B A A B H H H H H - H H H - - - - - B - H H - H H - - - - H H B - - H B H - B H - - H - - H - H H A B H A - - - - - - - - - - - - B H H - - B H - - - - - - - - - - - - - - - - -
*R3976 H A A B - - - - A - - - H A - - - - H - - - - A B - - - - B B B - A - - - - - H - B B A A - - - - - - B - - - - - A - B B - H A - A - - H B - - - H B - - - - - - - A A H - - - - - - - - - - - - - - - H H - - - - - - - - - H - A B B - - - A - - - - - - - - H - A A H - - - - - - - - - - H H - - - - B - - - - - - - - - - - - - - H - - A H H H - H A - - - B H - - - - - A - - - A - H - B A A - - H H H - - H H H - - - - - - - - H - - H - - - - - H B - - H - H - B H - - - - - H A - - - B - A A - - B - - - - - - - - - - - - - - - - A - - - - - - - - - - - - - - -
*R3981 H A A B - - - - - - - - H A - H - - - - - - - A B - - - - B B B - A - - - - - H - B - - - - - - - - - B - - - - - A - B B H H A - - - B H B - - - H B - H - - - - - - A H - - - - - - - - - H - - - - - H H - - - - H - - - - H - - B B - - - A - - - - - - - - H - - - H - - - - - - - - - - H H - - - - B - - - - H - - - - - - - B - - - H A H - H - H A - - - B - - - H - - - - - B A - H - B A A H H H - - - - H H - - - - - - B - - - - - H - - - - - H B - - H B H - B B - - - - - - A - - A - - A A - - B - - - - - - - - B - - - - B - - - - - - - - - - - - - - - - - -
*D67322 - - A B A H B H H A A - H A - H B A H - B - H A - A H H A H B B H - - H H H B H H B - A A A - H H - B - H H H - A A A - H H H A A A H - - - B H H H H A H H H H H A A - H B H A H B A H H A H H H H A H - H B H H A H A H B A - H A H A B H A A H B - - A H B B H H H A - H H H H H H A - H H - H B A H H B B B H H - H A H H - H - - - - - - - - - - - - A - - - - - - - - - - - - - - - - - - - - - H H H H A H H - H H H B H - - B - H H - H H B A B H H B B - - - B H - B H - B A H H B - H H A H B - A H B H H H B B - B H - B H H - B B - H A - - - - - - - - - - - - - - -
*R1263 H - - B - - - - H - - - H - - H - - H - - - - - - - A - - H B - H - - - - - - H - - - A A - - - - - - - - - - - - A - B - H H - - - - - H B - - - - - - - - - - - - - A H - - - - - A H - - - - - - - - H H - - A A H - - - - - - A - - - - - A - - - - - - - - H - H - - - - - - - - - - H - H H - - - - B - - - - - - - - - - - - B - - - H A B - H - A - - - - B - - - H - - A - - B A - A - B - A - H H H A - - - H H - - - - - B - H H - - H - - - - H - B - - H B H - - H - - A - - - A H H - H B A A H - A - H - - - - H - B H H - H B B H A - - - - - - - - - - - - - - -
*R5382 H A - B - - - - H - - A H A - - - - H - - - - H - - - - - - B - H - - - - - - - - B H A - - - - - - - - - - - - - A - H - H - - - A - - - B - - - - H - H - - - - - - A - - - - - - A H - - H - - - - - H H - - A A H - - - - - - A - - - - - A - - - - - - - - H - H A H - - - - - - - - H - H H - - - - B - - - - - - - - - - - - - - - - H A - - H H - A - H - B - - - H - - A - - B A - A - - H A - H H - A H - - H H - - - - - B - H H - H H - - - - - - B - - H B H - B H - - A - - B A H H A H B A A H - A - H - - - - H - B H H - H - B H A - - - - - - - - - - - - - - -
*R7128 H A - B - - - - A - - - H - - H - - H - - - - A B - - - - - B - A A - - - - - H - - H - - - - - - - - H - - - - - A - B - - - - - A - - - - - - - H H - H - - - - - - - H H - - - - A H H - H - - - - - - H - - - H H - - - - H - - - - - - - A - - H - - - - - H - H A H - - - - - - - - H - H H - - - - - - - - - H - - - - - - - B - H H H A B H - - A A - H - B H - - H - - A - - B A - H - B A - H H H H A H - H H - - - - - - B - H H - H H - - - - H H B - - H - H - B - - - H - - H A H H A - B A A H - - - H - - - - H - B H H - H B B H - - - - - - - - - - - - - - - -
*R7134 H A - B - - - - A - - H H - - H - - H - - - - A B - - - - - - B - A - - - - - - - B - - - - - - - - - H - - - - - - - - - H - - - A - - - - - - - H - A - - - - - - - - - - - - - - A - H - - - - - - - H H - - A H H - - - - H - - - - - - - A - - - - - - - - H - H A H - - - - - - - - - - - - - - - - - - - - - - - - - - - - - B - H - H A B H H H A A - - - B - - - H - - A - - - - - - - B - - - H - H A H - H H B - - - - - - - H - - H - - - - - H - B - - H - H - - - - - H - - - A H - A H B A - H - - - - - - - - H - B H H - H B B H A - - - - - - - - - - - - - - -
*RI682 H - A H - - - - A - - A H H - H - - H - - - - H - - - - - - A B H - - - - - - - - - H A A - - - - - - - - - - - - A - - A - - - - - - H - B - - - H H A A - - - - - A A A H - - - - A H H - H - - - - - H H - - A H H - - - - - - A A - - - - A - - - - - - - - H - H - - - - - - - - - - H - H - - - - - B - - - - - - - - - - - - - - H - H A - - H H H - - H - - - - - H - - A - A - - - H - B H A - H H H H H - H H - - - - - - B - H H - H H - - - - A B B - - H B H - B H - - A - - B A H H A - B A A H - A - H - - - - B - B H H - H B B H A - - - - - - - - - - - - - - -
*RI681 H - A H - - - - A - - A H H - H - - H - - - - H - - - - - A A B H - - - - - - H - - H A A - - - - - - - - - - - - A - - A - - - - - - H - - - - - H H A A - - - - - - A A - - - - - A H H - H - - - - - H H - - A H H - - - - - - A A - - - - A - - - - - - - - H - H A - - - - - - - - - H - H H - - - - B - - - - - - - - - - - - - - - - H A - - H H - - - H - H - - - H - - H - A - A - H - B H A - H H H H H - H H B - - - - - B - H H - H H - - - - A B B - - H B H - - H - - A - - B A H H A - B A A H - A - H - - - - B - B H H - H B B H A - - - - - - - - - - - - - - -
*D149572 - - A H A H B B A H A - H H - H B A H - B - H H - A H H A A A H H - - H H H H H B - - A A A - H H A B - H H H A A A A - H H H A A A H - - - H H A H H A A H H H A A A A A H H A H B - H H A H A H H A H - H - H A H H A H B A - H A H A H H A A H B - - A H B B H H H A - H A H H H A H - H H - H B A H H B B B H H - H A A H H H - - - - - - - - - - - - - - - - - - - - - - - - - - - - - - - B - - H H H H H H H - H B H B H - - B - H H - H H B H B A A B B - - - B H - H H - B A H H B - H H - H B - A H H H H H B B - B B - B H H - B B - H A - - - - - - - - - - - - - - -
*R9146 - - A - - - - - - - - - H - - H - - A - - - - - - - - - - A A - - - - - - - - - - - - A - - - - - - - - - - - - - - - H - - - - - A - - - - - - - - H - - - - - - - - - A - - - - - - - H - - - - - - - - - - - - - - - - - - - - - - A - - - - - - - - - - - - H - H - - - - - - - - - - H - - H - - - - H - - - - - - - - - - - - - - - - H - - - - - - - - H - - - - - - - - - - A - A - - - - H - - - - - - - - - - B - - - - - - - - H - - - - - - - - - - - - - B - - - - - - - - - - - H - A - - A - - - - - - - - - - - - - - - - - B - - A - - - - - - - - - - - - - - -
*R6745 - A - - - - - - - - - - H - - - - - H H - - - - - - - - - A - H H A - - - - - H - - H - - - - - - - - A - - - - - - - H - H - - - A - - - B - - - - - - A - - - - - A A A H - - - - A H H - H - - - - - - H - - - B - - - - - H - A A - - - - A - - H - - - - - - - H - H - - - - - - - - H - B - - - - - H - - - - H - - - - - - - - - H - - - - H H A H A - - - H - - - - - - - - A - A - - - - - - H H H - - H - - H B - - - - - B - H H - H - - - - - A B - - - H - - - - - - - - - - B A - - - - - A - - - - - - - - - - B - - - - - H - - - A - - - - - - - - - - - - - - -
*S150102 H A A H A H H B A H A A H H B H B A H H B B H H - A H H A A A H H A A H H H H H H B H A A A A H H A B A H B H A A A A B H H H A A - H H - B H H A H H A A H H H A A A A A H H A H B A H A A H A H H A B H H B H A B H A H B A B H A H A H H A A H B H H A H B B H H H H H H A H A H H H A H - B H B A H H H H B H H H H A A H H H - H H H H H A B H H A B A H - - - A B B H - H A H - B A B H A B A A H H H B H H H - H B H H H - - B H H H A H H H H B A A B B - - H B H B H H - H A H H B - H H A B B - H A H H H H B B - B H - H H A - B B - H A - - - - - - - - - - - - - - -
*D353206 - - A H A H H H - - A - H A H B B - H - - - H B - - H H A H B B H - - - H H H H H H - A A - - B B - B - H H H - A A - - H H H A A A B - - - B B H B B - B H - H H A - A - B B A H B - - H A H H B H A H - H H - - H H A B H A - H A H - H H A A B B - - - - H H B H B A - H H H B - - H H H H - - H - B H H H H H - - H A H H A H - - - - - - - - - - - - - - - - - - - - - - - - - - - - - - - - - - H B H H A H - - H B A B - - - - - B - - H B H A B H H H H - - - H H - B H - H A H H H - H B A H H - - H H - H H H - - H H - H H B - H H - H A - - - - - - - - - - - - - - -
*RI1321 A - - - - - - - H - - H - - - - - - - - - - - - - - - - - - - H - - - - - - - - - - - - B - - - - - - - - - - - - A - H - - - - - - - - - B - - - - - - - - - - - - - - - - - - - - - - - - - - - - - - H - - - - B B - - - - - - H - - - - - - - - - - - - - - H - H H H - - - - - - - - - - - H - - - - H - - - - H - - - - - - - B - - - - B - - - H - H - H - H H - - - - - H - - H - - H - H H H - - A B - - - A H - - - - - - H - H A - - - - - - - H H A - - H B A - - B - - - - - H H - - - H H H A - - - - H - - - - A - H A - - B B - - A - - - - - - - - - - - - - - -
*R2992 H - - H - - - - A - - H - A - B - - - - - - - A - - A - - - - - H - - - - - - - - - - B - - - - - - - - - - - - - H - - - - - - - - - - A - - - - H H - B - - - - - - - - - - - - - - - - - A - - - - - - - - - - B - - - - - - - H - - - - - A - - - - - - - - H - H H - - - - - - - - - H - - H - - - - H - - - - - - - - - - - - - - - - A - - - - - - - - - - - - - - A - - H - - - - - - - - - H - - - - - - - - H A - - - - - A - - - - - - - - - - - B H - - H B A - - - - - B - - - H H H H - - H - - - - - H - - - - A - - A - - B B H H A - - - - - - - - - - - - - - -
*R2994 H - - H - - - - - - - - H - - - - - H - - - - - B - A - - - - H H - - - - - - - - - - - B - - - - - - - - - - - - - - H - B - - - B - - - B - - - B H - - - - - - - - - B - - - - - - - - - A - - - - - H A - - B B B - - - - - - - - - - - - A - - - - - - - - H - H H - - - - - - - - - H - A H - - - - H - - - - - - - - - - - - - - H - - B - - - H H H - H - H - - - - - - H - - - H - - - - H H - H A - - - - - H A - - - - - A - H - - B - - - - - H - - - - H - A - - B - - B - - H - - - - - H - - - - B - - - - - - A - H A A - B B - - A - - - - - - - - - - - - - - -
*R2999 - - - H - - - - A - - H H - - B - - H - - - - A - - - - - - A H H - - - - - - H - - - - B - - - - - - H - - - - - H - H - B - - - B - - A - - - - B - A - - - - - - H A B - - - - - A A H - - - - - - - H - - - B - B - - - - - - H - - - - - - - - H - - - - - H - H - - - - - - - - - - H - - H - - - - B - - - - - - - - - - - - B - H - - B H H - H H H - - - H H - - - - - H - - H - - - - B H H - H - B B A - A H - - - - - - - - H A - B H - - - - - B H - - H B - - - - - - B - - - - H - - A - - - A - - - - - - - - - - H A - - B - H H - - - - - - - - - - - - - - - -
*R1489 H A B B - - - - A - - H H B - - - - B - - - - H B - - - - B H H H H - - - - - - - A H H B - - - - - - B - - - - - H - B A - - - - B - H - B - - B - H B - - - - - - B H B - - - - - A A - - A - - - - - A A - - B B B - - - - H - H B B - - - A - - H - - - - - H - H B - - - - - - - - - B - B H - - - - H - - - - H - - - - - - - H - H - A B H H H H B H - B - B A - - A - - H - H H B - - - H H H H A - H - A - - H A - - - - - A - H H - B H - - - - B B H - - B B - - H - - - B - - H A H A B - H B - A - B - B - - - - B - B B B - B B B B - - - - - - - - - - - - - - - -
*RI639 - - - H - - - - - - - - - - - - - - B - - - - H B - - - - B - - - - - - - - - - - - - - - - - - - - - - - - - - - - - B - - - - - - - - - B - - - - - - - - - - - - - - - - - - - - A A - - - - - - - - A A - - - B B - - - - H - H B - - - - A - - - - - - - - H - H H - - - - - - - - - H - H H - - - - H - - - - - - - - - - - - H - - - - - - - - H B B - H - B - - - A - - - - - - - - H - - H H - A A H B A - H - - - - - - - - - H H - B H - - - - - - - - - H B A - - - - - B - - H A - - H - H - - - - - - H - - - - H - H - A - B B H H A - - - - - - - - - - - - - - -
*R6485 H - - H - - - - A - - H H - - A - - B - - - - H - - - - - H H - - H - - - - - H - - H H - - - - - - - H - - - - - H - B - - A - - H - H - - - - - - H A - - - - - - H H H - - - - - - A H - A - - - - - A A - - - B B - - - - H - H A A - - - A - - H - - - - - H - H H B - - - - - - - - H - - H - - - - H - - - - - - - - - - - - - - - A A B H - A H H - - H - B H - - A - - H - B H H - H - - H H H H - - B A - A H - - - - - - A - - H - B H - - - - H - H - - H B A - H H - - B - - - A H A H - H H - A - A - H - - - - H - H H - - - B H H A - - - - - - - - - - - - - - -
*D143707 - - H - - H H - - A H - H H - - H H B - B - - - - - A - - - H - H - - - A - - - - - - - - - - B - - - - - - - - - - B - - - - - - - - - - - - - - - - - B - H - - - - - - A - - - - - - - - - - - - - - - - - - - - - - - - B - - - - - - A - - - - - - - - - - - - - - - - - - - H - B - H - - H - - - - - - - - - - - - - - B - - - - - - - - - - - - - - - - - - - - - - - - - - - - - - - - - - - H H - - B A - - - - - H - - - - - - - - - - - B H H A B - - - - B A - A - - - - - A - - - A H - B - - A H - - - - - - - - - H - A - - - - - A - - - - - - - - - - - - - - -
*R5504 H A H H - - - - - - - H H B - A - - B - - - - H B - A - - H H H H A - - - - - H - A H H - - - - - - A A - - - - - H - B - H A - - H - H - H - - - H H A B - - - - B H H H A - - - - A H H - H - - - - - A H - - B B H - - - - H - H H B - - - A - - B - - - - - H - B H B - - - - - - - - H - H H - - - - H - - - - H - - - - - - - H - - - A H H H - A H B - H - B A - - A - - H - H H H - H - H H A H H H H B A - H H A - - - - - H - H H - B B - - - - H B H - - H H A - H H - - B - - H A A A H H B H A A - H - H - - - - H - H H A - H H H H H - - - - - - - - - - - - - - -
*R1201 - - - H - - - - A - - H H - - - - - B - - - - H - - - - - - H - H A - - - - - - - - H H B - - - - - - - - - - - - H - B - H A - - H - - H H - - - H H H - - - - - - H H H - - - - - - H - - - - - - - - A H - - B B H - - - - - - B - - - - - A - - - - - - - - H - B H - - - - - - - - - - - H H - - - - - - - - - - - - - - - - - - - - - A H - - H A H B - - - B - - - A - - H - - - H - H - H H - - - - H - H - - H A - - - - - H - H H - H B - - - - H B H - - H H A - - H - - B - - - H A A H - - - - - - - - H - - - - H - H H A - H H H - H - - - - - - - - - - - - - - -
*R3741 H A - - - - - - A - - - H - - A - - - - - - - H B - A - - H H - - - - - - - - - - - - - - - - - - - - H - - - - - H - B A - - - - - - - - H - - - H - H - - - - - - H H H A - - - - A - B - H - - - - - A H - - - B H - - - - H - H - - - - - A - - - - - - - - H - B H H - - - - - - - - H - H - - - - - - - - - - H - - - - - - - H - H - - H - H - - - B - H - - A - - A - - - - - H - - H - H - A - - H H B H - H H - - - - - - H - H H - - - - - - - H - - - - H - A - - - - - - - - H H - - - - - B - - - A - - - - - - H - - - - - H - H - - - - - - - - - - - - - - - - -
*R3742 - A - - - - - - - - - H H - - A - - - - - - - - B - - - - - - - - - - - - - - - - - - - - - - - - - - - - - - - - - - - - - - - - - - - - H - - - - - - - - - - - - H - - - - - - - - H B - - - - - - - - H - - - B H - - - - - - H - - - - - - - - - - - - - - H - B - H - - - - - - - - H - - - - - - - H - - - - H - - - - - - - H - H - A H - H - H H B - - - - A - - - - - H - - H H - - - H - A H H H - - - - H H - - - - - - - - H - - H - - - - - H B - - - H H A - - - - - B - - - - A - - - - - A A - - - H - - - - H - H H H - H - H H - - - - - - - - - - - - - - - -
*D180187 - - H H A H H A A A H - H H - A H H B - B - A H - A A H A H H H H - - A A A H H H A - H B - - B H A H - B H H H H H H - A H A H - H A - - - H B H H H H B H H H B B H H H A B A H H A H B B H A A A H B - H B - B B H H H H B - B H H A H A H - H H - - H A H - H B B H - B A H A H B B H H - - H A H H A H B H H - - H H B - B H - - - - - - - - - - - - - - - - - - - - - - - - - - - - - - - - - - H H H H B H - - H A H H - - - - - H H - H B A B B H H B H - - - H A - H H - H B H A H - A A H H B - A A H H B H A A - H H - H H A - - H - H H - - - - - - - - - - - - - - -
*D340669 - - H H A H H A A A H - H H H A H H B - B - A H - A A H A H H H H - - A A A H H H A - H B H - B H A H - B - H H H H H - A H A H B H A - - - H B H H H H B H H H B B H H H A B A H H A H B B H A A A H B - H - - - B H H H H B - B H H H H A H A H H - - H A H A H B B H - B A H A H B B - H H - H A H H A H B H H H - H H B H - H - - - - - - - - - - - - - - - - - - - - - - - - - - - - - - - H - - H H H H B H - - H A H H - - - H - H H - H B A B B H H B H - - - H A - H H - H B H A H - A A H H B - A A H H B H A H - H H - H H A - B H - H H - - - - - - - - - - - - - - -
*D355552 - - H H A H - - - A H - H H - - H - B - B - - H - A A H A H H - - - - A A - H - H A - H B H - - - - - - B A - - H - H - - - - H - - A - - - H B H H H H B H H H B B H H - A B - H - A H - - H - A - H B - B - - - - H - H H B - B - H H H A H - H H - - - A H A H B B H - - A H A H B B H H - - H A - - A H B H H - - H H B - B H - - - - - - - - - - - - H - - - - - - - - - - - - - - - - - - - - - H H H - B H - - H A H H - - - - - H H - H B - B B H H B H - - - H A - H H A - - H A - - - A H H H - - A - H B - - H - - - - - H - - - H - - H - - - - - - - - - - - - - - -
*D392706 - - H H A - H A A A H - H H H A H H B - B - A H - A A H A H H H H - - A A A H H H A - H B H - B H - H - B - H H H H H - A H A H B H A - - - H B H H H H B H H H B B H - H A B A H H A H B B H A A A H B - H B - - H H H H H B - B H H H H A H - H H - - H A H A H B B H - B A H A H B B H H - - H A H H A H B H H H - H H B - H H - - - - - - - - - - - - H - - - - - - - - - - - - - - - - - - - - - H H H H B H - - H A H H - - - H - H H - H B A B B - H B H - - - H A - H H A H B H A H - A A H H - - A A H H B H A H - H H - H H A - B H - H H - - - - - - - - - - - - - - -
*R4844 H - - - - - - - - - - - - H - - - - - - - - - - - - - - - - H - - - - - - - - - - - - - - - - - - - - - - - - - - H - B - - - - - - - - - - - - - H H - - - - - - - - - - - - - - - A - - - H - - - - - A H - - B H H - - - - - - H H - - - - A - - B - - - - - H - B H H - - - - - - - - H - H H - - - - H - - - - - - - - - - - - - - - - - - - - - - - - - - - B - - - A - - - - - - - - H - - H - - H - H B H - H - H - - - - - H - - H - B - - - - - H - - - - H H - - - - - - B - - H B - - H - B - - - - B - - - - - - H - H H A - H H H H - - - - - - - - - - - - - - - -
*S168384 H H H A H H H B A A H H H H - H A - B H B B A H - A H H H H H A H A H A A A H H B A A B H H H B H A H A B H H H H H H B A H A H B H H A B A H B H H H H B H H A H B B H H - H A A B H B B H H H A A B B B B B B H H H A H H B B A H H H H A H H H B B A H A H A H H B B H H A H A H B B H B H H H A H H H A H H H H H - A B H B H H H H H A A H B H B A A H H - H - H A A A H B A A H H H A H H H A A B A H H B H A B H H B B A A B H A A H H - B A B B H H H A - - H H A H A A H B B B H H - A H H H H B A A H H H H A B H B H H H H A - A H H H H - - - - - - - - - - - - - - -
*D204701 - - B H - - H B - H A - H - - A A H - - - - B H - B - B A B H A - - - H A H H A H B - H B B - H H - - - B H B - A B - - H A B H H H H - - - H - H H B H H A H H H H A - A A B H H H H B - H A - - H - A - - H - - - H B H H A - B H A H B - H H H B - - H A H - A H B A - B B H B A H H - B A - H H B H A A B - A H H B A B H H H - - - - - - - - - - - - - - - - - - - - H - - - - - - - - - - H - - B A B B A H - - B B B B A - - - - A A A A B H - H - - A - - - - H H - H B H A H H - A - H A - H A - B - A B - A H H - B H - A - H - B B - A - - - - - - - - - - - - - - - -
*D210515 - - B H H H H B - - A - H A - A A H H - - - B H - B H B A B H A - - - H A H H A H B - H B B - H H H - - B A B - A B H - H A B H H H H - - - H - H H B H H A H H H H A H A A B H H H H B A H A A H H B A - - H - - A H B H H A - B H A H B H H H H B - - H A H A A H B A - B B H B A H H A B A - H H B H A A B H A H H B A B H H H - - - - - - - - - - - - - - - - - - - - H - - - - - - - - - - H - - B A B B - H - - B B B B A - - H - A A A A B H H H H H A H - - - H H - H B H A H H H A - H A H H A - B B A B - A H H - B H - A A H - B B - A H - - - - - - - - - - - - - - -
*R4686 H H B A - - - - A - - B H A - A - - H H - - - H - H A - - B A - B H - - - - - A - B H B B - - - - - - - - - - - - A - A A - - - - A - B B - - - - H - H H - - - - H A H A A - - - - H B A - - - - - - - - H - - H A H - - - - H - H A H - - - H - - - - - - - - A - B A A - - - - - - - - B - - A - - - - A - - - - H - - - - - - - - - - - H - H - B B - B - H - - - - - H - - B - B - A - B - H H H B A H A A H - A B B - - - - - H - A - - A B - - - - H A H - - H H H - H B - - H - - - B H - - H - - A H - B - - - - - - A - A A H - - B H A H - - - - - - - - - - - - - - -
*D494051 - - - - - H H - - H A - - A - A - - H - A - - A - - - - - B - - - - - - A - - - - - - - - - - - - - H - - A H - - - H - - - - - - - - - - - A A - - - - H A B - - - - B - - - - - - - - - - - A - - - - - - - - - - - - - - - - - - - - B H - - - - - - - - - - - - - - - - - - - A - H H H - - H - - - - - - - - - - - - - - - - - - - - - - - - - - - - - - - - - - - - - - - - - - - - - - - - - - - - - - A - - - - B - - - - - - - - - - A - A - B H H - - - - - H H - - - - - - B H - - - - A - - - - - - - H - - - - - - - - A H - - - - - H - - - - - - - - - - - - - - -
*D189952 - - B A H - H B H - A - B A H A A H H - A - H A - B H H A B A A B - - - A H B - H B - B H B - H A - H - A A H H B A H - B H - H H H A - - - A A H A B H A A - A B H A - - H A A H A H B A A H A H H B A - H - - - H H B H A A - B H A H B - B H H B - - A H H A A A B A - H H B H - H H H H A - H B B B - H - H B B - - A B - H A - - - - - - - - - - - - B - - - - - - - - - - - - - - - - - - H - - B H - A A H - - B B B B - - - B - A A - A B A H B H - A H - - - H H - H B A H A B H A - B A A A A - A H A H H A H - - B A - - A H - H B - A H - - - - - - - - - - - - - - -
*D24764 - - B A H H H B - H A - B A H A A H H - A - H A - B H H A B A A B - - H A H B - H B - B H B - H A - H - A A H H B A H - B H B H H - A - - - A A H A B H A A B A B H A H A H A A H A H B A A H A H H B A - H H - H - H B H A A - B H A H B H B H H B - - A H H A A A B A - H H B H A H H H H A - H B B B A H B H B B - B A B H H A - - - - - - - - - - - - B - - - - - - - H - - - - - - - - - - - - - B H H A A H - - B B B B A - - H - A A - A B A H B H H A H - - - H H - H B - H - B H A - H A A A A - A H A H H A H H - B A - A A H - H B - A H - - - - - - - - - - - - - - -
*D110863 - - B A H H A B A H A - B A A A A H H - A - A H - B H H A H A A B - - H A H B A B B - B H - - H A - H - A A H H B A A - B B B H H A A - - - A A H A B B A H B A B H A H A H A - H A - B A A H A A H - A - H - - A A H B H A A - B H H H B H B H H B - - - H H A A H - A - H H B H A H H H H - - H B B B A H B H B B - H A B H H A - - - - - - - - - - - - - - - - - - - - - - - - - - - - - - - - - - B H H A A H - - B B B B A - - H - A A - A B A A B H H A H - - - H H - H B - H A B B A - H A A A A - A H A H H A H H - B H - A A H - H B - H H - - - - - - - - - - - - - - -
*R688 H - - - - - - - A - - B B A - - - - - - - - - H - - - - - - A - - - - - - - - A - - - B - - - - - - - - - - - - - - - A - - - - - - - - H H - - - A B - A - - - - - - H A - - - - - - - A - - - - - - - - H - - - - - - - - - A - - - - - - - - - - - - - - - - A - - A - - - - - - - - - H - H H - - - - H - - - - - - - - - - - - - - - - A - - - H - B B - B - - - - - - - - - - - H A - - - H - H - - H - A H - - B - - - - - - - - A A - A B - - - - H H H - - H H H - - - - - A - - - B H A A - A H A H - - - - - - - - H - - A - - H B H H H - - - - - - - - - - - - - - -
*R687 H H - A - - - - A - - B - A - A - - H - - - - H A - A - - H A - - - - - - - - A - - H - - - - - - - - A - - - - - A - H - B B - - A - - - H - - - A - B A - - - - - A H A B - - - - H B A - - - - - - - A H - - A A H - - - - - - H - - - - - - - - - - - - - - A - B A A - - - - - - - - H - H H - - - - H - - - - - - - - - - - - B - H - A H - - - H - B - - - - H - - H - - - - - - A - B - H - H B H H A A H - A B - - - - - - H - A A - A - - - - - H H H - - H H H - - B - - A - - A B H A - A A H - H - - - A - - - - H - A - H - H B H H H - - - - - - - - - - - - - - -
*R1713 - H B A - - - - A - - B - A - A - - - H - - - A A - - - - A A A - - - - - - - - - - - - - - - - - - - A - - - - - - - - - - - - - A - - - H - - - - - - A - - - - - A - - - - - - - - - - - - - - - - - - H - - A A H - - - - H - - B - - - - - - - B - - - - - A - B A A - - - - - - - - H - - A - - - - - - - - - - - - - - - - - B - H - A H H - - - B B - B - H H - - - - - B - - H A - - - H H H B - - - - H - A - - - - - - - - - A A - A B - - - - H H - - - - H - - A - - - - - - - - H A - A A - - - - A - A - - - - H - A A - - H B H H - - - - - - - - - - - - - - - -
*R3313 H H A - - - - - - - - - - - - - - - H H - - - - - - - - - - - A - - - - - - - A - - - - A - - - - - H - - - - - - - - - - B - - - - - - B H - - - A - - - - - - - - - H - B - - - - - - - - H - - - - - H H - - - - - - - - - - - H - - - - - A - - - - - - - - A - B H - - - - - - - - - - - A A - - - - H - - - - B - - - - - - - - - - - A - - - H - - B - - - - H - - B - - H - - H - - - - - A - B - - A - - - - - H - - - - - - - - H - A B - - - - - H H - - - H B - - - - - - - - A - A - - - A - - A - - - - - - - - H - - - H - H - - H - - - - - - - - - - - - - - - -
*R3314 H H A A - - - - A - - A B - - - - - H H - - - H A - - - A - - A - H - - - - - A - B H - - - - - - - H A - - - - - - - - - - - - - H - H - H - - - - - - A - - - - - H - - B - - - - - A A - H - - - - - H H - - A A A - - - - A - H - B - - - A - - - - - - - - A - B H - - - - - - - - - A - H H - - - - H - - - - B - - - - - - - B - H - A H - B H A B B - B - A H - - B - - H - H H A - - - H H H B H H A B H - - H H - - - - - A - A H - - - - - - - A H H - - H H B - A B - - A - - - A H A - - A - - H - - - A - - - - H - H - H - H B H H H - - - - - - - - - - - - - - -
*RI1018 H H - A - - - - A - - H - A - H - - H - - - - H A - - - - H A A H - - - - - - A - B H - - - - - - - - A - - - - - A - H H B B - - H - - H H - - - A B B A - - - - - H H A - - - - - H H A - H - - - - - H - - - A H A - - - - - - H - - - - - A - - B - - - - - - - H H H - - - - - - - - A - - H - - - - B - - - - - - - - - - - - B - B - A H H B H - B B - B - A H - - - - - H - - H A - - - H H H H H H A B H - A H - - - - - - A - A H - A - - - - - - H A - - H H H - A B - - A - - A H H A A A A H A H - - - A - - - - H - H A H - H A H H H - - - - - - - - - - - - - - -
*R1729 - - - A - - - - - - - H B - - H - - H - - - - H - - - - - - A - - - - - - - - - - - H - - - - - - - - - - - - - - H - - - - - - - - - - - H - - - A B B A - - - - - H H A B - - - - H H A - H - - - - - H H - - - H H - - - - - - H - - - - - - - - - - - - - - - - H H - - - - - - - - - A - - - - - - - B - - - - - - - - - - - - - - - - - H - - - - - - - B - A - - - B - - - - - - A - - - - H H - - H - B H - - H H - - - - - H - - H - - B - - - - - H - - - H H H - - B - - A - - - H - - - - A - A H - B - A - - - - H - H - H - H A H H H - - - - - - - - - - - - - - -
*R6673 - H - - - - - - - - - H B A - H - - H - - - - H - - - - - H - - - - - - - - - - - - H B - - - - - - - A - - - - - - - - H B B - - H - - - H - - - A B B A - - - - - - - A - - - - - B H A - H - - - - - - - - - A H - - - - - - - H - - - - - A - - B - - - - - - - H - - - - - - - - - - - - - - - - - - B - - - - - - - - - - - - B - B - A B - B H A B B - B - - H - - B - - B - - - A - B - H H H - H H A B H - A - - - - - - - A - A H - A - - - - - - - - - - H - - - - B - - A - - - B - A - - A H - H - B - - - - - - - - H A H - H - H H - - - - - - - - - - - - - - - -
*R6994 B - - - - - - - A - - H B - - H - - - - - - - H - - - - A - A A H B - - - - - A - B H - - - - - - - - - - - - - - - - A - - - - - - - - - H - - - - - - A - - - - - H - - B - - - - - - - - H - - - - - - H - - - H - - - - - H - H - - - - - - - - - - - - - - - - H - - - - - - - - - - - - - - - - - - - - - - - - - - - - - - - B - - - - A - - - - - - - B - - - - - - - - - - - - A - - - - H - - H - - - H - - H - - - - - - - - A H - A - - - - - - H - - - H H H - - H - - A - - - - H - A - A B - H - - - - - - - - H - H - H - H A H H H - - - - - - - - - - - - - - -
*R6996 - - - A - - - - A - - H B - - H - - H - - - - H - - - - - - A - - - - - - - - A - B - - - - - - - - - - - - - - - - - - - - - - - - - - - - - - - - B B - - - - - - H H - B - - - - H H A - H - - - - - - - - - - H - - - - - H - H - - - - - A - - - - - - - - H - H - - - - - - - - - - A - - - - - - - B - - - - - - - - - - - - B - - - - - - - - - - - - B - A - - - - - - - - - - - - B - - - H - H H A B H - - H H - - - - - - - H H - A B - - - - A H A - - H H H - - - - - A - - A - H - A - A B A H - B - A - - - - H - H - H - - A H H H - - - - - - - - - - - - - - -
*R6056 H H A - - - - - A - - H B A - H - - - B - - - H A - - - - - - - H H - - - - - - - - - - - - - - - - - - - - - - - A - H - B B - - H - - - H - - - A B - - - - - - - H H - B - - - - - H - - - - - - - - H H - - A H - - - - - - - H - - - - - - - - B - - - - - A - H H - - - B - - - - - A - - H - - - - B - - - - - - - - - - - - - - B - - A - - H - B - - - - - H - - - - - H - H H A - - - - - H H H H - - H - A H H - - - - - A - - H - A - - - - - - - A - - - H H - A H - - - - B A H H - A A A - A H - H - - - - - - H - H A - - H A H - H - - - - - - - - - - - - - - -
*R4648 H - - H - - - - H - - H B - - H - - H - - - - H - - - - - - - - H - - - - - - H - B A B A - - - - - - H - - - - - H - H - B B - - - - H - H - - - A H B A - - - - - H H A H - - - - H H A - H - - - - - H H - - A H H - - - - - - H - - - - - A - - - - - - - - A - H H - - - - - - - - - A - H H - - - - B - - - - - - - - - - - - - - - - A A - - H A - - - B - A - - - B - - H - H - - - B - - - H - H H H B H - A H H - - B - - - - A H - H - - - - - - H A - - H H H - A H - - A - B A H H A A A A H A H - H - - - - - - - - H A H - H A H H H - - - - - - - - - - - - - - -
*R3272 H - - H - - - - - - - H - - - H - - H - - - - H - - - - - - A H H H - - - - - H - B A - A - - - - - - - - - - - - H - H - B B - - - - H - - - - - A H B A - - - - - H H A H - - - - H H A - H - - - - - H H - - A H H - - - - - - H - - - - - A - - B - - - - - A - H - - - - - - - - - - A - - H - - - - B - - - - - - - - - - - - - - - - A - - - H A - - - B - A - - - - - - H - H - - - B - H - H - H H H - H - A H H - - - - - A - A H - H B - - - - A H A - - H H H - A H - - A - B A H H A A A - H A H - H - A - - - - - - H A H - H A H H H - - - - - - - - - - - - - - -
*R3273 H - - H - - - - H - - H B - - H - - H - - - - H - - - - - - - H H H - - - - - H - - A - - - - - - - - - - - - - - - - H - H B - - - - H - - - - - A H B A - - - - - H H A H - - - - H H - - H - - - - - H H - - A H H - - - - - - H - - - - - A - - B - - - - - A - H H - - - - - - - - - A - H H - - - - B - - - - - - - - - - - - - - - - A H - - H A - - - B - A - - - - - - H - H - - - B - H B H - H H H B H - A H H - - - - - A - A H - H B - - - - A H - - - H H H - A H - - - - B A H H A A A A H - H - - - A - - - - B - H - H - H A H H H - - - - - - - - - - - - - - -
*R7818 - H - - - - - - B - - A - - - - - - - H - - - - - - - - - - - - H - - - - - - - - - - - - - - - - - - H - - - - - - - H - B - - - - - B - H - - - - H - - - - - - - - - - - - - - - - H - - H - - - - - H H - - - H - - - - - H - - - - - - - A - - H - - - - - A - - - - - - - - - - - - A - H H - - - - B - - - - H - - - - - - - H - B A - - - - H A - H - - - - H - - B - - H - - - H - - - H B - - H - B B - - - H - - - - - - - - A - - - - - - - - - - - - - H H H - - H - - - - - - - - - - - A - - - - - - A - - - - B - H - H - H A H H - - - - - - - - - - - - - - - -
*R5438 - - A H - - - - B - - H B - - H - - H B - - - - - - - - - - A H H - - - - - - - - - - - - - - - - - - H - - - - - H - H - - B - - - - - - - - - - A H - A - - - - - H A - H - - - - H H A - H - - - - - H - - - A H H - - - - - - H - - - - - A - - - - - - - - A - H H - - - - - - - - - A - H H - - - - - - - - - - - - - - - - - - - - - - A - - - - - - - - - A - - - B - - A - - - - - - - H B B - H B H B H - A H - - - - - - - - A H - H B - - - - - H - - - H H - - A H - - A - - A H H A A A - H A - - - - - - - - - H - H A B - H - H H H - - - - - - - - - - - - - - -
*R1768 A A - B - - - - B - - H A - - B - - - - - - - A B - - - - B B - H H - - - - - - - - - B - - - - - - - - - - - - - - - A - B H - - - - - A A - - - B H A - - - - - - H B H H - - - - - H B - H - - - - - H H - - A H H - - - - B - H - - - - - A - - - - - - - - H - H A - - - - - - - - - B - H B - - - - A - - - - - - - - - - - - H - H B H B H B - H - B - B - B - - - B - - H - - H H - - - H A H A H H A A A - A H - - - - - - B - H B - A - - - - - A A - - - H B B - H H - - H - - H H A - A - H H H B - B - H - - - - A - H B H - H H H H H - - - - - - - - - - - - - - -
*D45428 - - H B B A H B B H H - A B B B B A H - H - B A - A A A H - B B H - - H A B B B B A - - B H - H A H B - A H B H H H H - H H H H A A A - - - H H A B H A - A A H B A H B B H B B B A H H B B H H H H A B - H - - A H H A H A H - H H H H H H B A H H - - H H A H H A A A - H H H H B B H H B H - B H B H A A H H H H - H H H H H B - - - - - - - - - - - - B - - - - - - - - - - - - - - - - - - H - - A H H A A A - - H H H H H - - B - H B H H B B H H H A A A - - - H B - H H - B H H H H - A H A A H - B B H H B H H A - H A - H B H - A H - H H - - - - - - - - - - - - - - -
*D325443 - - H B B H H B B H A - H B B H B H H - H - B H - A H A H H B B H - - H A B B B B H - B H A - B A A B - A H B B H H H - H H H H H H A - - - H H A B H A - A A H B A A B B H B B B A H H B B A H H H A B - B B - - H H H H A H - H H H H H H B A H H - - - H A H H A A A - H H B H B B H A B A - H B B B A A B B H H - H H H H A B - - - - - - - - - - - - - - - - - - - - - - - - - - - - - - - - - - A H B H B A - - H H H H H - - B - H B - H H B B H H A A A - - - H H - H B - B H H H H - A A A A H - B B H H B H H A - H A - H B A - A H - H H - - - - - - - - - - - - - - -
*D6826 - - H H B H H B H H A - B B - H B B H - H - B B - A H A H B B B H - - H A B H B H H - B H - - B A - H - A H B - B H B - B H B H H H H - - - H H A B H A - A A H - A A H B H B H H A H - H B H H H H - H - B B B H B H H H A H - A B H B H H B A H H - - H A A H H H A A - H H B H B B H A B - - H B B H H H H B H H - - A H B A H - - - - - - - - - - - - - - - - - - - - - - - - - - - - - - - - - - A B B H B A - - H H H B A - - B - H B - H H H B B H A A A - - - H A - H H A H A H H H - B A A A H - B H H H B H B H - H H - H B A - H H - H H - - - - - - - - - - - - - - -
*D55734 - - H H B H H B H H A - B B A H B B H - H - B B - A H A H B B B H - - H A B - B H H - B H A - B A A H - A B B B B H B - B H B H H H H - - - H H - B H A H A - H B A A H B H B H H A H H H B H H H H A H - B - - B B H H H A H - A B H B H H B A H H - - H A A H H H A A - H H H H B B H A B H - H B B H H H H B H H H B A H B A H - - - - - - - - - - - - - - - - - - - - - - - - - - - - - - - - - - A B B H B A - - H H H B A - - B - H B H H H H B B H A A A - - - - A - H H - H A H H H - B H A A H - B H H H B H B H - H H - H B A - H H - H H - - - - - - - - - - - - - - -
*S203536 - A H - B H H B H H A H B B - H - - H B H A B B - A H A H B B B H B B H A B H B H H B B H A H B A A - H A B B B B H B A B H B H H H H A A H H H A B H A H A A H B A A H B - B H H A H H H B H H H H A H A B B B B B H H H A H H A B H B H H B A H H H H H A A H H H A A H H H B H B B H A B - H H B B H H H H B H H H - A H B A H H H H H B H H A B B H H H - - H - H H H A H A B B A H H H A B H H B A B B H B A H H H H H B A H - - A H B H H H H B B H A A - - - H H A H H H A H A H - H B B H A A H A B H H H B H B - A H H B H B A - B H A H - - - - - - - - - - - H H H H H
*D78486 - - H H B H H B - H A - B B - H B - H - H - - B - A H A H B B B H - - H A B H B A H - B - - - B A - H - A B B - B H B - B H B H H H H - - - H H A B H A H A A H B A A H - H B H H A - - H - H H H H A H - B B - - B H H H A H - A B H H H H B - H H - - - A A H H H A A - - H B H B B H A B - - - B - - H H - - - - - B A H - - - - - - - - - - - - - - - - - - - - - - - - - - - - - - - - - - - - - A B B H B A - - H H H B A - - - - H B - H - H B B H A A A - - - H A - H - - - - H H - - B H A A H - - - H H B H B - - - H - H B A - - - - - H - - - - - - - - - - - - - - -
*R7201 A - H H - - - - H - - H B B - H - - H - - - - B - - - - H B B B H B - - - - - B - H B B H - - - - - - H - - - - - H - - B - B - - - - A A H - - - - H - H - - - - A A H B H - - - A H H H - H - - - - - A B - - B B H - - - - - - B B - - - - - - - - - - - - - H - A A - - - - - - - - - B - H H - - - - H - - - - - - - - - - - - - - H - H H - - B H - - - B - B H - - A - - B - - - H - A - H H B - B B H B A - H H H - - - - - B - H B - H H - - - - A A A - - H H A - H H - - A - - H H - H A A H A B H - A - H - - - - H - H B A - B H A H H - - - - - - - - - - - - - - -
*R4563 - - - H - - - - - - - - - - - - - - - - - - - - - - - - - - - - - - - - - - - - - - - - - - - - - - - H - - - - - - - - - - - - - - - - - H - - - B - - - - - - - - - - - - - - - - - - - - - - - - - - - H - - - B H - - - - - - - - - - - - A - - - - - - - - H - A A - - - - - - - - - B - H - - - - - H - - - - - - - - - - - - - - - - - H - - - H - - - - - - - - - A - - - - - - - - - - - - - - B - H - - - - - H - - - - - B - H - - H - - - - - A - - - - - - A - H - - - A - H - A H - - - H - B - - - - - - - - - H - H - - - B - - H - - - - - - - - - - - - - - - -
*R7197 - A - - - - - - - - - H B B - - - - - B - - - B B B A - - B B B H B - - - - - B - - - B H - - - - - - H - - - - - H - - B - B - - - - A A - - - - B - A - - - - - - A - B - - - - - - H H - B - - - - - A B - - B - H - - - - H - B B B - - - A - - H - - - - - H - A - H - - - - - - - - B - H H - - - - H - - - - H - - - - - - - H - - - H - - B B - H H - B - B H - - A - - - - - - H - - - H H B A - B B B - - - - - - - A - - B - - B - H H - - - - - A - - - H H A - H H - - - - - H - B - A A - - B H - A - - - - - - H - H - A - B H A - - - - - - - - - - - - - - - - -
*RI1157 A - - - - - - - - - - - - - - - - - - - - - - - - - - - - - - - - - - - - - - - - - - - - - - - - - - - - - - - - - - A - - - - - - - - - - - - - - - - - - - - - - - - - - - - - - - - - - - - - - - - A B - - - B H - - - - - - - - - - - - - - - - - - - - - H - A A - - - - - - - - - B - H H - - - - H - - - - - - - - - - - - H - - - - - - - - H - - - - - - - - - - - - - - - - - - - - H H - - B - - - - - - - - - - - - - - - - - - - H - - - - - A A - - H H A - - - - - - - - - H - - - - - A - - - A - - - - - - - - H B A - - - A H - - - - - - - - - - - - - - - -
*R7206 A - H H - - - - H - - H - B - H - - H B - - - B H - A - - B B B H B - - - - - B - H B B H - - - - - - H - - - - - - - A B - - - - - - A A - - - - B H A - - - - - - A H B B - - - - H H H - H - - - - - - B - - B B H - - - - H - - B B - - - A - - H - - - - - H - A A H - - - - - - - - B - H H - - - - H - - - - H - - - - - - - B - H B H H - B B - - H - B - B H - - A - - B - - - H - A - H - B A B B - - A - - H H - - - - - - - - B - - H - - - - A A A - - H H A - H H - - A - B H H B H - A H A B - - A - H - - - - H - H B A - B H A H H - - - - - - - - - - - - - - -
*R7202 A - H H - - - - H - - H B B - H - - H - - - - B - - - - - B B B H B - - - - - B - H B B H - - - - - - - - - - - - H - A B H - - - - - A A H - - - B H A - - - - - - A H B H - - - - H H H - H - - - - - A B - - B - H - - - - - - B B - - - - A - - H - - - - - H - A A - - - - - - - - - B - H H - - - - H - - - - - - - - - - - - - - H - H H - - B H H - - B - B - - - A - - - - A - H - A - H H B - B B H B A - H H H - - - - - - - H B - H H - - - - A - A - - H H A - H H - - A - - H H B H A A H A B H - A - H - - - - H - H B A - - H A H H - - - - - - - - - - - - - - -
*RI165 A - H - - - - - - - - H B B - - - - H - - - - B H - - - - - - B - - - - - - - B - - - - - - - - - - - H - - - - - - - A - - - - - H - A - H - - - B H A H - - - - - A - B H - - - - H H H - H - - - - - A B - - B B H - - - - H - B - B - - - A - - H - - - - - H - A A H - - - - - - - - B - H H - - - - H - - - - H - - - - - - - H - H - H H A B - H H H - - - - H - - A - - - - - H H - - - H - - A B B - - A - H H H - - - - - - - H B - H - - - - - A - A - - H H A - H H - - A - - H H B H A - H A B H - A - H - - - - H - H B A - B H A H H - - - - - - - - - - - - - - -
*RI164 - A H H - - - - - - - - B B - - - - H - - - - B H - - - - - - B - - - - - - - B - - - - - - - - - - - H - - - - - - - A - - - - - - - A - H - - - - H A H - - - - - A - B H - - - - H H H - H - - - - - A B - - B B H - - - - H - - - B - - - A - - H - - - - - - - A A H - - - - - - - - B - H H - - - - H - - - - H - - - - - - - H - H - A H A B B - H H - B - - H - - A - - B - - H H - - - H - B A B B - - A - H H H - - - - - - - H B - H - - - - - A A A - - H H A - H H - - A - - H H B H A - H A B H - A - H - - - - H - H B A - B H A H H - - - - - - - - - - - - - - -
*R1101 A A - H - - - - H - - H B B - H - - H - - - - B - - - - - B - B H B - - - - - B - - B - H - - - - - - - - - - - - H - A - H B - - - - - - H - - - B H A - - - - - - A H B H - - - - H H H - H - - - - - A B - - B B H - - - - H - B A - - - - A - - H - - - - - H - A A - - - - - - - - - B - H H - - - - H - - - - - - - - - - - - - - H - H H A B B H H - - B - - - - - A - - B - A H H - A - H H B A B B H B A - H H H - - - - - B - H B - H H - - - - A A A - - H H A - H H - - A - - H H B H A A H A B H - B - H - - - - H - H - A - B H A H H - - - - - - - - - - - - - - -
*R1100 A A - H - - - - H - - H - B - H - - H - - - - B H - - - - - - - - B - - - - - B - H - B H - - - - - - H - - - - - H - A - H B - - H - A - H - - - B H A H - - - - - A H B H - - - - H H H - H - - - - - A B - - - B H - - - - - - B A - - - - A - - H - - - - - H - A A A - - - - - - - - B - H H - - - - H - - - - H - - - - - - - H - H - H H A B - H H H - B - B - - - - - - B - A H H - A - H H B A B - H B A - H H H - - - - - B - H B - H H - - - - A A A - - H H A - H H - - A - - - H B H A A H A - H - - - H - - - - H - H B A - B H A H H - - - - - - - - - - - - - - -
*R2536 A A - H - - - - H - - H B - - - - - H - - - - B - - A - - - B B H - - - - - - - - - B - - - - - - - - H - - - - - H - - - H - - - - - - - H - - - B H - - - - - - - A H - - - - - - H H A - - - - - - - - B - - - - H - - - - - - - - - - - - A - - - - - - - - H - A A - - - - - - - - - - - H H - - - - H - - - - - - - - - - - - H - - - H H - - B H H - - - - - - - - A - - - - - - H - A - H H - A B - H - A - H H H - - - - - B - - B - H H - - - - A - A - - H H A - H H - - A - - H - - H A A - - B H - - - H - - - - H - H B A - - H A H H - - - - - - - - - - - - - - -
*R2304 A H H H - - - - H - - H B B - H - - H - - - - B H - - - H B B B - B - - - - A B - H B B H - - - - - - - - - - - - H - - - - B - - - - A - H - - - B H A H - - - - - A H B H - - - A H H H - H - - - - - A B - - B B H - - - - H - B - - - - - A - - H - - - - - H - - H - - - - - - - - - B - H H - - - - H - - - - - - - - - - - - H - - - H H - - - H H - - B - B - - - H - - B - A H H - H - H H B A B B H B A - H H H - - B - - B - H B - H H - - - - H H H - - H H - - - H - - A - - H H B H A H H A B H - B - H - - - - H - H B A - B H A H H - - - - - - - - - - - - - - -
*RI262 A - H H - - - - H - - H B B - H - - H - - - - B - - - - - B B B - B - - - - - B - - - - - - - - - - - - - - - - - - - H - - - - - - - A H - - - - B H - H - - - - - A H - - - - - - H H H - H - - - - - - B - - B B H - - - - - - B - - - - - - - - - - - - - - H - A H - - - - - - - - - B - H H - - - - H - - - - - - - - - - - - - - - - H - - - - H - - - B - - - - - - - - - - - - - - - - - H B - B B H B - - H H H - - - - - B - H B - H H - - - - A - H - - H H A - H H - - - - - H H B H A A H A B - - - - H - - - - H - H B A - B H - H H - - - - - - - - - - - - - - -
*R1501 - A - - - - - - - - - - - - - - - - - - - - - - H - - - - - - - - - - - - - - - - - B - - - - - - - - - - - - - - - - - - - B - - - - - - H - - - - - - - - - - - - - - - - - - - - - - H - - - - - - - - B - - - H B - - - - H - - - - - - - - - - A - - - - - - - A - H - - - - - - - - - - - - - - - - - - - - - - - - - - - - - H - - - - H A - - - - H - - - B H - - H - - B - - - H - A - H - - A - - H - - - - - H - - - - - - - - B - - - - - - - - - - - - - - - - - - - - - - - - - - - - - - - - H - - - H - - - - H - - B - - - - - - - - - - - - - - - - - - - - - -
*R6935 A - H H - - - - H - - H B B - H - - H - - - - B - - - - - - H - - B - - - - - - - H B B - - - - - - - - - - - - - H - A - H - - - - - A - - - - - B - A - - A - - A A H - - - - - - H H A - H - - - - - A H - - B B H - - - - H - B H - - - - A - - - - - - - - H - A A - - - - - - - - - H - H H - - - - H - - - - - - - - - - - - H - - - H H - - B H H H - - - B - - - H - - - - A - - - A - H H - - - - H B - - H H H - - - - - B - H B - H H - - - - A A A - - H H A - - H - - A - - - H - H A A - - B - - - - H - - - - H - H B A - B B A H H - - - - - - - - - - - - - - -
*RI428 - - - H - - - - - - - H B B - H - - H B - - - B H - - - - - B - B B - - - - - - - - B B H - - - - - - - - - - - - H - A - - B - - - - - - H - - - B H - - - - - - - A - - H - - - - - H - - - - - - - - A H - - B B H - - - - - - B H - - - - A - - H - - - - - H - A A H - - - - - - - - H - H H - - - - H - - - - H - - - - - - - H - - - H H - - B H H H - B - B B - - H - - - - A H H - A - H H - H B - H B H - - H H - - - - - B - - B - H H - - - - A - A - - H H A - - H - - A - - H H - H A A H - H B - - - H - - - - H - H B A - B B A - H - - - - - - - - - - - - - - -
*R2005 A - - - - - - - - - - H - - - - - - H - - - - B - - - - - - B - B - - - - - - - - - B - - - - - - - A - - - - - - - - - - H - - - H - - - - - - - - - A - - - - - - - H - - - - - - - H A - H - - - - - A H - - - - - - - - - - - - - - - - - A - - - - - - - - H - A A - - - - - - - - - - - - - - - - - H - - - - - - - - - - - - - - H - B - - B - - - H - B - - - - - B - - - - - H - - - - H - - H - - H B - - - - H - - - - - - - - - - H H - - - - A - - - - H - A - H H - - - - - B - - H - - - A - B - - - - - - - - H - H - - - B B A - H - - - - - - - - - - - - - - -
*R2841 A - - H - - - - H - - H B - - H - - - - - - - B - - - - - - - H B - - - - - - B - - - B B - - - - - - - - - - - - H - A B H B - - - - - - - - - - - H - - - - - - - - H B H - - - - A - A - - - - - - - A H - - B B H - - - - - - - - - - - - A - - H - - - - - H - H A - - - - - - - - - H - H H - - - - H - - - - - - - - - - - - - - H - H H A B - - H - - - - B - - - H - - B - - - - - - - B H B - B B H - H - H H H - - - - - B - H - - B H - - - - A A - - - H B - - - H - - - - - B - - H - A B A - - - - - H - - - - H - H B A - - B A H H - - - - - - - - - - - - - - -
*R2844 A H - H - - - - H - - - B - - - - - H - - - - B - - - - - - - H - - - - - - - - - - - - - - - - - - - - - - - - - H - A B - - - - - - - - H - - - B H - - - - - - - - H B A - - - - A H H - H - - - - - A H - - B B H - - - - - - B - - - - - A - - H - - - - - H - - A - - - - - - - - - - - - - - - - - H - - - - - - - - - - - - - - - B H - - - - H - - - B - - H - - H - - B - - H - - A - H - B - - B - - H - - - - - - - - - - - H - - - H - - - - A - A - - H B A - H H - - A - - B - B H A - - A - B - - - - - - - - H - - - A - - - - H H - - - - - - - - - - - - - - -
*R16 - - - - - - - - - - - - - - - - - - H - - - - - - - - - - - B B - - - - - - - - - - - B - - - - - - - - - - - - - - - - - B - - - - - - - - - - - - - - - - - - - - - - - - - - - - - - B - - - - - - - A - - - - B H - - - - - - - - - - - - - - - - - - - - - - - - - - - - - - - - - - - - B H - - - - - - - - - - - - - - - - - - - - - H H - - - H - - - B - B - - - - - - B - - B - - - - - H B - B B - - A - A A B - - - - - B - - - - - - - - - - - - - - - - - - - B - - - - - - - - - - - - - A - B - - - - - - - - - - - - - - - H A H - - - - - - - - - - - - - - - -
*R9330 H - - B - - - - - - - A H - - H - - H A - - - B - - - - - - A - H - - - - - - H - B A H A - - - - - - H - - - - - B - - - B H - - - - - - B - - - A H B A - - - - - H H A A - - - - B H H - H - - - - - H H - - - H H - - - - H - A - - - - - A - - A - - - - - H - - A - - - - - - - - - H - A H - - - - B - - - - - - - - - - - - H - B - A H H - B A A H - B - A - - - H - - H - A A - - B - H B - A H B B B H - A H H - - - - - A - H H - H B - - - - A A A - - H H H - A A - - A - - H B H A A A - H H H - - - H - - - - B - H H H - B A H H H - - - - - - - - - - - - - - -
*R5395 H - - B - - - - H - - A H A - H - - H H - - - B A - - - - - A - H H - - - - - H - B A H A - - - - - - H - - - - - B - H - B H - - A - - H B - - - A H B - - - - - - H H A A - - - - - H H - H - - - - - H H - - - H H - - - - A - A - - - - - A - - H - - - - - H - A A - - - - - - - - - H - A H - - - - B - - - - H - - - - - - - H - B - A H H - B A A H - B - A - - - H - - H - A A H - B - H B B A H B - B H - A H H - - - - - A - H H - H B - - - - A A A - - H H H - - A - - A - - H H H A A - A H H H - - - H - - - - B - H H H - B A H H H - - - - - - - - - - - - - - -
*R5400 - A - B - - - - B - - - H - - - - - H H - - - B A - - - - - - H H - - - - - - H - B A H A - - - - - - H - - - - - B - H - - H - - A - - - B - - - - H B A - - - - - - H A - - - - - B H H - H - - - - - H H - - A H H - - - - A - A - - - - - - - - - - - - - - H - A A - - - - - - - - - H - - H - - - - B - - - - H - - - - - - - - - B - - H - - B A A - - B - A - - - H - - H - A A - - B - H - B - H B B B H - A H - - - - - - A - H H - H - - - - - A A - - - H H - - - - - - A - - H H B A - - H H H H - - - H - - - - B - H H H - B - H H H - - - - - - - - - - - - - - -
*R5398 H A - B - - - - B - - A H - - H - - - H - - - B A - - - - - A H H - - - - - - H - - A H A - - - - - - - - - - - - B - H - B H - - A - - - B - - - A H - - - - - - - H H A - - - - - B H H - H - - - - - - H - - - H H - - - - A - - - - - - - A - - - - - - - - H - A A - - - - - - - - - H - A H - - - - B - - - - H - - - - - - - - - B - A H - - B A A - - B - A - - - H - - H - A A - - - - H B - - - B B B H - A H H - - - - - A - H H - H - - - - - A A A - - H H - - - A - - A - - H H H A A A - H H H - - - H - - - - B - H H H - B A H H H - - - - - - - - - - - - - - -
*R5401 H H A B - - - - B - - A - - - H - - H H - - - B A - - - - - A H H - - - - - - - - - A H A - - - - - - H - - - - - B - H - B H - - A - - H B - - - A H B A - - - - - H H A - - - - - B H H - H - - - - - H H - - - H H - - - - A - A - - - - - A - - - - - - - - H - A A - - - - - - - - - H - A H - - - - B - - - - H - - - - - - - H - B - A H H - B A A - - - - A - - - H - - H - A A H - B - H B B A H B B B H - A H H - - - - - A - H H - H B - - - - A A A - - H H H - A A - - A - - H H H A A A H H H H - - - H - - - - B - H H H - B A H H H - - - - - - - - - - - - - - -
*R5394 H H - B - - - - B - - A H - - H - - H H - - - B A - - - - - A - H - - - - - - H - - A H A - - - - - - - - - - - - B - H - B H - - - - - H - - - - A - - A - - - - - H H A - - - - - B H H - H - - - - - H H - - - H H - - - - - - A - - - - - A - - H - - - - - H - A - - - - - - - - - - H - A H - - - - B - - - - - - - - - - - - H - B - A H - - B A A A - B - - - - - H - - - - A A - - B - - B B A H B B B - - A H H - - - - - A - H H - H B - - - - - A - - - H H - - A A - - A - - H H H - A A H H H - - - - H - - - - B - H - H - B A H H H - - - - - - - - - - - - - - -
*R7466 H H A B - - - - B - - - H A - H - - H - - - - - - - - - - B A H H H - - - - - H - B A H A - - - - - - H - - - - - - - H A - H - - A - H H B - - - - H - A - - - - - H H - - - - - H B H H - H - - - - - H H - - H H H - - - - H - A B H - - - A - - H - - - - - H - - - H - - - - - - - - B - A H - - - - B - - - - - - - - - - - - H - H A A H H - - - A H - B - - B - - H - - H - A A H - - - H B - A H B B B H - - H H - - B - - - - H H - H B - - - - - - - - - H H H - - A - - A - - H H H A - A H H H H - - - H - - - - B - H H H - B A H H H - - - - - - - - - - - - - - -
*R7465 H H A B - - - - - - - - H A - - - - - - - - - - - - - - - B - - H H - - - - - H - B A H - - - - - - - H - - - - - B - H A - - - - - - H A B - - - A H B A - - - - - H - A - - - - H - H H - H - - - - - H H - - - - - - - - - H - - B - - - - - - - - - - - - - H - A A H - - - - - - - - B - A H - - - - - - - - - - - - - - - - - H - H A A H - H - - A H - B - - B - - H - - H - A A H - B - H - - - H - - - H - A H H - - B - - A - H H - - B - - - - - A - - - B H H - - - - - - - - H H H A - A H - - H - A - H - - - - - - - H H - - - - B - - - - - - - - - - - - - - - -
*R1763 H H - B - - - - B - - A H A - H - - A H - - - B A - - - - B H H - - - - - - - - - - A - - - - - - - - H - - - - - B - H - - - - - A - - H H - - - - H B A - - - - - H H A A - - - - B H H - H - - - - - A H - - B H B - - - - - - A B - - - - A - - H - - - - - H - - H H - - - - - - - - B - - B - - - - B - - - - H - - - - - - - H - H A - H H H B A A H - B - - B - - - - - H - A - H - B - H B B A H B - B H - A H B - - - - - A - H H - H - - - - - A A A - - H H H - A A - - A - - - H H A A - H H H H - - - H - - - - B - H H H - B A H H H - - - - - - - - - - - - - - -
*RI1092 - H - - - - - - B - - - A - - H - - - - - - - - - - - - - - - H - - - - - - - - - - - - - - - - - - - - - - - - - - - - - - - - - A - - - - - - - A - - A - - - - - B - A - - - - - - H A - A - - - - - - - - - - - B - - - - - - - - - - - - - - - H - - - - - H - A - H - - - - - - - - B - A B - - - - - - - - - - - - - - - - - H - A - A - - H - - - H - - - A - - - - - - H - - A - - - - - - - A - - - - - - A - B - - - - - - - - - - - - - - - - A - A - - H - H - A A - - A - - H B H - A - - - B - - A - - - - - - B - - - H - - - - - - - - - - - - - - - - - - - - -
*RI876 - - B B - - - - - - - - B H - H - - H - - - - B - - - - - - - - - H - - - - - H - - - - - - - - - - - A - - - - - B - H - B A - - A - H - - - - - - H - A - - - - - B - H - - - - - B - - - H - - - - - H B - - B H B - - - - - - A - - - - - A - - A - - - - - H - A H - - - - - - - - - B - A B - - - - B - - - - - - - - - - - - H - - - H H - - B H A H - B - A H - - - - - - - - A H - B - H B B A - - H B H - - H B - - - - - B - H H - H B - - - - A - - - - H H H - - H - - H - - B H B A A H H A B - - - - H - - - - B - H H H - H H H H A - - - - - - - - - - - - - - -
*R3421 H H - - - - - - B - - A H - - H - - H H - - - B A - A - - - - H H H - - - - - H - H A - - - - - - - - A - - - - - B - H - B - - - - - H A H - - - A H B A - - - - - B - - H - - - - H - H - H - - - - - H B - - - H B - - - - - - A - H - - - - - - - - - - - - H - - H - - - - - - - - - B - - - - - - - - - - - - - - - - - - - - - - H - - H H - B H A - - B - - - - - - - - H - A - H - - - - B B A H - H B H - - H H - - - - - H - H H - H - - - - - A A A - - H H H - - H - - H - B B - H A A - H - B H - A - H - - - - - - H H H - B H H H - - - - - - - - - - - - - - - -
*R3420 H H - B - - - - B - - A H - - H - - H H - - - B A - - - - - - H H H - - - - - H - - A H H - - - - - - A - - - - - H - H A B A - - - - - - H - - - A H B A - - - - - B H H H - - - - H - H - H - - - - - H B - - H H - - - - - A - A - H - - - A - - - - - - - - H - A H - - - - - - - - - B - A B - - - - B - - - - - - - - - - - - - - H A H H - - B H A - - B - A - - - H - - H - A A H - B - - B B A H B H B H - A H H - - - - - H - H H - H B - - - - A A - - - H H H - A H - - H - B B H H A A H H A B H - A - H - - - - B - H H H - B H H H A - - - - - - - - - - - - - - -
*D182962 - - H B A H A B H H H - H H H H H H H - - - B B - H H H H H H H H - - A B B H H A H - H H B - B B - H - B H A - H B H - A B A B H A A - - - H A H A H H A B B A B H B H H H B H H H H A H H H A A A H H - B A - B H B H H H A - H A B H H H H A B A - - B A A B H H A H - H B A B H H B A B A - B H H H H H B B B - H H H H H - H - - - - - - - - - - - - - - - - - - - - - - - H - - - - - - - - - - A H B H B H H - H H H B H - - H - H H B H B H A H B - A A - - - H H - A H A H H B B B - H A A H H - B H A A A H A H - H B - H H H - H H - H A - - - - - - - - - - - - - - -
*S177172 H H H H B A B H B H H A H H - H A - H H B H B B - H H H H H H H H H A A H B H H A H A H H B A H B B A A B H A H H B H H H B A H B A H B A H H A B H B H A B H A B B B H H - H H H - H A B H H A A A H H H B A H B H B H H A A H H A B H A H A H B H A A B A A B H H A H A H B A B H H B A B A A H A B H H H B B B H H - B H H A H A - H A H H A H H H H A H - - A - H H B H H B H B A A H A B H H B B A H H H B H H A H H H B H A A B H H H B H B H A A H A H A - - H H H H H H H H H - B B - H A A H H A B H H A A H H H B B B A H H H - H B H H A - - - - - - - - - - - - - - -
*R1643 H H - H - - - - B - - - - - - - - - - H - - - - - - - - - - H - - H - - - - - - - - - - - - - - - - - - - - - - - - - H - B - - - - - B - H - - - - - - - - - - - - - - - - - - - - H - - - B - - - - - H B - - - H B - - - - - - A B - - - - H - - - - - - - - H - A H - - - - - - - - - B - A H - - - - - - - - - H - - - - - - - - - - H B - H B - H H - - B - - B - - H - - B - - H B - B - H B B A H - - B - - - H H - - - - - - - H H - H B - - - - A - - - - H H A - - - - - - - - B H - - - - - A B - - - - H - - - - - - - B H - - B - - A - - - - - - - - - - - - - - -
*D362694 - - H H A A A H - H H - A H - H A H H - B - - B - H H H A H H H H - - H H B H - A H - H - - - H H - A - B H A - H B H - H - A H - A H - - - H A B H B H A B H A - B B H H H H H H B A A H H H A A A H B - B A - - H H - H A A - H A H - A H A - B H - - - A A B - H A H - H B A B H H B A B - - - A - - - A - B - - - - - H - A H - - - - - - - - - - - - - - - - - - - - - - - - - - - - - - - - - - A H H - B H - - H H H B - - - B - - H - H B A A A H A H A - - - H A - H H A - H B B - - - A A H H - - H A A A H H H - - H - H H H - H B - H A - - - - - - - - - - - - - - -
*R1642 - - - - - - - - B - - A A - - - - - - H - - - B - - - - - - - - - H - - - - - - - - - - - - - - - - - A - - - - - - - H - - - - - - - - - H - - - - B - - - - - - - - H - - - - - - - - - - H - - - - - - - - - B - B - - - - H - A - - - - - H - - - - - - - - H - - H - - - - - - - - - B - A H - - - - A - - - - H - - - - - - - - - - H - - H - H - H H - - - - - - - H - - - - - H - - B - H - B - H - - - H - - - H - - - - - - - - B - H B - - - - - H - - - H H A - - - - - - - - - H - - - - - A B - - - - - - - - - - - H - - - H B - H A - - - - - - - - - - - - - - -
*D89384 - - H H A A A H B H H - A H H H A H H - B - B B - H H H A H H H H - - A H B H B A H - H H H - H H B A - B H A H H B H - H B A H B A H - - - A A H H B H - B - A B H B H H H H H H H H A H A A A H A H B H H - H B H B H H A A - - A H H A H A H B H - - B A A B B H A H - B B A B H H B A B A - H H B H H A - B H H H A B H H A H - - - - - - - - - - - - - - - - - - - - H - - - - - - - - - - - - - A H H H B H A - H H H - H - - B - H H - H B H A A H A H A - - - H A - H H H H H B B B - A A H H H - B H H A H H H B - B H - H H H - H B - H A - - - - - - - - - - - - - - -
*D368289 - - H - - - A - B H H - - H - - A - H - B - - B - H - - - A H - - - - A - - H - - H - - - - - H H - A - - - - - - - H - - - - - - - - - - - A A H - - - A B H A - - B H - - - - - - - - - - - A H - - - - H - - - - - - H - - - - - - - - - A - - - - - - - A - - - - - - - - A B H H B A B - - H H - H - - - - - - - A - H H - - - - - - - - - - - - - - - - - - - - - - - - - - - - - - - - - - - - - - H - B - - - H H - - - - - - - - - - - - - A A H A H A - - - H A - H - - - A B B B - A A H H H - B H H A H H H B - B H - H H H - H B - H A - - - - - - - - - - - - - - -
*RI37 - - - - - - - - B - - - A - - H - - - - - - - - - - - - - - H H - - - - - - - - - - H - - - - - - - - - - - - - - - - - - - - - - - - - - - - - - - - - - - - - - - - - - H - - - - - - - - - - - - - - H - - - - - B - - - - - - - - - - - - - - - - - - - - - - - - - - - - - - - - - - - - - - - - - - A - - - - - - - - - - - - H - - - - - - - - - - - - - - - - - - - - - - - - H - - B - - B - - - - H - H - - H - - - - - - - - - H - - - - - - - A - - - - - - A - H - - - H - - B - - A - - - - - - - - - - - - - - H - - - - - - - - - - - - - - - - - - - - - - - - -
*R1641 H - - H - - - - B - - A A - - - - - - - - - - B - - - - - - - - - H - - - - - - - - H - - - - - - - - A - - - - - - - H - - - - - - - - - H - - - - B - - - - - - - - H - - - - - - - - - - - - - - - - - - - - B - B - - - - H - A - - - - - H - - - - - - - - - - A H - - - - - - - - - - - - H - - - - A - - - - H - - - - - - - - - - H - - H - H H H H - B - - - - - - - - B - - - B - B - H - B - H H - - H - - - H - - - - - - - - H - H B - - - - - H - - - - H A - - H - - - - - - H - - - - - A B - - - - - - - - - - - H H H - H B H H A - - - - - - - - - - - - - - -
*R2442 - - - H - - - - B - - - - - - - - - - - - - - B - - - - - - - - - - - - - - - - - - - - - - - - - - - - - - - - - - - - - - - - - - - - - - - - - - - - - - - - - - - - - - - - - - - - - - - - - - - - - H - - - - - - - - - - - - - - - - - H - - - - - - - - - - - - - - - - - - - - - - - - - - - - - - - - - - - - - - - - - - - - - - B - - - H - - - - - - - - - - - - - - - - - - - B - B - - - H - - B H - A H H - - - - - B - - - - - - - - - - A - A - - - H - - - - - - - - - - - - - - - - - B - - - - - - - - - H - H - - - - - H - - - - - - - - - - - - - - - - -
*R1511 H - - H - - - - - - - - - - - - - - - - - - - B - - A - - - - - H - - - - - - - - H - H - - - - - - - - - - - - - B - A - B - - - - - - - - - - - - - - - - - - - - - - - - - - - - - - - - - - - - - - H H - - - H B - - - - - - - - B - - - H - - - - - - - - B - - H - - - - - - - - - B - - H - - - - A - - - - - - - - - - - - H - - - - - - - H - H H - - - A - - - H - - - - - - - - - - B B B - - - - - - - - H H - - - - - - - - - - - B - - - - - - A - - H H - - - H - - - - - B - - A - H H A - - - A - H - - - - H - H H H - - B - H - - - - - - - - - - - - - - - -
*R2437 H H H H - - - - H - - - - B - - - - - H - - - B A - - - - H - - H H - - - - - B - H H H H - - - - - - A - - - - - - - A - B - - - - - B A - - - - H - H A - - - - - - H B - - - - - H - H - A - - - - - - H - - B H B - - - - H - A - - - - - - - - - - - - - - H - A H A - - - - - - - - - - H H - - - - - - - - - H - - - - - - - H - - H H - H H H - H H - H - A H - - H - - - - A H B - B - B - - A H H - H H - - - H - - - - - B - - H - H B - - - - - - A - - H H - - H H - - H - - B H A A H - H A B H - A - H - - - - H - H - H - H B H H A - - - - - - - - - - - - - - -
*R728 - H - H - - - - - - - A H - - H - - H - - - - B - - - - - - H H H - - - - - - - - - H - - - - - - - - - - - - - - - - - - B - - - A - B - H - - - B B B A - - - - - B H B H - - - - H A H - - - - - - - H H - - - B B - - - - H - A - - - - - B - - - - - - - - - - H H A - - - - - - - - B - - - - - - - A - - - - - - - - - - - - B - A - B A - H H - H H - B - - - - - - - - B - - H B - B - H B B H H H - - B - A H H - - - - - B - B H - H - - - - - - H A - - H H A - - A - - - - - B - - A H - H A H H - - - - - - - - H - H H B - - B H B A - - - - - - - - - - - - - - -
*R8070 - - A - - - - - - - - - H A - - - - - - - - - H H - - - - - - A - - - - - - - - - - - - - - - - - - - H - - - - - - - - H - - - - B - H - H - - - - A - - - - - - - - - - - - - - - - - - - - - - - - - H H - - A H B - - - - H - B B A - - - - - - B - - - - - H - B B H - - - - - - - - H - H B - - - - B - - - - B - - - - - - - H - H - H - A B - - A - - - - H A - - - - - H - A H A - H - H H A B A - - - B - H B - - - - - - - - H - - H H - - - - - A H - - H H A - - B - - H - - - B B - - - A H - - - A - H - - - - B - B B B - H - H B A - - - - - - - - - - - - - - -
*RI693 B - A H - - - - H - - - H A - - - - - - - - - - H - A - - - - A - - - - - - - - - - - - - - - - - - - - - - - - - - - - H - - - - - - - - H - - - - A - - - - - - - - - - - - - - - - - - - - - - - - - A H - - - H - - - - - H - B B A - - - - - - B - - - - - H - B B H - - - - - - - - H - H - - - - - B - - - - B - - - - - - - H - H - H - A B - - A - - - - H - - - - - - H - - H A - H - H - A B A - - - - - H B A - - - - - - - H - - H - - - - - - A H - - H H A - - - - - - - - - B - - H - A H - - - A - H - - - - - - B B B - H H A B A - - - - - - - - - - - - - - -
*R5845 B - A H - - - - H - - H H A - A - - H - - - - H - - - - - A H A - H - - - - - B - H B B - - - - - - - - - - - - - - - - H - - - - B - H - H - - B H A B A - - - - - A A - H - H - - A A B - A - - - - - A H - - A H B - - - - H - B H A - - - B - - - - - - - - H - B B H - - - - - - - - H - H B - - - - B - - - - B - - - - - - - - - H - H H A B H A - B - H - - - - - B - - H - A H A A H - H H A B H H H H B - H B H - - - - - H - H H - H H - - - - B A H - - H H A - H H - - H - - A B B H H B A H H H - A - H - - - - B - B B B - H H H B A - - - - - - - - - - - - - - -
*R5847 B A A H - - - - H - - H H A - A - - - H - - - H H - A - - A - - - - - - - - - B - H - - - - - - - - - H - - - - - - - - H - - H - B - H - H - - - - A B A - - - - - A A - H - - - - - A B - A - - - - - A H - - A H B - - A - H - B H A - - - B - - - - - - - - H - - B H - - - - - - - - H - - B - - - - B - - - - B - - - - - - - H - H H H H A B H A A B - H - H A - - B - - - - A H - A H - H H A - H H H H B - H B H - - - - - - - H H - H H - - - - - A H - - H H A - H H - - H - H - B B H H B A H H H - A - H H - - - B - B B - - H H H B - - - - - - - - - - - - - - - -
*R6600 B - - H - - - - H - - H H A - A - - H - - - - H - - - - - A H A B H - - - - - - - H B B B - - - - - - - - - - - - B - - - - H - - - - - - - - - - H A B - - - - - - A A A - - - - - A A B - A - - - - - H H - - - - B - - - - - - B - - - - - B - - - - - - - - H - B B - - - - - - - - - H - H B - - - - B - - - - - - - - - - - - - - - - H H - B H H - - - - - - - - - B - - H - - - - - H - H H A - H - H - - - H B H - - - - - H - H H - H H - - - - B A H - - H H A - H H - - - - - - B B H H B - A H - - - - H - - - - B - B B B - H B H - A - - - - - - - - - - - - - - -
*R6611 B - - H - - - - H - - - H A - - - - - - - - - H - - A - - - - - - - - - - - - - - - B - - - - - - - - - - - - - - - - - - - - - - - - B A - - - - - - - - - - - - - - A - - - - - - - - - - - - - - - - H H - - - - B - - - - - - B - - - - - B - - - - - - - - - - - B - - - - - - - - - H - H B - - - - - - - - - - - - - - - - - - - - - H H - - H - - - - - - - - - - - - - - - - - - - H - H H - - - - - - - - - - H - - - - - - - H - - - H - - - - - - H - - H H - - H - - - - - - A B - - - - - H - - - - - H - - - - B - B B B - - B H - - - - - - - - - - - - - - - - -
*R6612 B - - - - - - - H - - - - - - - - - - - - - - H - - A - - - H - - - - - - - - - - - B - - - - - - - - - - - - - - - - - - - - - - - - B A - - - - - - - - - - - - - - A - - - - - - - - - - - - - - - - H H - - - - B - - - - - - - - - - - - - - - - - - - - - - - B - - - - - - - - - - H - H - - - - - B - - - - - - - - - - - - - - - - H - - - - - - - - - - - - - - - - - - - - - - - - - H H A - - - - - - - - - - - - - - - - - H - - - H - - - - - - H - - - - A - H - - - - - - A B - - - - - H - - - - - H - - - - B - B - B - - - - - A - - - - - - - - - - - - - - -
*D174220 - - A H H B H H H H H - H A B H B H H - H - B H - H H H B A H A B - - B B H B B B H - B B - - B B - H - H H H - H B H - A B H B H H A - - - H H B H A B A H B B H H A A A H A H H H - A H A A A A H B A - H - A A H H H H H A - H B B H B H H A B A - - A B H B H H B B - B A A H B A A B H H - B B A H A B H B H H - H H A A - A - - - - - - - - - - - - - - - - - - - - - - - - - - - - - - - - - - B H H H H B - - H H H A B - - - - H H - B H H H B H B A H - - - H A - H H - - H H H A - B H H B A - A H H A H H H A - H H - B B B - A B - H A - - - - - - - - - - - - - - -
*R4041 B H - B - - - - H - - H - A - B - - H H - - - - H - - - B - - - B - - B - - B B - H B B B - - - B - - H - - - - - B - A - B H - - B - B - H - - - H A B A - - - - - - A A B - - - - - A H - - - - - - - H H - - - H B - - - - H - B B - - - - A - - - - - - - - H - B B H - - - - - - - - H - - B - - - - B - - - - B - - - - - - - H - H - B H A H - H H H - - - H A - - B - - - - - H - - H - H H A B H - H - B - - H H - - - - - H - H H - B - - - - - B A H - - H H A - H H - - H - B A B B H - B A B A H - A - - - - - - H - B B B - H B H H A - - - - - - - - - - - - - - -
*R4038 B H - - - - - - H - - H - A - - - - H H - - - - H - - - - - H A B - - B - - B B - B B B B - - - - - B H - - - - - B - - - B - - - B - B A H - - - H A B A - - - - B A A A - - - - B A A H - A - - - - - - H - - - H B - - - - H - B B - - - - A - - B - - - - - H - B B H - - - - - - - - H - - B - - - - B - - - - B - - - - - - - H - H - B B A H H H H H - - - H - - - B - - H - - H A - H - H - A B - - H - B - - H H - - - - - H - H H - B - - - - - B - H - - H H A - H H - - H - - A B B H B B A - A H - A - - - - - - H - - B - - H B H H A - - - - - - - - - - - - - - -
*R5896 B - - - - - - - H - - - B - - - - - - - - - - - B - - - - - - - - - - - - - - - - - - - - - - - - - - - - - - - - - - - - - - - - - - - - - - - - - - - - - - - - - A - - - - - - - - A - - A - - - - - - - - - - - - - - - - - - B - - - - - - - - - - - - - - - - B B H - - - - - - - - - - - - - - - - B - - - - - - - - - - - - - - - - - - - - - H A - - H - - A - - B - - - - - - A - - - - - - - - - - - - - - - B - - - - - - - - - - - - - - - - B - B - - - - A - - - - - H - - A - - H - - - - - H - - - - - - - - - - B B B - - B - - A - - - - - - - - - - - - - - -
*R8368 B H - - - - - - - - - A - A - - - - - - - - - A B - - - - - A - - - - - - - - - - - - - - - - - - - - H - - - - - - - - - - - - - - - - - - - - - H - - - - - - - - A A - H - - - - - - A - - - - - - - H - - - A H - - - - - H - - - A - - - A - - - - - - - - - - - B - - - - - - - - - H - - - - - - - B - - - - - - - - - - - - - - - - A H A - - - - - - - - H - - - - - - - - A - - - - - - A A - H - - - B - - H - - - - - - - - - - - B - - - - - - - H - - - H - - - A - - H - - - - - A - - A - A H - - - H - - - - H - - - B - - - - H A - - - - - - - - - - - - - - -
*R2502 B H - H - - - - H - - H H A - H - - H - - - - A B - A - H A A A B H - - - - - - - H B B - - - - - - - H - - - - - H - A A B - - - B - H - B - - - H H B A - - - - - A - - H - - - - A A H - A - - - - - H H - - A H B - - - - B - B - B - - - A - - H - - - - - H - B B H - - - - - - - - H - H B - - - - B - - - - B - - - - - - - B - H B H H A H B H H H - H - H H - - H - - H - A H A - H - H A H B H H B H B - H H H - - - - - H - A H - B H - - - - B A H - - H H A - H B - - H - - A H B H H B A H A H - - - H - - - - H - B H B - H B H H A - - - - - - - - - - - - - - -
*R8431 - - - - - - - - - - - H H - - H - - H - - - - H - - - - - - A A - - - - - - - B - - - B - - - - - - - H - - - - - - - - - - - - - - - - - H - - - - - B A - - - - - A A B H - - - - - A - - A - - - - - H H - - - H - - - - - - - B - - - - - - - - H - - - - - H - B B - - - - - - - - - H - - B - - - - B - - - - - - - - - - - - - - H - H A - - - - H - - - - H - - - - - - A - - H H - - - H - A - - - - H B - - H H - - - - - H - A H - B A - - - - B A H - - H H A - A - - - H - - - B B H B B - H - H - - - H - - - - H - B - B - H B H H - - - - - - - - - - - - - - - -
*R8429 - - - - - - - - H - - A H - - H - - H - - - - H - - - - - - A - - - - - - - - B - - - - - - - - - - - A - - - - - - - - - - - - - - - - - H - - - - H B A - - - - - A A B A - - - - - A - - A - - - - - H H - - - B B - - - - - - - - - - - - - - - - - - - - - H - - - - - - - - - - - - - - - - - - - - - - - - - - - - - - - - - - - A - B - - - - H H - - - - A - - - - - - - - - A - - H - - H A - B H B H B - H H H - - - - - H - - H - - A - - - - B - H - - H A - - A H - - H - - - B - A - B - H - - - - - H - - - - H - - - B - H - H H - - - - - - - - - - - - - - - -
*R7876 B - A B - - - - - - - - H - - H - - - B - - - A B - - - - - - - - - - - - - - - - - - B B - - - - - - - - - - - - - - - - - - B - B - - - - - - - - - - - - - - - - - - - - - - - - A A H - - - - - - - - H - - - B - - - - - B - - - - - - - - - - H - - - - - H - - - B - - - - - - - - H - - B - - - - - - - - - B - - - - - - - - - H - H - A H - - - H - H - - - - - A - - H - - - - - B - H - H - - B - - B - H H H - - - - - H - - - - - - - - - - - A - - - B H - - - - - - B - - - B - - H - - - A B - - - - - - - - H - - B B - H B B B - - - - - - - - - - - - - - - -
*R8052 A - - - - - - - - - - - - B - - - - - - - - - H - - - - - - - - - - - - - - - - - - - - - - - - - - - - - - - - - - - - - - - - - A - B - - - - - - - - - - - - - - - - - - - - - - - - - - - - - - - - - H - - - H H - - - - - - - - - - - - H - - - - - - - - - - H - - - - - - - - - - B - - H - - - - B - - - - - - - - - - - - - - - - - - - - - - B - - - - - - - - - - - H - - - - - - - - A - - - H - - - - - - - - - - - - A - - - - - - - - - - - H B - - H B H - - - - - B - B - - H B - - - - - - - B - - - - - - H - H - - - - H H H - - - - - - - - - - - - - - - -
*R7691 A H - B - - - - H - - H H B - H - - H H - - - H H - - - - A - H - B - - - - - - - - - H - - - - - - - A - - - - - H - H - - B - - A - H - A - - - A H - A - - - - - B - - H - - - - H A A - - - - - - - H H - - - H H - - - - H - H A - - - - H - - A - - - - - H - H H B - - - - - - - - B - A A - - - - B - - - - A - - - - - - - H - H A H A H - - - H H - H - B B - - B - - H - - H H - H - H A H B H H - H H - B - A - - - - - A - A - - A - - - - - - H H - - H B H - B H - - B - - A H H B H H H A - B - - - H - - - - H - H B H - A H H H H - - - - - - - - - - - - - - -
*R1618 A H - B - - - - - - - H - B - H - - - H - - - H H - A - - - B H - B - - - - - B - - - - - - - - - - H H - - - - - B - H - H B - - H - B - A - - - A - B A - - - - - B B H - - - - - H H - - H - - - - - H H - - H H H - - - - H - H A B - - - H - - A - - - - - B - H - B - - - - - - - - B - - B - - - - B - - - - H - - - - - - - - - A - H A H - A B H H - H - B H - - - - - H - H H - - H - H A H B H H A - H - - A - - - - - - - - - B - A H - - - - - - - - - H H H - - H - - B - - - H H B H H H H H B - - - H - - - - A - H H H - A H H H B - - - - - - - - - - - - - - -
*R5566 - H H B - - - - A - - - H B - - - - - - - - - - - - - - - A - - - - - - - - - - - - H H - - - - - - - A - - - - - B - H - - - - - - - H - B - - - - - - - - - - - - B - - - - - - - H B - - - - - - - - H H - - A A H - - - - - - H - A - - - H - - A - - - - - B - H - B - - - - - - - - B - A B - - - - H - - - - - - - - - - - - - - - - H A - H A H H H - H - - - - - - - - H - H H H - H - H A H H B H - H H - B A A - - - - - A - A B - - H - - - - - H - - - H H H - - H - - B - - - - A B - - H B - - - - - - - - - - A - A H H - H - H A B - - - - - - - - - - - - - - -
*D451939 - - H B H B A - - - H - H H H B H - H - H - - H - H H H H A H H H - - H H B B - H H - H H - - - H - - - A H B B B B B - A A H B - H H - - - H - H H H H - A A A - H B H - A H B - - - - - A - - - H H B - H - - A A H A - B H - A H A H A H H H A H - - - H H A - - H - - - H B B A H H H - - - - H H A H - - A - - - - - B - H - - - - - - - - - - - - - - - - - - - - - - - - - - - - - - - - - - - H B H A H H - - - A H - - - - - - A - - A H B H H H B H B - - - H H - B - A - - H A - - - B H H H - H - - H H H H - - A - - A H H - - - - - H - - - - - - - - - - - - - - -
*R5369 H - - B - - - - A - - H - H - B - - B - - - - - - - - - - - H - - - - - - - - - - H H - - - - - - - - - - - - - - - - - - - - - - - - H - - - - - H - - - - - - - - B H B - - - - - - - B - H - - - - - - H - - A A B - - - - - - - - - - - - H - - - - - - - - B - H A - - - - - - - - - H - - - - - - - H - - - - - - - - - - - - - - - - H - - - A - H - - B - - - - - H - - - - B - - - - - - A H A B - - - H - - A A - - - - - A - - - - H - - - - - B H B - - H H H - H - - - - - - H A - H - - B - B B - - - H - - - - A - A - - - H A B A - - - - - - - - - - - - - - - -
*D299124 - - A B H H A - - H H - - H - B H - B - H - - H - H H H H H H - H - - B B H B - H H - H H A - H B - - - A H H - B H B - - - H - - B H - - - H H H H A H H H B H - H B H - A B B - B B - - A A - - - B B - - - - - - - - - A B - - H A - A H H - - H - - B H A A B B H H - - - - B A A H H H - - B B - H B - A A A - - - H - - A A - - - - - - - - - - - - - - - - - - - - - - - - - - - - - - - - - - H B H - H H - - A A A A H - - H - A A - B - - H H H B H H - - - H H - H - - - H H A - - A H H H H - - - H H B H - H - - H - - H B - - A - - - - - - - - - - - - - - - - - -
*D422205 - - A B H H A - - H H - - H - - H - B - H - - H - - H H H H H - H - - B - H B - H H - H H A - H - - - - A H - - B - B - - - H - - - H - - - H H H H A H H H B - - H B H - A B - - - - - - - - - - - B B - - - - - H - - - A - - - H A - A H H - - A - - - H - A B B - H - - - - H A A H H - - - B B - - B - A A - - - - H - - A A - - - - - - - - - - - - - - - - - - - - - - - - - - - - - - - - - - - B H - H A - - - A A A H - - - - A A - B - - H H H B H H - - - H H - H - A - H - A - - A H H H H - - - H H B - - - - - H - A H B - - - - - H - - - - - - - - - - - - - - -
*D494387 - - A B - - A - - - - - - - - - H - B - H - - A - - - - - - H H H - - - H - B - - H - - - - - H B - - - A H - - B - B - - - - - - - - - - - - - - - - - B - B - - H B - - A - - - - - - - - B B B H B B - - - - - - - - - A B - - - - B A - A - - - - - - H A - - - - H - - B - - A - - - H - - - - - - - - - - - - - - - - - - - - - - - - - - - - - - - - - - - - - - - - - - - - - - - - - - - - - - - H - H H - - - - - - - - - - - - - - - A - - - A B - B - - - H A - - - A - - - A - - - H - - - - - - - - - - - - - - - - - - B - - - - - H - - - - - - - - - - - - - - -
*R2256 A B A H - - - - B - - - B B - - - - - B - - - - B - H - - - - - - H - - - - - - - - - A - - - - - - - B - - - - - B - - A - - - - H - H - B - - H - - - - - - - - - H - - - - - - - - B - - - - - - - - - - - - - - H - - - - B - A A A - - - H - - H - - - - - H - - B - - - - - - - - - H - B B - - - - - - - - - H - - - - - - - - - H H B - - B H - A H - H - B B - - B - - B - B - A - - - - - - B - - - - A - - A H - - - - - - - - - - A H - - - - - B - - - H - - - - A - - - - - - H H H - - - - - - - A - B - - - - H - B H - - B B H - H - - - - - - - - - - - - - - -
*RI1344 A B - - - - - - - - - - - - - - - - - - - - - - B - - - - - - - - - - - - - - - - - - - - - - - - - - - - - - - - - - H - H - - - H - - - B - - - - - - - - - - - - - A - - - - - - - H - - - - - - - - B H - - - B H - - - - B - A - - - - - H - - H - - - - - H - A - B - - - - - - - - - - - - - - - - - - - - - H - - - - - - - B - H - H - - B - H - H - - - H H - - - - - - - - B - - - - - B H - B - - - A - H H - - - - - - H - - - - A A - - - - B - - - - H - - - - - - - B - - - - - - - - H - - - - - - B - - - - - - - H - - B B - A - - - - - - - - - - - - - - - -
*R2014 A - - - - - - - B - - - H - - B - - - B - - - B - - A - - - - H B - - - - - - H - H A A - - - - - - A - - - - - - A - H - - H - - H - A A H - - - H H A - - - - - B - A H - - - - - H - A - - - - - - - B H - - - - - - - - - H - A - - - - - H - - - - - - - - A - A - - - - - - - - - - H - - H - - - - - - - - - - - - - - - - - H - - A H - - H - - - - - - - H H - - - - - - - - - H - B - - - - B - H - - A - H H - - - - - - H - H - - - B - - - - B - H - - - - A - - H - - - - - - H H H - B - - B A - - - B - - - - H - B H H - - - H - H - - - - - - - - - - - - - - -
*R681 A H - H - - - - B - - - H - - B - - - B - - - - B - - - - - - H - H - - - - - - - - - - - - - - - - - H - - - - - - - H - - - A - H - - - H - - - - H A H - - - - - - A H - - - - - - H - - - - - - - - H H - - A B H - - - - B - - - - - - - H - - H - - - - - H - H B H - - - - - - - - H - - B - - - - H - - - - H - - - - - - - H - H - - - - B - A A H - - - H - - - - - - A - - H - - - - H - - - - H - - - - - A - - - - - - - - - H - - - - - - - H - H - - H H A - - - - - B - - H - H - - B A H - - - - - B - - - - H - - - - - B B H A H - - - - - - - - - - - - - - -
*R2498 - H - H - - - - B - - - - - - B - - - - - - - B - - A - A - A H B - - - - - - H - - A A H - - - - - H H - - - - - A - - - - - - - H - - - H - - - - H - - - - - - - H A A B - - - H - H A - - - - - - B H - - - - - H - - - - H - - - - - - - - - - - - - - - - H - H B - - - - - - - - - H - - - - - - - - - - - - - - - - - - - - B - - - - A A - A A - - - H - H - - - A - - A - - H A - B - - B H B - H H B - - - - H - - - - - - - - A - - H - - - - - H H - - H H - - B H - - B - - - H H - - B - - - H - - - - - - - - H - B H H - B - H - H - - - - - - - - - - - - - - -
*R2499 - H - H - - - - B - - - H - - B - - H - - - - B - - A - - - A H B - - - - - - H - H A H - - - - - - H H - - - - - A - H - - H - - H - - - - - - - B - A H - - - - - - A A B - - - H H - - - B - - - - B H H - - - B - - - - - H - A - - - - - - - - - - - - - - - - H B H - - - - - - - - H - A B - - - - H - - - - - - - - - - - - B - - - H A A - A - A B - H - H B - - A - - A - - H - - - - - - H B - - - B A - H A - - - - - - - - B A - A - - - - - - H - - - H H A - - - - - B - - H H H H B B A H B H - - - B - - - - H - - - H - B B H A - - - - - - - - - - - - - - - -
*R8386 - - A - - - - - - - - - - - - - - - - - - - - - - - - - - - - - - - - - - - - - - - - - - - - - - - - - - - - - - - - - - - - - - - - - - - - - - - - - - - - - - - - - - - - - - - H - A - - - - - - - - - - - - B - - - - - H - - - - - - - - - - - - - - - - - - - B - - - - - - - - - H - - B - - - - H - - - - - - - - - - - - B - - - H - - - - - - B - - - A B - - A - - A - - - - - - - H - H - - - - - A - H A H - - - - - H - B - - A - - - - - H - - - - H H A - - - - - - - - - - H - B - - H B H - B - B - - - - H - - H - - - - - - - - - - - - - - - - - - - - - -
*RI661 - - A H - - - - - - - - - B - B - - H H - - - B - - - - - B A - B H - - - - - - - - A - H - - - - - - - - - - - - A - H - H H - - H - - B - - - - - B A - - - - - - H A H H - - - - - - - - B - - - - - - - - - - H H - - - - - - - - - - - - B - - H - - - - - H - H B H - - - - - - - - H - - B - - - - - - - - - H - - - - - - - B - H A A H A B A A A H - B - - H - - A - - - - - - A - B - - - - B B H - B A - H A H - - - - - H - - A - A H - - - - H - - - - H - - - H H - - B - - H H H H B B - H H H - - - - - - - - H - B - - - - B H - H - - - - - - - - - - - - - - -
*RI845 A - - H - - - - B - - H H - - B - - H - - - - - - - - - - B A H B H - - - - - - - - A - - - - - - - - - - - - - - A - B - H - - - H - B - H - - - B B - - - - - - - H A H - - - - - H B - - - - - - - - - H - - - H H - - - - - - A - - - - - B - - H - - - - - H - H B - - - - - - - - - H - H B - - - - H - - - - - - - - - - - - B - - - - - - B A A - - - - - H - - - A - - A - - - - - B - - B H - B - H B - - - A H - - - - - H - B A - A H - - - - H H H - - H H - - - - - - B - - H H - H B B - - H - - - - B - - - - B - B A H - B B H - H - - - - - - - - - - - - - - -
*R906 A - - - - - - - B - - H H B - B - - H - - - - - - A A - A B - H - - - - - - - H - H - - H - - - - - - - - - - - - - - H H H H - - H - - B H - - - - - A - - - - - H - A H H - - - - A B H - B - - - - - H H - - A H A - - - - H - H A A - - - B - - A - - - - - B - H H H - - - - - - - - H - H B - - - - H - - - - - - - - - - - - - - - - A - - - A H A - - H - H - - - - - - - - H - - - - - H - - B - H H - H - B A - - - - - - - - - A - A H - - - - H - H - - H B A - - H - - B - H A H H B B B A H H H - A - B - - - - B - B A H - H H H A H - - - - - - - - - - - - - - -
*R145 - - A - - - - - - - - - - - - B - - - - - - - B - - - - - - - - A - - - - - - H - - - - - - - - - - - - - - - - - H - - - B - - - - - - - - - - - - - - - - - - - - H A H - - - - - - - - - B - - - - - H - - - - - - - - - - - - - - - - - - - - - - - - - - - - - - - - - - - - - - - - - - - B - - - - H - - - - - - - - - - - - - - - - - - - - - - - - - - - - - - - - - - - - A - - - - - - B - - B H - - H - B A - - - - - - - - - A - A - - - - - - - - - - - - - - - - - - B - - - - H - - - - - - - - - - B - - - - - - - - - - - - - A H - - - - - - - - - - - - - - -
*S167980 A B A H H H H H B H A H H B - B B - H A B H H B - H B H H B H H H H B H B H B B H H H H H B B H B H H A A A H B H H H H H H H B A H B H B H H H H H B A B B B B A A H A H - B B A B A B H B H B H A H B H H H A A H A A A H B H A H H A H H A B B H A H H H H H B H H H B B A H H H A A A H H H B H A B B H H H A A B - B H A A B H B B H A A H A B A H A H A - H - A A A A H H H A A H H B B H H B B B B H H H H H B A H B A H B H H B B H H A H H A H B H H H - - H B H H H H A A B B H A - H B B B A H H H H A B B A H B A B H H A H - H A H A H - - - - - - - - - - - - - - -
*R6909 - - - - - - - - - - - - - - - H - - B - - - - - - - - - - - - - H - - - - - - - - - - - B - - - - - - - - - - - - - - B - - - - - - - A - - - - - H - H H - - - - - - H - B - - - - A - - - - - - - - - B A - - - - - - - - - - - - - - - - - A - - - - - - - - - - H A A - - - - - - - - - - H A - - - - B - - - - - - - - - - - - - - - - - - - - B H - - - - - - - - - - - - - - - - A - - - - - - - - - - - A - - H - - - - - - - - H A - H - - - - - B - A - - - - A - H - - - B - - - H - A A A - H H A - - - H - - - - - - - - - - H - H A - - - - - - - - - - - - - - - -
*RI1117 A - B A - - - - A - - B B H - H - - B - - - - - - - A - - B H B H H - - - - - H - B H A - - - - - - - - - - - - - - - B - A H - - - - H H - - - - H H H H - - - - - - H H - - - - - A B B - A - - - - - - H - - B H B - - - - A - H A - - - - A - - - - - - - - B - H H H - - - - - - - - A - B H - - - - B - - - - - - - - - - - - A - - A H A - - B H - - - B - B - - - - - - A - A - A - B - - H B - H A H H A - - H A - - - - - A - H H - H - - - - - B H - - - H H A - H - - - B - - - H H A H A H H H - - B - H - - - - - - B A B - H B H A B - - - - - - - - - - - - - - -
*R6904 A B B A - - - - A - - - B H - H - - B - - - - B B - A - - B H B H H - - - - - H - B H A - - - - - - H B - - - - - H - B B A H - - H - H - H - - A H H H H - - - - - H H H H - - - - A - B - A - - - - - H H - - B H B - - - - H - H A H - - - A - - B - - - - - B - H H H - - - - - - - - A - B H - - - - - - - - - H - - - - - - - A - B H H A H - - H H H - B - B H - - A - - H - A H A - - - H H B A H A H H H - B H A - - - - - A - H H - H B - - - - - H H - - H H H - H H - - B - - B H H A H A H H H A - B - H - - - - B - B - B - H B H A - - - - - - - - - - - - - - - -
*R6906 A B B A - - - - A - - - B H - H - - B H - - - B B - A - - B H B H H - - - - - H - B H A B - - B - - H B - - - - - H - B B A H B - H - H - H - - A H H H H - - - - A H H H H - - - - A B B - A - A - - - - H - - B H B - - - - H - H A H - - - A - - B - - - - B B - H H H - - - - - - - - A - B H - - - - B - - - - H - - - - - - - A - B H H A H H B H H H - B - B H - - - - - H - A H A - B - H H B A H A H H H - B H A - - - - - A - H H - H B - - - - B H H - - H H H - H H - - - - - - H H A H A H H H A - B - H - - - - B - B A B - H B H A B - - - - - - - - - - - - - - -
*R6911 A - B A - - - - A - - B - H - H - - B - - - - - - - A - A - H B H H - - - - - - - - H A - - - - - - - - - - - - - H - - B - - - - - - H - - - - - H H H - - - - - - A H - - A - - - A - - - - - - - - - - H - - B - B - - - - - - H A - - - - A - - - - - - - - B - H H A - - - - - - - - A - B H - - - - B - - - - - - - - - - - - - - - - H - - - B H - - - - - B - - - - - - - - A - - - B - - H - - H - - - H - B H A - - - - - A - H H - H B - - - - - H H - - H H H - H A - - B - - - H - A H A - - H - - B - H - - - - B - B A B - - B H - B - - - - - - - - - - - - - - -
*RI87 - - - A - - - - - - - - B - - H - - B - - - - H - - - - - - - B H - - - - - - A - - - - B - - - - - - - - - - - - B - - - - - - - - - B - H - - - - H A H - - - - - - H H H - - - - A - - - A - - - - - B H - - - H B - - - - - - B - - - - - A - - - - - - - - B - H - - - - - - - - - - - - B H - - - - B - - - - - - - - - - - - A - B - - - - A - H A H - - - - - - - - - - H - - - - - - - H - B - H - - - H - B H A - - - - - - - H H - H - - - - - - B - - - H H B - H - - - - - - B - - - H - H - H - - B - H - - - - B - B A - - - B H - H - - - - - - - - - - - - - - -
*RI1054 - - - - - - - - - - - B - - - - - - H - - - - - - - - - - - - - - - - - - - - - - - - - - - - - - - - - - - - - - - - B - - - - - - - - - - - - - - - - - - - - - - - - - - - - - B - B - - - - - - - - - H - - B H H - - - - - - H - - - - - A - - - - - - - - H - B B H - - - - - - - - - - A H - - - - B - - - - - - - - - - - - A - - - - - - - - - H H - - - - - - - - - - H - - H A - - - H H - A H H - - H - - - A - - - - - - - H - - H - - - - - B - - - - H H - - - - - - - - - B H B - H - H H - - - - - - - - - - B - B - B - B B H H - - - - - - - - - - - - - - - -
*R2317 - B - - - - - - H - - - - - - - - - - - - - - H - - - - - - - - - - - - - - - - - - - - - - - - - - - B - - - - - - - - - - - - - H - - A H - - - - - - - - - - - - - - - - - - - - - - - - - - - - - - - - - - - H B - - - - - - - - - - - - H - - H - - - - - B - - - - - - - - - - - - H - - H - - - - - - - - - - - - - - - - - - - - - - - - - - B H H - - - - H - - - - - H - - H A - - - - - B A - H - - H - B - A - - - - - - - - - - - H - - - - - - - - - H H B - - - - - - - - - - B - - - - - - - - B - H - - - - - - - H B - H B H H - - - - - - - - - - - - - - - -
*R7097 A B - - - - - - A - - - B - - H - - H - - - - H B - - A - - H B B H - - - - - A - - H - - - - - - - - H - - - - - - - A - - - H - H - - A H - - - B H - H - - - - - H H H H - - - B H B H - B - - - - B B A - - - H B - - - - H - - - B - - - - - - H - - - - - B - A H A - - - - - - - - H - - H - - - - B - - - - H - - - - - - - A - B - - - H A B H B H - H - - H - - - - - H - - H - - H - A B B - H A - B H - B H A - - - - - A - H H - H H - - - - B - - - - H H B A H A - - B - - B B B H H - H H H B - B - H - - - - B - B A B - H B H A H - - - - - - - - - - - - - - -
*D85613 - - H A H A H H A H B - B H - H H - H - B - - H - H H B H A H B B - - A H A A H H H - H - - - B H - H - B B H - A B H - B H B A - H H - - - H H A B H A H H A H B A H H - H H B H - - B - A B B A B A B - A - - - H H H H B - - B H H H H H H - B H - - - A A - B - A H - B B B H B H B H H - - H H A H H B H A H H - B A H A H B - - - - - - - - - - - - - - - - - - - - - - - - - - - - - - - - - - A H A A B H - - H A H - H - - - - H H - H H H B H H B H H - - - H B - H A - B B H H B - B H H A H - H B B B B H H B - B B - B A B - A B - A H - - - - - - - - - - - - - - -
*D337565 - - H A H A H H A H B - B H - H H - H - B - - H - H H B H A H B B - - A H A A - H H - H - - - H H - H - B B H - A B H - B - B A - H - - - - H H A B H A H H A H B A H H - H H B H - - - - A B B A B A B - A - - - H H H H B - - B H H H H H H - B H - - - A A - B - A H - B B B H B H B H H - - H - - - - - - A - - - - - - - H - - - - - - - - - - - - - - - - - - - - - - - - - - - - - - - - - - - A H A A B A - - H A H - H - - - - H H - H - - B H H B H H - - - H B - - - A - - H H - - - H H A H - - - H B B - H - - - - - B A B - - - - A H - - - - - - - - - - - - - - -
*R8173 A B - A - - - - H - - A B H - H - - - - - - - H - - A - A A H - B H - - - - A - - H H - - - - - - - - - - - - - - B - A - H B - - H - B - H - - - B H H - - - - - - H H H - - - - - H - H - B - - - - - B A - - A H H - - - - H - H - - - - - A - - H - - - - - H - A H A - - - - - - - - H - B B - - - - H - - - - - - - - - - - - H - - - H - A - H H B - - H - H - - - H - - B - - - A - H - A - B A H A A H H - B H - - - - - - H - H H - H A - - - - B H H - - H H B - B A - - H - - B B B H H A H H H B - - - B - - - - B - H H B - H B H A H - - - - - - - - - - - - - - -
*R2023 - - H H - - - - H - - H H - - H - - - H - - - H - - - - A B H H - H - - - - - - - H A B H - - - - - - H - - - - - B - - H A H - - - - H B H - - - H B B H - - - - - H A H - - - - - - - H - H - - - - - - B - - H H - - - - - - - H B B - - - A - - H - - - - - A - - H H - - - - - - - - B - - B - - - - H - - - - H - - - - - - - - - B B H B A H - B H A - H - H - - - H - - - - B B - - H - H B H H H H - H H - B B - - - - - - H - H A - A - - - - - H B A - - H A H - - H - - - - - B - H - - A H H - H - - - H - - - - H - H B A - - H H H A - - - - - - - - - - - - - - -
*R6688 - A - H - - - - H - - H H A - H - - - - - - - H - - - - - - H - - - - - - - - H - H - A - - - - - - - - - - - - - B - - - - - - - - - - - H - - - H B - - - - - - - - - - A - - - - - B - - - - - - - - - - - - H H H - - - - A - H B - - - - A - - H - - - - - A - - H H - - - - - - - - - - - B - - - - H - - - - - - - - - - - - A - - - H B - H - H H A - - - H A - - H - - - - B B A - - - H - H - H H A H H - - - - - - - - - - - - A - A - - - - - - B A - - H - - - - H - - - - - - - - - - A - H A - - B - H - - - - H - H - A - - H H - - - - - - - - - - - - - - - - -
*R6123 H A H H - - - - H - - H H A - H - - B H - - - H A - A - A - H H A H - A - - H H - H A H H - - - B - H H - - - - - B - H - A H - - B - H B H - - - H B - H - - - - H A A H A - - - - A H H - H - - - - - B H - - H H H - - - - A - H - - - - - A - - H - - - - - A - A H H - - - - - - - - - - H B - - - - H - - - - H - - - - - - - A - B - H B A H B - H A - H - H A - - H - - A - - B A - H - H H H H H H A B H - B B H - - A - - H - H A - A A - - - - H B A - - H A H - B H - - B - - - H H H B A H H A H - - - H - - - - H - H B A - B H H H A - - - - - - - - - - - - - - -
*RI1393 H A H H - - - - H - - H H A - H - - - B - - - H A - - - - - H - - - - - - - - H - - A H - - - - - - - - - - - - - - - - - A - - - B - H - - - - - H B B H - - - - - A - H - - - - - - H H - H - - - - - B H - - - H H - - - - - - H B - - - - A - - - - - - - - - - A H - - - - - - - - - B - B B - - - - H - - - - - - - - - - - - - - - B H H - H - A H A - H - H - - - H - - - - B B A - - - A - H - B B - - H - B B H - - - - - H - H - - A - - - - - H B A - - H A H - B - - - H - - B H H H B - H - A H - A - H - - - - H - H H A - B H H H A - - - - - - - - - - - - - - -
*RI1392 - A - H - - - - H - - H H A - H - - B - - - - H A - - - - B H H - - - - - - - H - - A H - - - - - - - - - - - - - - - H - A - - - B - H - - - - - H B B H - - - - - A - H - - - - - - H H - H - - - - - B H - - B H H - - - - - - H B B - - - - - - - - - - - - - - A H - - - - - - - - - B - B B - - - - H - - - - - - - - - - - - - - B B H - - - A A - A - H - H - - - H - - A - B B A - H - - H H - B B - B H - B B H - - - - - H - H A - A - - - - - H B A - - H - H - B H - - H - - - H H H B - H - A H - A - H - - - - H - H H A - B H H H A - - - - - - - - - - - - - - -
*RI459 B - - H - - - - H - - - B A - - - - - - - - - H - - - - - - - - - H - - - - - - - - - - - - - - - - - H - - - - - - - - - - - - - - - - - - - - - - - - - - - - - - - - - - - - - - - - - - - - - - - - B H - - - A B - - - - - - - - - - - - A - - - - - - - - A - H H - - - - - - - - - B - B - - - - - H - - - - - - - - - - - - - - - - - - - - - A - - - B - H - - - - - - - - - - - - - - - - - - B - - - H - B B - - - - - - - - H - - - - - - - - - - - - - - A - - - H - - - - - - - - - - - H A A - - - - - - - - - H - H H A - B B H H A - - - - - - - - - - - - - - -
*R1811 H A H H - - - - H - - H B A - H - - B - - - - H A B - - - B H H - H - - - - - - - H A H B - - - - - - - - - - - - - - H H - H B - H - H B - - - - H B B H - - - - - A A B A - - - - A H H - H - - - - - B H - - - A B - - - - A - H B B - - - A - - A - - - - - A - H H - - - - - - - - - B - B A - - - - H - - - - H - - - - - - - A - B B H H - - A A H A - H - H - - - - - - A - H - A - H - H H H - - B A B H - B B H - - - - - H - H A - H A - - - - H B A - - H A B - H - - - A - - H H H B H H H H A H - - - H - - - - H - H H A - B H B - A - - - - - - - - - - - - - - -
*R8151 - A - - - - - - H - - H B - - - - - B B - - - H A - - - - - - H - H - - - - - - - H - - B - - - - - - H - - - - - - - H - H - - - - - - - H - - - - B - H - - - - - - - B - - - - - A H H - H - - - - - B H - - - A B - - - - A - H - - - - - A - - - - - - - - A - H H - - - - - - - - - B - B A - - - - H - - - - A - - - - - - - A - B B H B A B - A H A - H - H A - - H - - - - - H A - H - H A H - B B A B H - B H H - - - - - H - H A - H - - - - - H B H - - H A B - H H - - - - - H H H B - H H H A H - - - H - - - - H - H H - - B H B H A - - - - - - - - - - - - - - -
*R934 - A - - - - - - - - - - - - - - - - - - - - - - - - - - - - - - - - - - - - - - - - - - - - - - - - - H - - - - - - - - - - - - - H - H - B - - - - - - - - - - - - - - - - - - - - - - - - - - - - - - - H - - - A B - - - - - - A - - - - - - - - - - - - - - A - H H - - - - - - - - - B - B A - - - - H - - - - - - - - - - - - A - - - - - A B - - - A - - - - - - - - - - - - - H A - - - H - A H - - - - - - - - - - - - - - A - - - - - - - - - - - - - - - H A B - - - - - - - - - H H - - - - - - - - - - - - - - - A - H - A - - H - H A - - - - - - - - - - - - - - -
*S159900 A A H H A H H H B H B H B A - H H - B B B A H H - H A A B B H H H H A A H H B H B H H H H A A B H A H H H A H H H H B H H H H B H H B H B B H H B B B H B H H H H A A A B - B H H H H H H A B B B A H B B H H B H A B A H B H A H A B B H B H H H B A H B A A H A A H H B H H A A A B H H H H B A B A B H H B H H H A - A B H H H H A B B B H H A B H A H H H - B - A A A H H H H H H H A A H H H A A H B B A B A H B H A H H H H B A B H A B H A H H H H H B H - - H A B A A H A H A A H H H H B H B B H A H B H B H H H H H A A H H A - B H B H A - - - - - - - - - - - - - - -
*R4578 A - - - - - - - - - - - - - - - - - - - - - - - - - - - - - - - - - - - - - - - - - - - - - - - - - - - - - - - - H - - - - - - - - - - - - - - - - - - - - - - - - - - - - - - - - - - - - - - - - - - B H - - - A - - - - - A - - B - - - - H - - A - - - - - A - H H - - - - - - - - - B - - A - - - - H - - - - - - - - - - - - A - - - - - - - - A H - - - - H - - - - - - A - - - - - - - H - A - - - - - - - - H - - - - - - - - H - - - - - - - - - - - - - H A B - A - - - - - - H - - - A - H - - - - - - - - - - - A - H - A - - H - H A - - - - - - - - - - - - - - -
*S163132 A A A H B H H B B H B H B A - H H - B B B A A H - H A A B B H H H H A A B H H H B H H H H A A B H A H A B A H H H H B H H H H B H H B B B B H H A A A H B H H H H A A A B - B H H H H H H A B B H A H B B H H B H A B A H H H A H A B B H B H H H B A H B A A H A A H H B H H A A A B H H B H B A B A B H H B H H H A - A B H H H H A B B B H H A B H A H H H - B - A A A H H H A A H H A A H H H A A H H B A B A H B H A B H H H A A B B A H H A H H H H H B H - - B A B A A H A H A A H H H H B A B H B A B B H B H H H H H A A H H A - B H B H A - - - - - - - - - - - - - - -
*D260441 - - A H A H H B H H H - B A A H H H B - B - A H - H H A B B H H H - - A A H H H H H - H H A - B H A H - H A H - H H B - H H H B H H H - - - H H H B B H B H H H H A A A B H B H H H H H H A B B H H B H - H H H H A B A H H H - A A H B H B H H B B - - B A A B A A H A - H H H A A B H H B H - A B A B H H H H H H H H A H H H H - - - - - - - - - - - - H - - - - - - - - - - - - - - - - - - - - - B H B A B A - - H A H H H - - A - H A - H A A H H H H B B - - - A B - A H - H H A B H - A B A H H - A B H B H H H H - H A - B H A - H H - H A - - - - - - - - - - - - - - -
*R1769 A A - B - - - - - - - - A - - B - - - - - - - - - - - - - B - - H H - - - - - - - - H - - - - - - - - - - - - - - - - - - H H - - - - - A A - - - B H - - - - - - - - B H H - - - - H H B - - - - - - - H H - - A H H - - - - B - - - - - - - A - - - - - - - - H - H A - - - - - - - - - B - H - - - - - A - - - - H - - - - - - - H - H B H - H B B H - B - - - B - - - B - - H - H H H - B - H A H A H H A A A - A H - - - - - - - - H B - A H - - - - A A - - - H B B - H H - - H - - H - A H A - H H H B - B - H - - - - A - H B H - H H H H H - - - - - - - - - - - - - - -
*R6031 A - - B - - - - - - - H A - - B - - A - - - - A - - - - - - B H - - - - - - - B - - H B B - - - - - - - - - - - - - - - - - - - - - - A - A - - - B H A A - - - - - B B A H - - - - H H B - H - - - - - H H - - A H H - - - - - - H - - - - - A - - - - - - - - - - H A - - - - - - - - - - - H B - - - - A - - - - - - - - - - - - - - - - - B - - H B - - - - - B - - - - - - A - B - H - - - H A H A H - H A A - A - - - - - - - B - H B - A H - - - - A A H - - H B - - H - - - H - - H H A H A A - - H - - - - H - - - - - - H B H - H - H - A - - - - - - - - - - - - - - -
*R1048 - - B B - - - - B - - H A B - B - - - - - - - A - - - - - H H H - H - - - - - B - B - B - - - - - - - - - - - - - A - H - H H - - A - - - - - - - B H B - - - - - - - H A - - - - - H H B - - - - - - - H H - - - H H - - - - H - B - - - - - - - - A - - - - - H - H A B - - - - - - - - B - H - - - - - A - - - - - - - - - - - - - - H - H B - - H B H H - B - B H - - B - - A - B - - - B - H A H - H H H - A - - H B - - - - - B - H B - A H - - - - A - H - - H B - - - - - - H - - - - - - - A - - - B - B - H - - - - A - H - H - - B H A - - - - - - - - - - - - - - - -
*R1042 - - B B - - - - B - - H A B - B - - A - - - - A B - - - - H B H B H - - - - - - - H H B - - - - - - - - - - - - - A - H - H H - - A - A - A - - - B H B - - - - - - B H - H - - - - H - B - - - - - - - - H - - - H H - - - - - - B - - - - - A - - A - - - - - H - H A B - - - - - - - - B - H B - - - - A - - - - - - - - - - - - H - - - H B - H H - H H - B - B H - - B - - A - - - - - B - H A H - - H H - A - A H H - - - - - B - H B - - H - - - - A A H - - H B - - - - - - H - - - - A - - A - - - - - B - H - - - - A - H B H - H B H - A - - - - - - - - - - - - - - -
*R1047 - - B B - - - - B - - H A B - B - - A - - - - A - - - - - - B H H H - - - - - - - H - B - - - - - - B - - - - - - A - - - H H - - - - - - - - - - B H B - - - - - - B - A - - - - - H H B - - - - - - - - H - - - - H - - - - H - B - - - - - A - - - - - - - - H - H A B - - - - - - - - B - H B - - - - A - - - - - - - - - - - - H - H - H B H - H B H - - - - B H - - B - - A - B - H - B - H A - - H H H - - - - H H - - - - - B - H - - A H - - - - - A H - - H B - - B - - - - - - - - - - - - - - - - - B - H - - - - A - H B - - H B H - - - - - - - - - - - - - - - - -
*R3274 A A A B - - - - B - - H - - - H - - H - - - - A B - - - - B - A H H - - - - - B - H H B B - - - - - - A - - - - - - - - - H H - - A - A - A - - - - H B A - - - - - B H A H - - - - H H B - - - - - - - H H - - A H H - - - - H - A - - - - - A - - A - - - - - B - H A B - - - - - - - - B - - - - - - - A - - - - H - - - - - - - - - H A A B H H H B H H - B - B H - - B - - A - H A H - B - H A H A H H H A H - A H - - - - - - B - H B - - H - - - - A A H - - H B - - B - - - H - A A H A H A A H H H B - - - H - - - - A - A B H - H B H A A - - - - - - - - - - - - - - -
*R1115 A A - B - - - - - - - H - - - - - - - - - - - - - - - - - - - - - - - - - - - - - - H - - - - - - - - - - - - - - H - H - - - - - - - A - - - - - H - - - - - - - - - - - - - - - - H H - - H - - - - - H H - - - H H - - - - - - - - - - - - - - - H - - - - - H - H - - - - - - - - - - - - H - - - - - - - - - - - - - - - - - - - - - - - B - - H B H H - B - B - - - B - - H - H - H - B - H A - - H H - - - - - H H - - - - - B - H B - A H - - - - H - - - - H B B - - H - - H - - - - - H - - H H - - - - - H - - - - - - H B H - H H H - H - - - - - - - - - - - - - - -
*R3785 - - - - - - - - B - - - - H - - - - - - - - - - - - - - - - B - - - - - - - - - - - - B - - - - - - - - - - - - - - - - - - - - - - - - - - - - - - - - - - - - - - - H - - - - - - - - - - - - - - - - - H - - - H H - - - - - - A - - - - - A - - - - - - - - B - - - - - - - - - - - - B - - B - - - - - - - - - - - - - - - - - - - - - - - - - - - - - - - - - - - - - - - - - - - - - - - - - - - - - - - - - - - - - - - - - - - - - - - B - - - - - - - - - H H B - - B - - - - - - - A - - - - B - - - - - H - - - - A - - B - - H H H - - - - - - - - - - - - - - - - -
*D223444 - - H H A A H H - H H - H H H H H H H - H - - A - H A H B B B A H - - A H B H H H H - B B B - A H B B - A B B B H A A - B B H H H A H - - - B - H H A B A H H B B H B A A B H B B - B H - B H A B H A B - H H H B H H A H H A - H A H A B H H A B B - - H B A B B A H H - H H A H H B H H B - - B H B H A A A A B B - - B B - H B - - - - - - - - - - - - - - - - - - - - - - - A - - - - - - - A - - H H H B A H - - H H B A H - - H - H A - A H B H A A H A H - - - H B - B - - - A B H A - A B A H H - H B H B A H H A - H A - A B H - H H - A A - - - - - - - - - - - - - - -
*R8421 H A H H - - - - H - - - H - - H - - H H - - - A - - - - - B B A H H - - - - - - - H H B B - - - - - - H - - - - - A - H - B H - - - - H H H - - - H A B A - - - - - B - - B - - - - B H B - H - - - - - H H - - B H A - - - - H - A - - - - - A - - B - - - - - B - H H H - - - - - - - - B - H B - - - - A - - - - B - - - - - - - H - - A A H B B H H H A - B - H H - - B - - H - B - H - B - A A H - H H B A - - H - H - - - - - H - H A - A H - - - - - A H - - H H B - B B - - A - - A H A B A H - - H H - B - H - - - - A - A B H - H H H - A - - - - - - - - - - - - - - -
*R4718 - H - - - - - - - - - A - - - - - - - - - - - - H - - - - - - A H - - - - - - H - - - - - - - - - - - - - - - - - A - - - - - - - A - A - - - - - - - B - - - - - - - A - B - - - - - H - - H - - - - - - - - - - B - - - - - H - - - - - - - A - - - - - - - - - - H - H - - - - - - - - B - - B - - - - - - - - - B - - - - - - - A - - - - H B - H - - - - - - H H - - B - - H - - - H - - - - - H - H H B H H - H B H - - - - - - - H - - - - - - - - B - H - - H - B - - - - - - - - A H A B - - H - - - - - - H - - - - - - - B H - - H H A A - - - - - - - - - - - - - - -
*R2471 - - - - - - - - - - - - - - - - - - B - - - - - - - - - - - - - A - - - - - - A - - - - - - - - - - A - - - - - - - - - - - - - - - - - - - - - - H - - - - - - - - A - - - - - - B - - B - - - - - - - - - - - B B A - - - - - - - A A - - - A - - B - - - - - - - A B A - - - - - - - - - - - - - - - - - - - - - - - - - - - - - - - - B - - - - - - A - - - - - - - - - - - - - - - A - - - - - - B - - - - B - - - B - - - - - - - - - - - - - - - - - - - - - A B - - - - - - - - H - - - - H H - H H - B B - A B - - - A - B - - - - A A - - - - - - - - - - - - - - - - -
*R127 - - - - - - - - - - - - A - - H - - B - - - - B - - - - - - - - - - - - - - - - - - - - - - - - - - - - - - - - - - - - - - - - - A - - - - - - - - - H H - - - - - A - A - - - - - A - - - - - - - - - - H - - - - - - - - - - - - - - - - - A - - - - - - - - H - - - - - - - - - - - - B - - - - - - - - - - - - - - - - - - - - B - - - - - - - - - - - - - - - H - - - - - - - - - - - - - - - H - - - - - - - A A - - - - - - - - - - - A - - - - - - - - - - H B H - B - - - - - - A - - B - - A - - - - - - A - - - - - - - - A - A A H H - - - - - - - - - - - - - - - -
*R2264 H - - H - - - - B - - H A H - - - - B - - - - - - - - - - B - B H H - - - - - - - A H B - - - - - - - H - - - - - B - H - H - - - - - - - B - - - H B - - - - - - - - - - - - - - - H H A - - - - - - - A H - - B B A - - - - - - A - - - - - A - - - - - - - - H - A B - - - - - - - - - - - H H - - - - H - - - - - - - - - - - - - - - B H H - - - H - - - H - B - - - - - - H - - A - - H - - H - - - B B - B - - A H - - - - - B - A B - A H - - - - A H B - - H B - - B B - - B - - A B - - - A - - H A - - - A - - - - A - B B A - A A H H - - - - - - - - - - - - - - - -
*R2266 - - - H - - - - B - - - - H - - - - - - - - - B - - - - - B - H - - - - - - - - - A - B - - - - - - - H - - - - - B - H A H - - - - - A - - - - - H - - - - - - - - - - - - - - - - - - - - H - - - - - - H - - B - A - - - - - - A - A - - - A - - B - - - - - H - A B - - - - - - - - - B - - H - - - - H - - - - - - - - - - - - H - - B H - - - - H - H - H - - - - - B - - H - H A A - H - B H - H H B B - B - A A - - - - - - B - - B - A - - - - - A H B - - H B H - - - - - - - - - H H - H A A H H A - - - A - - - - A - B - A - A A H H H - - - - - - - - - - - - - - -
*RI940 H H B H - - - - - - - H A H - H - - - A - - - B H - - - - B - H H - - - - - - H - A H B - - - - - - - H - - - - - - - H H H H - - A - H - B - - - H B H H B - - - - H H A A - - - - H H H - H - - - - - A H - - H B A - - - - A - A - - - - - A - - B - - - - - H - A B A - - - - - - - - B - H H - - - - H - - - - H - - - - - - - H - B - H H H H - H H H - H - B H - - - - - H - - A A - H - B H H H H B B H B - A - H - - - - - - - - B - A H - - - - A - B - - H B H - B B - - - - - A H H B H A A H H A - B - A - - - - A - B H A - A A H H H - - - - - - - - - - - - - - -
*RI941 H H B H - - - - B - - H A H - H - - B A - - - B H - - - - B B H H - - - - - - H - A H - B - - - - - - H - - - - - B - H H H - - - A - - - B - - - H B H H - - - - - H - A A - - - - H H H - H - - - - - A H - - H - A - - - - A - A - - - - - A - - B - - - - - H - A B A - - - - - - - - B - H H - - - - H - - - - H - - - - - - - H - B - H H H H - H H H - H - B H - - B - - H - - A A - H - B H H H H B B H - - - - H - - - - - B - A B - A H - - - - - H - - - H - H - - - - - - - - A H H B H - A H H A - B - A - - - - A - - H A - A A H H H - - - - - - - - - - - - - - -
*R7937 H H B H - - - - B - - H A - - H - - B A - - - B H H - - A - - H H - - - - - A H - A H B H - - - - - - A - - - - - B - H - H H - - A - - - B - - - H H H H - - - - - H H A A - - - B - H H - H - - - - B - H - - A B A - - - - A - A - - - - - A - - B - - - - - H - A B A - - - - - - - - B - H H - - - - H - - - - H - - - - - - - H - - - - H H H H H H H - H - H H - - B - - A - H A A - H - B H H H B B B H B - A A H - - - - - B - A B - A H - - - - A A B - - H B H - H B - - B - A A - H B H H A H H A - - - A - - - - A - B B A - A A H H H - - - - - - - - - - - - - - -
*R7935 H H B - - - - - B - - - A - - - - - B A - - - B - - A - A - B H H - - - - - A - - A H B - - - - - - - - - - - - - B - H - H H - - A - - - - - - - - H H H - - - - - H - A - - - - B - - - - - - - - - B A H - - A B - - - - - A - A - - - - - A - - B - - - - - H - A - - - - - - - - - - B - H H - - - - - - - - - - - - - - - - - - - B - - H - H - H H H - H - H H - - - - - A - H A A - H - - H H H - B B H - - A A H - - - - - B - A - - A H - - - - A A B - - H B - - H - - - B - A A H H - H - A H H A - - - A - - - - A - B - A - A A H H H - - - - - - - - - - - - - - -
*RI1505 - - - - - - - - - - - - - - - H - - - - - - - - - - - - - - - H - - - - - - - - - - - - - - - - - - H - - - - - - - - - - - - - - A - - - - - - - - - H H - - - - - - - A - - - - - A H - - - - - - - - A H - - - B A - - - - - - - - - - - - A - - - - - - - - - - A - - - - - - - - - - - - - - - - - - H - - - - - - - - - - - - H - - - - - - - - - - H - - - - H - - - - - - - - - - - - - B - H - B - - - - - A A - - - - - - - - - - - A - - - - - A - B - - H - H - - B - - - - - - - H B - - A - H A - - - - - - - - A - B - A - A - H H - - - - - - - - - - - - - - - -
*R6000 H H - H - - - - B - - H A - - H - - - - - - - B H - A - - - - H H H - - - - - H - A H B - - - - - - - - - - - - - B - H - H - - - A - - - - - - - H H H H - - - - - H H A A - - - - H H H - H - - - - - - H - - - - A - - - - A - A - - - - - - - - B - - - - - H - A B A - - - - - - - - B - H H - - - - H - - - - - - - - - - - - - - B - B H H H H H H H - H - H H - - - - - A - - H A - H - - H H - - - - H - - A A H - - - - - - - A - - A H - - - - A A B - - H - H - H B - - - - - A H H - - H A H H - - - - A - - - - - - B - A - A A H H H - - - - - - - - - - - - - - -
*R124 H H - H - - - - B - - H A - - H - - - - - - - - H - A - - - B H H - - H - - - H - A - - H - - - - - - - - - - - - B - - - - H B - A - - - - - - - - H H H - - - - - H H A A - - - - H H H - - - - - - B A H - - - B A - - - - - - A - - - - - A - - B - - - - - H - A B A - - - - - - - - B - H H - - - - H - - - - - - - - - - - - - - - - - - H - H H H - - H - H - - - - - - A - H - A - - - - - H - - B - H B - A A - - A - - - B - A B - A - - - - - - A B - - H B H - H - - - B - - A H H B H - A H H A - - - A - - - - A - B B A - A A H H H - - - - - - - - - - - - - - -
*R4706 A A B H - - - - B - - H A B - H - - B - - - - B H - - - - B B A H H - - - - - - - A H B - - - - - - - A - - - - - - - - - - - - - - - A - B - - - H H - A - - - - A A - A - - - - - H H - - H - - - - - A H - - H B A - - - - A - - A - - - - - - - B - - - - - H - A B A - - - - - - - - B - H H - - - - H - - - - - - - - - - - - B - B B - H H H H H H H - H - - H - - B - - A - - H A - H - - H H H B B B H B - A A H - - - - - B - A - - A H - - - - A A B - - H - H - - B - - H - - - H H B H H A H H A - - - A - - - - A - B - A - A H H H H - - - - - - - - - - - - - - -
*D305309 - - - H - B H A B - H - A H H H A A - - - - H - - - A A B - B H H - - H - A H H A A - B - H - - H - H - H B A H - B H - B H A B A A B - - - H B H H H A - H - B H H A H A A H A A B H H H A H A H B H - H H H H H B A A - H - - H A A A H - A A B H - - H H H H H A A B - H A H A - A H A - A - H - A B A H B H H A - B H H A H H - - - - - - - - - - - - H - - - - - - - B - - H H - - - - - - H - - H B - B - B H - A H A H H - - B - A B H A - B H - B - - - - - - - H - H B A H H H - A H H B H H A - H A B B - A - A - H A - B B A - A H - H - - - - - - - - - - - - - - - -
*R1856 A A - H - - - - B - - - A A - - - - - A - - - - H - - - - - - - H - - - - - - - - A - - H - - - - - - - - - - - - B - H - H - - - - - A - - - - - H - - - - - - - - - H H - - - - - H A - - H - - - - - - H - - - B - - - - - - - - A - - - - A - - - - - - - - H - - - A - - - - - - - - - - - H - - - - H - - - - H - - - - - - - - - - - H - - - H - - - - H - H - - - B - - - - - - A - H - - H H - - - - H B - A A H - - - - - - - A H - A H - - - - A A B - - H B H - - B - - - - - A - - - - - A - H - - - - A - - - - - - H - A - A H H H B - - - - - - - - - - - - - - -
*R7696 A A - H - - - - B - - H - A - - - - B A - - - - H - - - - - - - H - - - - - - - - A H - H - - - - - - A - - - - - B - A - H A - - A - - H B - - - H H A - - - - - - A H H - - - - - H A H - H - - - - - H H - - - B A - - - - A - A A A - - - A - - B - - - - - H - A B A - - - - - - - - B - B H - - - - H - - - - H - - - - - - - B - - B H H H H H B H H - H - H H - - B - - A - A H A - H - - H H B B - B H - - A A H - - - - - B - A B - A H - - - - A A B - - H B - - H B - - - - - A - - - H H A H H - - - - A - - - - A - H - A - A H H H B - - - - - - - - - - - - - - -
*R4425 - - - H - - - - B - - H A - - - - - B - - - - H - - - - - - - - H - - - - - - H - A H B H - - - - - - - - - - - - B - - - H - - - - - - - B - - - H H - A - - - - - - H H A - - - - H - B - B - - - - - - H - - - B - - - - - - - - - - - - - A - - - - - - - - H - A B - - - - - - - - - B - B H - - - - H - - - - - - - - - - - - - - - - B B - - B B - H - B - H - - - B - - - - B - - - H - B H H B B B B H B - A A - - - - - - B - A B - A H - - - - - - B - - - B - - - B - - - - - A H - B - - - H H - - - - A - - - - A - H B A - - H H H B - - - - - - - - - - - - - - -
*R4418 - - - H - - - - B - - - A - - - - - B - - - - H - - - - - - - - H - - - - - - - - - H - - - - - - - - - - - - - - - - - - H A - - - - - - B - - - H H - - - - - - - A - H A - - - - H - B - H - - - - - H H - - - - - - - - - - - - - A - - - - - - - - - - - - H - A - - - - - - - - - - B - - H - - - - - - - - - - - - - - - - - B - - B B H - - H B - - - H - H - - - - - - - - B - - - H - B H H B B B B H - - A - H - - - - - B - A B - A - - - - - - - B - - H B H - - B - - - - - - H H B H H - - - - - - - A - - - - A - H B - - A H H H B - - - - - - - - - - - - - - -
*R4421 - - - H - - - - B - - - - - - H - - B - - - - H - - A - - - - - H - - - - - - - - - - - - - - - - - - - - - - - - B - - - - - - - - - - H - - - - - B - - - - - - - - H - - - - - - - - - - - - - - - - - H - - - - - - - - - - - - - - - - - A - - B - - - - - H - A B - - - - - - - - - B - B H - - - - H - - - - - - - - - - - - - - - - B - - - - - - - - - - - - - - - - - - - - - - - - - - - B B - B - H B - - A - - - - - - B - - B - - H - - - - - - B - - H B - - - B - - - - - - - - B H - - - - - - - - - - - - - A - H B - - - - H H B - - - - - - - - - - - - - - -
*R4423 - - - H - - - - - - - H - - - - - - B - - - - H - - - - - - B H H - - - - - - H - - H B B - - - - - - - - - - - - B - A - H - - - - - - B B - - - H H - A - - - - - A H - A - - - - B - H - - - - - - - - H - - - B A - - - - - - - - A - - - A - - B - - - - - H - A B - - - - - - - - - B - B H - - - - H - - - - - - - - - - - - B - B B B H H - H B - B - H - B - - - - - - - - - - - - H - B H B B B B B B - - A A - - - - - - B - A B - A H - - - - A - B - - H B H - H B - - - - - - H - B H H A - H - - - - A - - - - A - H B A - A H H H B - - - - - - - - - - - - - - -
*R4426 - - - H - - - - B - - - - - - - - - B - - - - B - - - - - - B H - - - - - - - - - - - B - - - - - - - - - - - - - B - - - - - - - - - - - - - - - H - - - - - - - - A - - A - - - - - - H - - - - - - - H H - - - - A - - - - - - - - - - - - A - - - - - - - - H - A - - - - - - - - - - B - B - - - - - - - - - - - - - - - - - - - - - - - - - - - - - - - - - - - - - - - - - - - - - - H - B B - - - - - B - - - - - - - - - - - - - B - - H - - - - - - B - - - B - - - B - - - - - - - H B H H - - - - - - - - - - - - A - - B A - - - - H B - - - - - - - - - - - - - - -
*R5890 - B - - - - - - - - - - H - - - - - B - - - - - - - - - - B B - - - - - - - - - - - - - - - - - - - - - - - - - - - - B - - - - - A - - - A - - - - - - - - - - - - - - - - - - - - - - B - - - - - - - H H - - - H H - - - - H - H - - - - - A - - H - - - - - B - H H B - - - - - - - - H - B - - - - - - - - - - - - - - - - - - H - B - H - - - - - - - - - - H B - - - - - - - - H B - - - H - H - H - - H - - B H H - - - - - - - H - - - - - - - - - B - - - H A H - - A - - - - - B - H - - - B B H - - B - - - - - - H - B H H - H H H - - - - - - - - - - - - - - - - -
*R9360 - B - H - - - - H - - H H - - - - - B - - - - A A - - - - - H B - - - - - - - B - - H - H - - - - - - B - - - - - H - H - - B - - H - - - A - - - H H A H - B - - - A A A H - - - H A H B - H - - - - - H H - - - H H - - - - H - H - - - - - A - - H - - - - - B - H H H - - - - - - - - H - - B - - - - A - - - - H - - - - - - - H - B - H B H H H H H H - H - H H - - B - - A - - H B - H - H H H B H B B H H - B H H - - - - - H - A H - A A - - - - H B H - - H A H - B - - - B - - B B H A H - H B H H - - - H - - - - H - B H H - H H H A - - - - - - - - - - - - - - - -
*D197566 - - H H A A H H H H B - H H - H A - B - B - H A - H H H H H H H H - - A H B H B B A - - H - - B H B H - B H - - H H B - A - H H - B B - - - A A B H B A H H B A H A H A A H H H H H A B B H H H A A H B - H - B H H H H A H H - H H B H H H H - B H - - - A H B H A H H - H H H B B B B H H - - B B B B H A H H - H - A A H A H B - - - - - - - - - - - - - - - - - - - - - - - - - - - - - - - - - - B H B B H B - - H H B H B - - - - - - - A A B A H A H B H - - - A H - B A - - B H B B - H A H A H - H B H H B H H A - H H - B H A - H H - A A - - - - - - - - - - - - - - -
*R2669 B A - - - - - - - - - H - H - - - - B - - - - A A - - - - - - H - B - - - - - B - A - A B - - - - - - A - - - - - H - - - A H - - B - - H A - - - - B H H - - - - A - A A A - - - - A B B - H - - - - - - - - - H - - - - - - - - H B - - - - A - - H - - - - - - - - H A - - - - - - - - H - H - - - - - - - - - - - - - - - - - - - - - - - - - - - H H A - H - H H - - B - - - - - H - - H - H - - - - B - H - - B H - - - - - - H - A A - - - - - - - H - H - - H A H - - A - - B - - B B - - H A H - - H - - - - - - - - - - B B A - - - - A A - - - - - - - - - - - - - - -
*R2675 - A - - - - - - H - - H H H - H - - B - - - - - A - - - - - H - H B - - - - - - - A A A H - - - - - - - - - - - - - - H A A H - - B - - - A - - - - B H H - - - - - - A A A - - - - - B B - H - - - - - - - - - - H H - - - - A - H - - - - - A - - H - - - - - H - H H A - - - - - - - - H - H - - - - - H - - - - A - - - - - - - A - B - H B - A B H H A - H - H H - - B - - A - - H H - H - - A H - H B B H H - B H B - - - - - H - A A - A A - - - - H B H - - - A H - - - - - - - - B H H A H - H B H H - B - H - - - - - - B B - - H - - A A - - - - - - - - - - - - - - -
*D35023 - - - H - H B - - B B - H - - H - - - - - - - H - - - - - B H - - - - A H - H - - - - - - - - B B - H - H - - - - B B - H - - - - - - - - - - A B H - - H H B A - - H A - - B - - B - - - - - H - - - B - B - - - H H H H B H - - H B - B B - - - H - - - - - - - - - H - - H H B H B B - B - - - B - - H H B - - - - - - - - - H - - - - - - - - - - - - - - - - - - - - - - - - - - - - - - - - - - H - - - - H - - - - - - - - - - - - - - A - - - - A H B A - - - A H - - - - - - - H - - H A B A - - - - - H B H H - - - - - - B - - - H - - - - - - - - - - - - - - - - - -
*R6532 - A - H - - - - H - - - - - - H - - H - - - - - - - - - - - H A H - - - - - - B - - - A - - - - - - - - - - - - - - - - - - - - - - - - - A - - - - H - A - - - - - - - A H - - - - - B H - - - - - - - - H - - B H H - - - - A - A - - - - - - - - - - - - - - - - H H - - - - - - - - - - - - B - - - - - - - - - - - - - - - - - - - A - H - - - - H - - - A - - - - - - - - A - - - - - A - - - H - H B - H H - H A A - - - - - - - - - - A A - - - - H - H - - H A - - - A - - - - - - - H - H - H - H - - - - - - - - - H - B H A - H H H A - - - - - - - - - - - - - - - -
*R3689 B B - A - - - - - - - H H - - B - - H B - - - H - - - - - - A H - - - - - - - H - - - A A - - - - - - H - - - - - - - - - H - - - - - - - B - - - - B A B - - - - - H H H H - - - A B H B - B - - - - - B H - - - B H - - - - - - H - - - - - A - - A - - - - - A - B A H - - - - - - - - A - - A - - - - H - - - - - - - - - - - - H - B - A H B - H B - B - H - B - - - B - - A - - H A - B - H - H H H B - H H - H H H - - - - - B - A H - H H - - - - H H H - - H - - - - H - - B - A H - B B H - H H B H - - - H - - - - H - H B H - B B H A H - - - - - - - - - - - - - - -
*R3690 B B - A - - - - H - - H H - - - - - H - - - - - - - - - - - A - - - - - - - - H - - A - A - - - - - - H - - - - - H - H - H - - - - - - - B - - - A B A B - - - - - H H H H - - - A B H B - B - - - - - B H - - - B - - - - - - - H - - - - - A - - A - - - - - A - B A H - - - - - - - - A - - A - - - - H - - - - H - - - - - - - H - B - A H B B H B H B - H - B H - - B - - A - - H A - B - H H H H - B A H H - H - H - - - - - B - A - - H H - - - - H H H - - H A H - A H - - B - A H H B B H - H H B H - - - H - - - - H - H - H - B B H A - - - - - - - - - - - - - - - -
*D126613 - - B H A B A A H A H - H H - - B - H - A - - H - H H - B H A H - - - A A - H - - - - A - - - H H - H - H A - - B H B - - H B A - - A - - - B B H H B A H A H H H H H H - - B - - - - - - H - A B H H - - H - - H - - H A - H - - H - - B H H - H H - - - H H - - - - A - H H H A B A A H H - - A H - - B - H B - - - B H - - H B - - - - - - - - - - - - - - - - - - - - - - - - - - - - - - - - - - - - B - H - - - H H - - - - - - - - - - H - - H H B H B H - - - A B - A - - - - - A H - - B H H H - - - A B A A H H - - H - - B H - - B - - H - - - - - - - - - - - - - - -
*D227486 - - B H A B A A H A H - H H - B B - H - A - H H - H H A B H A H B - - A A B H - B H - A A - - H H - H - H H B - B H B - B - B A - - - - - - B B H H B A H A H H H H H H - B B B B - - H - H B A B H - A - - - - - - H H A B H - B H - - B H H - - H - - - H H - A H - A - H - H A B A A H H - - A H B - B H H B H A - B H H H B B - - - - - - - - - - - - - - - - - - - - - - - - - - - - - - - - - - H B B - H - - - H H A - - - - - - - - - H - - H H B H B H - - - A B - A A - B H H A H - B B H H H - B H H B A A H H - B H - H B H - H B - - H - - - - - - - - - - - - - - -
*R155 B B - - - - - - H - - H - - - B - - H - - - - - - - - - - - - - - B - - - - - - - - A - - - - - - - - B - - - - - - - H B - - - - - - - - B - - - - B - - - - - - - - - - B - - - - - - - - - - - - - - B H - - H B H - - - - - - - - H - - - A - - H - - - - - A - A - B - - - - - - - - H - - A - - - - H - - - - - - - - - - - - H - B - H - - B H - H - - H - - - - - - - - - - - - A - B - - - - - B B - H - - - H H - - - - - B - - - - H - - - - - H B - - - - A B - - - - - - - A - A - - H - - - - - - - - A - - - - H - H - H - B B H B - - - - - - - - - - - - - - - -
*R740 B - B H - - - - H - - - - B - - - - H - - - - A - - - - - - - - B - - - - - - - - - - A A - - - - - - - - - - - - H - H - H - - - B - - - - - - - - B - - - - - - - - - H B - - - - H H B - B - - - - - - - - - - - - - - - - - - - - - - - - - - - H - - - - - - - - - - - - - - - - - - - - H - - - - - H - - - - - - - - - - - - - - B - - H - B - H - B - - - B - - - B - - A - - H - - B - H - - - - - - - - - H H - - - - - - - - - - - B H - - - - - - - - - - A - - A A - - - - - - - B - - H - - B B - B - - - - - - - - H B - - - - H H - - - - - - - - - - - - - - - -
*RI18 - B A H - - - - H - - H H A - - - - - - - - - A H - - - - - - H - B - - - - - - - - A - A - - - - - - - - - - - - H - - - H - - - B - - - B - - - H B - - - - - - - H - H - - - - - H H - - - - - - - - B H - - - B H - - - - - - - - - - - - - - - H - - - - - H - A A - - - - - - - - - H - - A - - - - H - - - - - - - - - - - - - - B - - - - - H - - - - H - - - - - - - - A - - H A - B - H - - H B B A H - - H H H - - - - - B - A H - - H - - - - H B - - - - A - - - A - - H - - H A B B - - H H B H - - - A - - - - H - H B H - B B H H H - - - - - - - - - - - - - - -
*R1718 - B - - - - - - - - - - - - - - - - - H - - - - H - - - - - - - - B - - - - - - - - - - - - - - - - - H - - - - - - - - - - - - - B - - - B - - - - - - - - - - - - - - - - - - - - - - - - - - - - - - - - - - - - - - - - - H - - B - - - - - - - - - - - - - - - - - B - - - - - - - - - - - - - - - - - - - - - H - - - - - - - H - B B - - - B - - H B - - - - - - - - - - A - - H - - - - H - - H - - - - - - - - - - - - - - - - - - - - - - - - - - - - - - - - - - - - - - - - A - - - - - - - - - - - B - - - - - - - - - - - - B B - H - - - - - - - - - - - - - - - -
*R6575 B - - H - - - - H - - H H H - H - - H H - - - A - - A - - - A H B B - - - - - H - H A A - - - - - - - - - - - - - H - H - H H - - - - - B H - - - H - - - - - - - - H A H B - - - - - H B - B - - - - - B H - - - B H - - - - - - H - - - - - A - - H - - - - - H - A A - - - - - - - - - H - H - - - - - H - - - - - - - - - - - - H - - - H H A - H H H - - H - B H - - B - - A - A - A - B - H H H - B B A H A - H H H - - - - - B - H H - H H - - - - H B H - - H A B - A A - - H - - H H - B H H H H H H - - - A - - - - H - H B B - B B H H H - - - - - - - - - - - - - - -
*R6573 B - - H - - - - H - - H H H - H - - H H - - - A H - - - - H A - B B - - - - - H - - A A H - - - - - - - - - - - - H - H - H H - - - - - - H - - - H B A - - - - - - H A H B - - - - H H B - B - - - - - B H - - - - H - - - - H - H - - - - - A - - - - - - - - H - - A - - - - - - - - - H - H A - - - - H - - - - A - - - - - - - H - - - H H A - H H - - - H - B - - - B - - A - A - A - - - H H H - - - A H A - H H H - - - - - B - H H - H H - - - - - B H - - H - B - A - - - H - - H H B B H H H H H H - - - A - - - - - - H B B - - B H H H - - - - - - - - - - - - - - -
*R7182 - B A - - - - - H - - - H B - H - - H H - - - A H - - - - - A H - - - - - - - - - - - - - - - - - - - H - - - - - - - H - - - - - B - - - H - - - H B - H - - - - - A A - B - - - - H H - - B - - - - - B H - - - - H - - - - A - H B - - - - A - - - - - - - - H - A A B - - - - - - - - H - H A - - - - H - - - - - - - - - - - - - - B B - H H B - - H B - H - - - - - - - - A - - H A - H - H H H H B B - H H - H B H - - - - - - - H - - H H - - - - H B - - - H A B - - A - - H - - H H B B H - H H H H - - - A - - - - H - H B - - B B H H H - - - - - - - - - - - - - - -
*R7181 - B A H - - - - H - - H H - - H - - H - - - - A H - - - - - A H - - - - - - - H - - H - - - - - - - - H - - - - - H - - - - - - - B - - - H - - - H - A H - - - - - A - H B - - - - H H B - B - - - - - B H - - - B H - - - - - - H B - - - - A - - H - - - - - H - A A B - - - - - - - - H - H A - - - - H - - - - A - - - - - - - H - B - - - H B - H H B - H - B A - - B - - A - - H A - H - H H H H B B - H H - H B H - - - - - H - H H - H H - - - - H B A - - H A B - A - - - H - - H H B B H - H H H H - - - A - - - - H - H B B - B B H H H - - - - - - - - - - - - - - -
*R7180 B B A - - - - - H - - - H B - H - - - H - - - A H - - - - - A H - - - - - - - - - - - - - - - - - - - H - - - - - - - H - - - - - B - - B H - - - H B - H - - - - - A - - B - - - - H H B - B - - - - - B H - - - B H - - - - - - H B - - - - A - - - - - - - - H - A A - - - - - - - - - H - H A - - - - H - - - - A - - - - - - - H - B B - H H B - H H B - H - - H - - - - - A - - H A - H - H H H H B B - H H - H B H - - - - - - - H H - H H - - - - H B A - - H - B - A - - - H - - H H B - H - H - H H - - - A - - - - H - H B B - B B H H - - - - - - - - - - - - - - - -
*RI1329 B B H H - - - - H - - H H H - H - - H B - - - A H - - - - H A - - B - - - - - H - - H - - - - - - - - H - - - - - H - H - - - - - B - B - H - - A H B A - - - - - - A - - B - - - - H H - - B - - - - - B H - - A B H - - - - H - H - - - - - - - - H - - - - - H - - A B - - - - - - - - H - H A - - - - - - - - - A - - - - - - - H - B B H H H B H H H - - H - B H - - B - - A - A H A - H - H H H H B B A H H - H B H - - - - - H - H H - H H - - - - H B A - - H A - - A A - - H - - H H B B H - H H H H - B - A - - - - H - - B B - B B H H H - - - - - - - - - - - - - - -
*R1315 B B H H - - - - H - - H H H - H - - H B - - - A H - - - - H A - - B - - - - - H - - H A - - - - - - - H - - - - - H - H B - - - - B - B - H - - A - B A H - - - - - A - - B - - - - H H - - B - - - - - B H - - A B H - - - - H - H B B - - - A - - H - - - - - - - A A B - - - - - - - - H - H - - - - - H - - - - A - - - - - - - H - B B - H H B H H H B - H - B H - - B - - A - A H A - H - H H H H B B A H H - H B H - - - - - H - H H - H H - - - - - B A - - H A - - A - - - H - - H H B B H - H H H H - B - A - - - - H - H - B - B B H H H - - - - - - - - - - - - - - -
*R6478 B B B A - - - - H - - B H - - H - - H H - - - A H - A - - H A H B B - - - - - H - H H A H - - - - - - H - - - - - H - - B H H - - H - B - H - - - A B A H - - - - - A A H B - - - - H H - - B - - - - - B H - - A B H - - - - H - H B - - - - - - - A - - - - - H - A H B - - - - - - - - H - H B - - - - H - - - - H - - - - - - - A - B B H A H - H H H B - H - B A - - B - - A - A H A - H - A H H H B B A B H - H H B - - - - - H - H H - H H - - - - H B A - - H A H - - A - - H - - H H B H H H - - H A - B - A - - - - H - H H B - B B H H H - - - - - - - - - - - - - - -
*R6464 - - - - - - - - H - - B - - - - - - - - - - - A - - - - - - - H - - - - - - - - - H - - - - - - - - - - - - - - - - - A B H H - - H - H - - - - - - - H - - - - - - - - - - - - - - H - B - - - - - - - - H - - - B - - - - - - - - - - - - - A - - A B - - - - H - - - - - - - - - - - - H - H - - - - - - - - - - - - - - - - - - - - B - H - - - H - - - - - - - H - - - - - - - H H - - H - - - - H - - A B - - H - B - - - - - H - H H - - - - - - - - - - - - - - H - A - - - - - - - H - - H - - - - - - - - - - - - - - - - - - - - - H - - - - - - - - - - - - - - - - -
*D378305 - - - H - H - - H B - - H H - - B - - - - - - - - - - - - - H - - - - A - - A - B H - B - - - H B - B - - - - - - - A - H - B - - - - - - - H H H B H - H A - H - H H H - - B - - B - - B H H B B H - - - B - - - - - - - H - - - H B - A H H - - H - - - H - - H H - B - - H A H - B - H H - - - - - - - - - - - - - - - - - - - - - - - - - - - - - - - - - - - - - - - - - - - - - - - - - - - - - B H H - H - - - - H - B - - - - - - - - - - - H - H A B H - - - A H - H - A - - B H B - - H B - H - - - - B - - - - - - - - B - H - - - - - - - - - - - - - - - - - - - - -
*R5790 - - - H - - - - H - - - B - - A - - - - - - - A - - - - - - - - - H - - - - - - - - - - H - - - - - - - - - - - - A - H - H H - - H - - - - - - - - H - - - - - - - - - - - - - - - - - - - B - - - - - H - - - - A H - - - - - - B - - - - - A - - H - - - - - H - A - - - - - - - - - - H - - A - - - - B - - - - B - - - - - - - - - - - A H - - H - - - - B - H - - - - - - - - - - - - - - - H - B - - - H - - - H - - - - - - - - H H - B - - - - - A B B - - H A H - - H - - A - - - H H - - - - - H - - - - B - - - - A - - A H - - A - H A - - - - - - - - - - - - - - -
*R4633 - - - - - - - - - - - - - - - - - - - - - - - - - - - - - - - - - - - - - - - - - - - - - - - - - - - - - - - - - - - - - - - - - - - - - - - - - - - - - - - - - - - - - - - - - - - - - - - - - - - - - B - - - A B - - - - - - B - - - - - - - - - - - - - - H - - B - - - - - - - - - H - - A - - - - B - - - - - - - - - - - - - - - - - - - - - - - - - - - - - - - - - - - - B - - - - - - - H - - - - - - - - - - - - - - - - - - - - H - - - - - - - - - - H A H - - B - - - - - - - - - - - B - - - - - - B - - - - A - H A H - A - A - H - - - - - - - - - - - - - - -
*R4120 B - - H - - - - - - - H H - - A - - H - - - - A H - A - - - H H - H - - - - - A - - - B - - - - - - - A - - - - - A - - H H - - - H - - - H - - - B H - - - - - - - H H A H - - - - - B - - - - - - - - H B - - B A B - - - - H - H - - - - - - - - H - - - - - H - - B B - - - - - - - - H - - - - - - - B - - - - H - - - - - - - H - H - A H H A H H H H - - - B - - - A - - H - B - A - - - H H H - - - - A A - B H H - - - - - H - H H - - H - - - - A H H - - H A H - H H - - A - - B H H H H H - H H H - H - B - - - - A - H A H - A A A H H - - - - - - - - - - - - - - -
*R705 B H - - - - - - B - - H H - - - - - H - - - - A H - - - - - - H H H - - - - - - - - - B - - - - - - - A - - - - - - - H - H - - - H - - H H - - - B - - H - - - - - H H A - - - - - B B B - - - - - - - H B - - B A - - - - - H - H - - - - - A - - H - - - - - H - - - B - - - - - - - - H - A A - - - - - - - - - H - - - - - - - H - H H - - - - H H H H - B - B H - - A - - H - B H A - H - H H H B - H H H - - B H H - - - - - H - - H - H H - - - - - H - - - H - H - H H - - A - - B H - - H H - H H H - H - B - - - - - - H A H - A A A H H - - - - - - - - - - - - - - -
*R3736 B H A H - - - - B - - H H - - A - - H - - - - A H - - - - A H H H H - - - - - A - - H B - - - - - - - A - - - - - A - H - H H - - H - - - H - - - B H H H - - - - - - H A H - - - - B B - - H - - - - - H B - - - A B - - - - H - H - - - - - A - - H - - - - - H - - - B - - - - - - - - H - A A - - - - B - - - - H - - - - - - - H - H A A H H A - H H H - B - B H - - A - - H - - H A - H - H H H B H H H H A - B H H - - - - - H - H H - H H - - - - A H H - - H A H - H H - - A - - B H H H H H H H H H - - - B - - - - A - H A H - A A - H H - - - - - - - - - - - - - - -
*R2649 B H A H - - - - B - - H H A - - - - H - - - - A H - - - - A H H H H - - - - - A - H H - - - - - - - - A - - - - - A - H - - - - - H - - H H - - - B H H H - - - - - H - A H - - - - B B - - H - - - - - H B - - B A B - - - - H - - - - - - - A - - H - - - - - H - A B B - - - - - - - - - - A A - - - - B - - - - H - - - - - - - H - H A A - H - H H H H - B - B H - - A - - H - - H A - H - H H H B - H H H A - B H H - - - - - H - H H - H H - - - - A H H - - H - H - - H - - A - - B H H H H H H H H H - - - B - - - - A - H A H - A - A H H - - - - - - - - - - - - - - -
*RI1550 B H - - - - - - B - - H - A - A - - - - - - - - H - - - - - H - - H - - - - - - - - H B A - - - - - - A - - - - - A - H - H - - - H - - - H - - - B H H - - - - - - - H A - - - - - H B B - H - - - - - H B - - B A B - - - - H - H - - - - - A - - H - - - - - H - A B - - - - - - - - - H - - A - - - - B - - - - - - - - - - - - H - H - A H H - H H - H - B - B - - - A - - H - B H - - H - - H H B H H H H A - B H H - - - - - - - H H - H H - - - - A H H - - A H - - - H - - A - H B - - - - - - - H H - - - - - - - - A - H A H - A A - H - - - - - - - - - - - - - - - -
*R5810 - - - - - - - - - - - - - - - - - - - - - - - A - - - - - - - - - - - - - - - A - - - B - - - - - - - - - - - - - - - - - - - - - - - - - - - - - B - H - - - - - - - B - - - - - - - B - - - - - - - - - - - - - - B - - - - - - - - - - - - - - - - - - - - - - - - - - - - - - - - - - - - - - - - - - B - - - - - - - - - - - - - - - - A - - - H - - - - B - - - - - - - - - - - - - - H - - - - B - H - - - - - - - - - - - - - - - H - - - - - - - - - - - - H H - - - - - - - - - B - - - H - H - H H - - - - - - - - - - - - - - - - - - - - - - - - - - - - - - - - - -
*R5808 B B - H - - - - - - - - - - - - - - H - - - - - - - - - - - H - - - - - - - - A - H - B - - - - - - - A - - - - - - - - - - B - - H - - - H - - - B H H H - - - - - - - A H - - - - - - - - - - - - - - - B - - B - B - - - - - - H - - - - - - - - - - - - - - - - - A - - - - - - - - - H - - - - - - - B - - - - - - - - - - - - H - - - A - - A H B - H - B - - - - - - - - - - - H A - - - - - - B - H B - - - - - - - - - - - H - H H - H H - - - - A H H - - H H H - H H - - H - - - - - A H H H - H - - - - B - - - - A - H - H - - - A H H - - - - - - - - - - - - - - -
*R8139 - H B H - - - - - - - - H B - H - - A A - - - - H - - - - - B H A A - - - - - - - H - - - - - - - - - H - - - - - H - B B A - - - H - - - H - - - - H H H - - - - - - A H - - - - - B H B - H - - - - - H H - - H H A - - - - H - H - - - - - H - - A - - - - - A - H H B - - - - - - - - H - B A - - - - H - - - - H - - - - - - - H - A B B H A H H H H H - B - B A - - - - - H - H H A - B - H B H B H H - H H - A A B - - - - - B - H B - H A - - - - H - - - - H H - - - H - - B - - - - H H H - B H - - - A - A - - - - H - B H H - H H - A B - - - - - - - - - - - - - - -
*R8140 - H - - - - - - H - - - H - - H - - A - - - - A H - - - - - B H A H - - - - - - - H B - - - - - - - - H - - - - - H - B B A - - - - - - - H - - - - H A B - - - - - - A - - - - - - - - B - - - - - - - H H - - H - - - - - - - - H - - - - - H - - - - - - - - - - - H - - - - - - - - - H - B A - - - - - - - - - H - - - - - - - - - - - B H A H H - H H - B - B - - - - - - H - - H - - H - H B - - H - B - - - A A B - - - - - - - H - - H A - - - - H H B - - H H - - - H - - - - - - A - - H - B H - - - A - A - - - - H - B H H - H H - A - - - - - - - - - - - - - - - -
*R6682 - - B H - - - - H - - - - - - - - - - - - - - - - - - - - - B - - - - - - - - - - - - - - - - - - - - H - - - - - - - - - - - - - - - - - H - - - H H - B - - - - - B A - H - - - - - - B - - - - - - - - - - - - - - - - - - - - - - - - - - - - - - - - - - - - - - - - - - - - - - - - - - - - - - - - - - - - - - - - - - - - - - - - - B - - - - H H - - B - - - - - - - - - - H - - - - - - - H - - B - H H - A - B - - - - - - - H B - H A - - - - H - B - - - H - - B H - - H - H - - - - H - H - - - - - - A - - - - - - - - - - - - - - - - - - - - - - - - - - - - - -
*D168796 - - - H H - - A H - B - H - H - - - - - - - A A - H - B B - B H A - - B A H - H - - - A H H - - B - A - B - A H H H - - B A A H H H B - - - H - A H H H - H - - H H - - H H H H B H B H B B - H H B - A H A H A H - A - B A - - A H A B - - A H - - - - A - H B A H H - - B - H B A H - H H B - A - - H B H H B H B B B B A H H B - - - - - - - - - - - - H - - - - - - - B - - B - - - - - - - H - - B H B B - H H - A B H - B - - B - - B - - A B B - H - H - - - - - - - B H - A - B H - A - - - H - - B - B H B A B B - A H - B H H - H H - A - - - - - - - - - - - - - - - -
*R5361 - - - H - - - - H - - - - B - - - - A - - - - A - - - - - - B - - - - - - - - - - - - - - - - - - - - H - - - - - - - - - - - - - H - - - - - - - - - - - - - - - - - - - H - - - - - H B - - - - - - - H - - - - H A - - - - H - - - - - - - H - - - - - - - - A - H H - - - - - - - - - H - - A - - - - H - - - - - - - - - - - - H - A - - H A - - H - H - B - B - - - - - - B - - H A - - - H B B B H B - - B - - A B - - - - - B - H B - H - - - - - H - B - - H H H - - - - - - - - - H H A H - H B B - - - - A - - - - H - B H H - H B - A - - - - - - - - - - - - - - - -
*RI790 - H B H - - - - H - - H - B - H - - A A - - - - - - - - - A B - A H - - - - - - - H B A - - - - - - - H - - - - - H - B - A - - - H - A - H - - - - - - - - - - - - - - H - - - - - B - B - - - - - - - H A - - H H A - - - - H - H - - - - - H - - A - - - - - A - H H - - - - - - - - - H - B A - - - - H - - - - H - - - - - - - H - A B B H A - H H H H - - - B A - - B - - H - H H A - H - H B - - - - B - - - - A B - - - - - B - H B - - A - - - - H H B - - - H - - - - - - - - - - - - - - H - - - - - B - - - - - - H - B H - - - H A - B - - - - - - - - - - - - - - -
*R6925 A H B H - - - - B - - A H - - H - - A - - - - A - - - - - - H H A H - - - - - A - - - A - - - - - - - H - - - - - H - B B - - - - H - - - H - - - H H A - - - - - - - - H - - - - - H H H - H - - - - - B H - - B H H - - - - - - H - - - - - H - - - - - - - - A - H - - - - - - - - - - H - H A - - - - H - - - - - - - - - - - - - - - - B A H - - H - - - B - B - - - B - - - - H - - - H - - - H - H H B A H - A A B - - - - - B - A - - H A - - - - A H B - - H H H - B A - - B - A A - H H B H - H B H - - - A - - - - H - B H B - H H A H - - - - - - - - - - - - - - - -
*R807 A - - H - - - - B - - H - B - - - - - A - - - - - - - - - - H - - H - - - - - - - - B A H - - - - - - - - - - - - H - - - A - - - H - - - - - - - - - - - - - - - - - A B - - - - - H - - - - - - - - - B H - - - H H - - - - - - H - - - - - H - - - - - - - - A - - B B - - - - - - - - H - H H - - - - H - - - - - - - - - - - - H - A - - A - - A H H - - - - H - - - B - - - - H - - - H - - B - - - - - - - - - - B - - - - - B - A B - - A - - - - - H B - - H H - - - - - - - - - - - - - - H - - - - - - - A - - - - - - - - - - - - - - - - - - - - - - - - - - - - - -
*RI1621 B - - - - - - - - - - - - A - - - - A - - - - - - - A - A - H A - - - - - - - - - - - B - - - - - - - A - - - - - A - - - - - - - - - - B - - - - H H A - - - - - - - - - - - - - - A - - - - - - - - - - - - - - A B - - - - H - A - - - - - B - - - - - - - - - - A H H - - - - - - - - A - - B - - - - - - - - - - - - - - - - - B - - - - A - - - - - H - - - - - - - A - - H - - - - - - - - - A - - A - - - - - H H - - - - - - - B - - A - - - - - - - - - - - A - - - - - - - - - - - - - A - B - - - - - - - - - - - B - H - - - - - - - B - - - - - - - - - - - - - - -
*R7379 H - B - - - - - B - - - H - - A - - - H - - - - - A - - - H - H - B - - - - - - - - B H H - - - - - - - - - - - - A - - - - H - - H - - - H - - - - H A H - - - - - - H B B - - - - A - B - - - - - - - B - - - - H B - - - - - - H A - - - - B - - - - - - - - H - A H - - - - - - - - - A - - B - - - - H - - - - - - - - - - - - B - - - H A - H - - - H - - - A - - - A - - H - - - - - A - H - A H H A - - - - - H H - - - - - - - B A - - - - - - - H - H - - H A H - - - - - H - - - B B B H H B B H H - A - H - - - - H - H H H - A H H B - - - - - - - - - - - - - - - -
*R7387 - - B - - - - - - - - A H - - A - - - - - - - B H A - - - H H - - - - - - - - H - - - - - - - - - - - - - - - - - - - - - - - - - - - - - H - - - - H A - - - - - - H - - B - - - - A B B - H - - - - - B H - - A H B - - - - H - H - - - - - B - - - - - - - - H - A H - - - - - - - - - A - - B - - - - - - - - - - - - - - - - - - - - - - - - - - - H H - - - A - - - - - - H - - - H - - - - A A - H A A - - - - H B - - - - - - - - A - H A - - - - H - - - - H A H - B B - - H - - - B B B H H B B H H - - - H - - - - H - H H H - A H H B - - - - - - - - - - - - - - - -
*R7377 H H B H - - - - B - - A H B - A - - A - - - - - H - - - - H H H H B - - - - - H - B B H H - - - - - - A - - - - - - - B - H H - - H - - - H - - - B H A H - - - - - - H B B - - - - A B B - H - - - - - B H - - A H B - - - - H - H - - - - - B - - B - - - - - H - A H H - - - - - - - - A - H B - - - - H - - - - - - - - - - - - B - - B H A - H B H H H - B - A B - - A - - H - - - H - A - H A A H H A H B B - B H B - - - - - B - B A - H A - - - - H A H - - H A H - B B - - H - - B B B B H H B B H H - A - H - - - - H - H H H - A H H B B - - - - - - - - - - - - - - -
*RI796 - H - H - - - - B - - A H B - A - - A H - - - B H - - - - H H H H B - - - - - H - B B H H - - - - - - A - - - - - A - B - H H - - H - B - H - - - B H A H - - - - - H H B B - - - - A B B - H - - - - - B H - - A H B - - - - H - H - - - - - B - - B - - - - - H - A H H - - - - - - - - A - H B - - - - H - - - - H - - - - - - - B - A B H A H H B H H H - B - A B - - A - - H - - - H - A - H A A H H A H B B - B H B - - - - - B - B A - H A - - - - H A H - - H A H - B B - - H - - B - B B H H B B H H - A - H - - - - H - H H H - A H H - B - - - - - - - - - - - - - - -
*RI794 H H B H - - - - B - - A H B - A - - A - - - - - H - - - - H H H H B - - - - - H - B B H H - - - - - - A - - - - - A - B - H H - - H - B - H - - - B H A H - - - - - H H B B - - - - A B B - H - - - - - B H - - A H B - - - - H - H - - - - - B - - B - - - - - H - A H H - - - - - - - - A - H B - - - - H - - - - H - - - - - - - B - A B H A H H B H H H - B - A B - - A - - H - - - H - A - H A A H H A H B B - B H - - - - - - B - B A - H A - - - - H A H - - H A H - B B - - H - - B B B B H H B B H H - A - H - - - - H - H H H - A H H B B - - - - - - - - - - - - - - -
*RI795 H H B H - - - - B - - A H - - A - - A H - - - B H - - - - H - H H B - - - - - H - H B A H - - - - - - A - - - - - A - - - H H - - H - H H H - - - B H A H - - - - - H H - - - - - - A B B - H - - - - - - H - - - H B - - - - - - H - - - - - B - - B - - - - - H - A H H - - - - - - - - A - H B - - - - H - - - - H - - - - - - - B - A B H A H H - H H H - B - A B - - A - - - - - H H - - - H - A H H A H B B - B H B - - - - - B - B A - H A - - - - H - H - - H - H - - B - - H - - B B B B H H B B H H - A - H - - - - H - H H H - A H H B B - - - - - - - - - - - - - - -
*R7376 H H B H - - - - B - - A H - - A - - A H - - - B H - - - - - H H H B - - - - - H - H B A - - - - - - - A - - - - - A - B - - - - - H - H H H - - - - H A - - - - - - - - B B - - - - A B B - H - - - - - B H - - - H B - - - - H - H - - - - - B - - B - - - - - H - A H H - - - - - - - - A - H B - - - - - - - - - H - - - - - - - B - A - H A - - B H - - - B - - B - - - - - H - - - H - A - H A A H H A H B B - B - B - - - - - B - B - - H A - - - - H A H - - H A H - - B - - H - - B B B B H H - - H H - A - H - - - - H - H - H - A H H B B - - - - - - - - - - - - - - -
*R3112 - - - H - - - - B - - - - - - A - - A - - - - - - - - - - - H - H - - - - - - - - - - - - - - - - - - - - - - - - - - - - - - - - - - - - - - - - B H A H - - - - A H - - - - - - - - B B - - - - - - - - - - - - H - - - - - - - - - - - - - - - - - - - - - - H - A H - - - - - - - - - A - H B - - - - H - - - - - - - - - - - - - - A - - - - - - H - - - B - A - - - A - - - - - - - - - - H - - - H A H - - - B H - - - - - - B - B A - - - - - - - H A - - - H - A - B - - - - - - - - B - H - - - H - - - - H - - - - - - H H H - A - - H B - - - - - - - - - - - - - - -
*R5473 H H - - - - - - B - - A H - - - - - A - - - - - H - - - - - - H H - - - - - - - - - - - - - - - - - - A - - - - - A - B - H H - - H - - - H - - - - - - H - - - - - H - B - - - - - - B B - - - - - - - B B - - A H H - - - - - - H - - - - - H - - B - - - - - H - A H H - - - - - - - - A - H H - - - - H - - - - - - - - - - - - B - H B H H H H - - H H - - - - B - - - - - H - - H H - H - H A - H H - H - B - H H B - - - - - B - B A - H - - - - - - - H - - H A H - B - - - - - - B B B - H H B B H - - A - H - - - - B - H H - - H H H H B - - - - - - - - - - - - - - -
*S177374 B B - - - H H B H - H H H B - B A - H - B H - B - A B H B A H H B B B H B H H H B H - H A H H B A A H H B H B B H H B H B H B B H H H B H B B H H B H H H H H H B A A H B - B H B - A H A A H H H H A H H H B H B B H H H B B H H H H B H A B H H B H B B B H H A H H A H H H H H H H A A H H H B H B H A H B H H H H - H H B H H A A H H H H B A H B H H H - - A - B H H H - B H H H H B H H H - H A H A H H H B H H H H H H A H H - H H H H H H H B A A H A A - - H H A H H B A A H B H H H H H H A H H B H H H H H H H A B H A B A H - H B H H B - - - - - - - - - - - - - - -
*R4329 B H - H - - - - H - - H H B - B - - H B - - - B H - - - B - H H B B - - - - - H - H B H A - - B - - B H - - - - - H - A B B B - - H - B H B - - - B H H H - - - - - A H B B - - - H A H A - H - - - - A H H - - - B H - - - - H - H - - - - - H - - H - - - - - A - H A H - - - - - - - - H - H H - - - - H - - - - H - - - - - - - A - H B H B A H B B B H - H - H B - - H - - B - B H B - - - H B B H H B H B H - H H B - - - - - H - H B - B H - - - - H A A - - H B A - B H - - H - - H B B H H A B H B B - - - B - - - - H - B H A - B B H H B - - - - - - - - - - - - - - -
*R4327 B H - H - - - - H - - H H - - B - - H - - - - B H - - - B - H H B - - - - - - H - H - H A - - B - - B H - - - - - H - - B B - - - H - - H B - - - B H H H - - - - - - H B B - - - - - H - - H - - - - A H H - - - B H - - - - H - - - - - - - H - - H - - - - - A - H - H - - - - - - - - H - H H - - - - H - - - - - - - - - - - - A - H B - B - H B B - H - H - H B - - H - - B - B H - - - - H B - H H B H B H - H H - - - - - - H - H B - B H - - - - H A A - - - B - - - H - - - - - H B B H H A B H B B - - - B - - - - H - - - - - B B - - - - - - - - - - - - - - - - - -
*R7820 B H - - - - - - H - - - B - - - - - A - - - - - H - - - - - H H - B - - - - - - - - B H A - - - - - - H - - - - - - - A - B - - - H - - H B - - - - - - H - - - - - - - B - - - - - - H A - H - - - - - H H - - - B H - - - - H - H - - - - - H - - H - - - - - A - H A - - - - - - - - - H - H H - - - - H - - - - - - - - - - - - - - H - - B - B B B B - - - - H B - - H - - - - - H - - A - H B B - - - H B - - H H B - - - - - - - - B - - H - - - - - A A - - H B A - - H - - H - - B - - - H A B - B - - - - B - - - - H - B H A - B B H - H - - - - - - - - - - - - - - -
*R7819 - H - H - - - - H - - H B - - - - - A - - - - - H - A - - - - H - - - - - - - - - - B H A - - - - - - H - - - - - B - A - B - - - H - - A B - - - - H - H - - - - - H H B - - - - - - H H - H - - - - - H H - - - B H - - - - H - H - - - - - H - - H - - - - - A - H A - - - - - - - - - H - H H - - - - H - - - - - - - - - - - - - - H - H B - B - B - H - - - H B - - H - - B - B H - - A - H B B - H B H - H - - H B - - - - - H - H B - - H - - - - H A A - - H B A - B H - - - - - B B - H H - - - B - - - - B - - - - H - B H A - B B H H H - - - - - - - - - - - - - - -
*R5850 B - H H - - - - H - - H - B - - - - - - - - - - - - - - - B H - - B - - - - - - - - - H - - - - - - - - - - - - - H - A - B - - - - - - - - - - - - - - - - - - - - - - - - - - - - - - - - - - - - - - - H - - B B H - - - - - - H H - - - - H - - - - - - - - A - H A - - - - - - - - - H - H H - - - - H - - - - - - - - - - - - - - - - H - - - - B - - - - - - - - - - - - - - B - - - A - - - B - - B - - - - - H B - - - - - H - - - - - H - - - - - A A - - - B A - B H - - - - - - H - - - - - - - - - B - - - - - - H - B - - - - B - - H - - - - - - - - - - - - - - -
*R2747 - - B A - - - - H - - H A - - B - - A - - - - - H - - - - - - - A A - - - - - - - H B B - - - - - - - - - - - - - H - A - H - - - H - - - B - - - - A A - - - - - - H H B - - - - - H A - - H - - - - - H B - - - H H - - - - H - H B - - - - H - - H - - - - - B - A H H - - - - - - - - B - H H - - - - H - - - - - - - - - - - - B - H H B A H - H H H H - B - H - - - A - - A - A - A - H - - B B - B H H A H - H A A - - - - - A - A H - H A - - - - A A A - - H H B - A A - - H - - A B - H H H H B B - - - - A - - - - H - B B H - - H A B B - - - - - - - - - - - - - - -
*R2748 - - - A - - - - H - - H A - - B - - A - - - - H - - - - - - H - A - - - - - - - - - B H H - - - - - - - - - - - - H - A - H - - - H - - - B - - - H - A - - - - - - H H - - - - - - H A H - H - - - - - H B - - - H H - - - - H - H B - - - - H - - H - - - - - B - A H H - - - - - - - - B - H H - - - - H - - - - - - - - - - - - B - H H - A H - H H H - - B - H - - - A - - A - - - - - H - - - B - - H H A H - H H - - - - - - A - A H - H A - - - - A A H - - H H B - - - - - H - - A B H - H H - H B - - - - A - - - - H - B - H - - H A - B - - - - - - - - - - - - - - -
*R7356 - - - A - - - - H - - H - B - A - - A A - - - A H - A - - - - - A - - - - - - A - - - - - - - - - - - - - - - - - - - A - - - - - - - - - - - - - - - A A - - - - - - - - - - - - - - H - - - - - - - - H H - - - - H - - - - A - - - - - - - H - - A - - - - - B - A H - - - - - - - - - B - H H - - - - H - - - - - - - - - - - - - - A - - - - A - H A - - - - - A - - - - - B - - - A - H - A - - - B H - A - - H A H - - - - - A - A H - - A - - - - - A - - - H H B - A A - - B - - - - H H - - B H - A - - - A - - - - H - B - B - B A A H H - - - - - - - - - - - - - - -
*R7357 - - - A - - - - - - - - - B - - - - A - - - - A H - A - - - - - A - - - - - - - - - - - - - - - - - - - - - - - - - - A - - - - - A - - - - - - - - - A A - - - - - - - - - - - - - - - - - - - - - - - H H - - - - - - - - - A - - - - - - - H - - - - - - - - B - A H - - - - - - - - - B - H - - - - - - - - - - A - - - - - - - - - - - - - - - - - - - - - - - - - - - - - B - - - - - - - - - - - B - - A - - H - H - - - - - A - A - - - A - - - - - A B - - - - - - - - - - B - - A - - - H - B - - A - - - - - - - - - - B - - - - A A - H - - - - - - - - - - - - - - -
*D374124 - - - - - B H B B B - - - - H - B - B - - - - - - - - H H - H - A - - - - H B - - - - - - - - H - B - - H - - - B - B - - - H - - - - - - - - - - H - - H - H B - - H - - - - - H B - - - A - - - B A - - H - - H - - H - - - - - - B H - - - - - H - - - - - H H - - - - B B - - - - - B H - - - - A - - - H - - H - - - - H H - - - - - - - - - - - - - B - - - - - - - - - - - - - - - - - - H - - - H - - H - - - - - - - - - - - - - - - - - - - - H H - - - - - - - - - - - - B H B - - B H B B - - - - - - - B - B - - - - H - - - B - - - B - - - - - - - - - - - - - - -
*D251238 - - - H - B H B B B - - - B H - - - B - H - - H - - - H H H H - - - - - H H B - - B - - - - - - H B - - - - - - B - B - B - H - - - - - - - - - H - H - H - A B - B H B - H - - H B - A - H - - - B A - H - A B H - H - - - H - H - - H H - - - H - - - - - - H A - A - - B - - B H H H B H - - - - A H - A H - - H H H - - H H H - - - - - - - - - - - - - - - - - - - - - - - - - - - - - - - - - - - - - - - H H - - - H - - - - - - - H - H H - - - H H H - - - - - - - - - - - B H B - - B - B B H - H B - - - - - - - - - - H - - - - - - - B - - - - - - - - - - - - - - -
*D80352 - - - H - B H B B B - - - - - - B - B - H - H - - - - H H H H H - - - - - - B - - - - - B - - H H B - - H - - - B - B - B - H - H - - - - - - - H - H - H - H B - - H - - H - - - B - A H H H - - B A H H H - B - B H H - - H - A - B H H - - H H H - - - - - H A - A - - - B B B H H H - H - - - - - - - A A - - H H H B - A H H - - - - - - - - - - - - B - - - - - - - - - - - - - - - - - - H - - - - - - - - H - - - - - - - - - - - H - H - - - - H H - - - - - - - - - H - - - H - - - - H B B H - B B - - - - H - - - - - H - - - B - - - B - - - - - - - - - - - - - - -
*D371916 - - - H - H H B B B - - - - H - B - B - H - - - - - - H H H H H - - - - - - B - - B - H - - - - H B - - - - - - B - - - - - H - - - - - - - - - H - - - H H - B - - - - H - - - - B - H - - - A - B A H H H - B - - - H - - H - A - B H - - - H H H - - - - - H - - - - - B - - - H H H - H - - - - A - - A A - - H B H B - - - - - - - - - - - - - - A - - - - - - - - - - - - - - - - - - - - H - - - A - - - H H - - - - - - - - - - - - - - - - - - H H - - - - - - - - - H - - - - - - - - - B B B - B B - - - B H - - - - - H - - - B - - - B - - - - - - - - - - - - - - -
*D160256 - - - - - B H B B B - - - - - - B - B - - - H - - - - H H - H - - - - - - H B - - H - - - - - - H B - - H - - - B - B - B - - - - - - - - - - - H - B - H - A - - H H B - H - - H B - H - - H - - - A - H H - B H - B H - - H - A - B H - - B - H H - - - - - - A - - - - B B - B H H H - - - - - - A - - A H - - - B H B - - B - - - - - - - - - - - - - H - - - - - - - - - - - - - - - - - - - - - - - - - H H A - - - - - - - - - - - - - - B - - - - H - - - - - - - - - - - - B H - - - - H B - B - B - - - - - - B - - - - - - - - - - - - B - - - - - - - - - - - - - - -
*D198804 - - - H - B H B B B - - - B - - B - - - H - - - - - - - H H H H - - - - H H B - H - - - H - - H - B - - H - - - B - B - - H H - H - - - - - - H H - H - H - A B - - B - - - - - H B A A - - - - - - A H - H A B - H H H - - H - A - B - H - B - H H - - - - H H H - - B - B B H B H - H B H - - B B A H - - H H - H - H B - A - H - - - - - - - - - - - - - - - - - - - - - - - - - - - - - - - - - - - - - - - B - - - - H - - - - - - - A - - B - - - H - - - - - - - - - - - - - B H B - - - - B B B - H B B - H B - - - - - - H B - - B - - - B - - - - - - - - - - - - - - -
*R5427 - - - - - - - - B - - H - A - - - - A - - - - A - - - - - - - - A - - - - - - - - - H H - - - - - - - - - - - - - A - - - - - - - H - - - H - - - A H - - - - - - - - - - - - - - - B - - - A - - - - - - B - - - H H - - - - - - B - - - - - H - - - - - - - - H - A H - - - - - - - - - H - H H - - - - H - - - - - - - - - - - - H - - - A - H H - - H H - - - - H - - A - - H - - H H - H - H H - H - H - H H - H - A - - - - - B - B A - - A - - - - H H A - - H H H - - H - - H - - - H H H H - B H B H - - - H - - - - H - H H H - H H - H H - - - - - - - - - - - - - - -
*R5992 - - H A - - - - B - - H B H - H - - H H - - - A - - A - - A H H A H - - - - - - - A H H H - - - - - - - - - - - - A - H H A H - - - - - H - - - - - H A H - - - - - H H B - - - - - B B H - - - - - - - B B - - H H H - - - - - - H H B - - - H - - - - - - - - H - A A - - - - - - - - - H - H H - - - - H - - - - - - - - - - - - - - - B H H H - H B H - - B - - - - - A - - H - H B H - H - H H - - H H B H H - H H A - - - - - B - B - - H A - - - - H H - - - H H H - - H - - H - - - H - - - H - H B H - A - H - - - - H - H - H - H H H - H - - - - - - - - - - - - - - -
*R7331 H H - A - - - - B - - H H - - - - - B - - - - - B - - - - - - H - H - - - - - - - - B - - - - - - - - H - - - - - - - H - A - - - H - - H H - - - - - - - - - - - - - H B - - - - - B B - - H - - - - - - B - - B H H - - - - - - H - - - - - H - - B - - - - - H - - A A - - - - - - - - H - - H - - - - H - - - - H - - - - - - - H - H B H H H H H B H H - B - A H - - - - - H - - H H - - - H - - H H A B H H - B H - - - - - - B - B A - H A - - - - - - - - - H H H - H - - - - - - - - B - - - - - H H - A - H - - - - B - H H H - H H H H - - - - - - - - - - - - - - - -
*R7330 H H - A - - - - B - - H H - - - - - H A - - - B - - - - - - - B - - - - - - - - - - - - - - - - - - - H - - - - - - - H - - - - - H - - - H - - - A - - - - - - - - B - - - - - - - - B B - H - - - - - - B - - B H H - - - - - - - - - - - - H - - - - - - - - H - - A A - - - - - - - - H - - H - - - - H - - - - H - - - - - - - H - H B B - H H H B H H - B - - H - - - - - - - - - H - - - H - - H H - B - H - - - H - - - - - - - B - - - A - - - - - H H - - H H - - - - - - H - - - - B - - - - - - - - A - H - - - - B - - H H - H H H - H - - - - - - - - - - - - - - -
*R4663 - - A H - - - - A - - - B - - B - - A - - - - H - - - - A A A H - - - - - - - H - - - - - - - - - - - - - - - - - - - - - - - - - H - - - H - - - A - H H - - - - - H - B H - - - - A - A - - - - - - - H H - - - B H - - - - A - - - - - - - A - - - - - - - - - - H B H - - - - - - - - H - - - - - - - B - - - - - - - - - - - - H - H - - H - - - H - H - H - - - - - - - - A - - - - - A - A B H - H A - A A - A H - - - - - - H - H - - A - - - - - A - - - - H A A - - - - - H - - - - B - A - H - - A - - - B - - - - H - H H A - H - H H - - - - - - - - - - - - - - - -
*R4662 - - - H - - - - A - - - B - - - - - - - - - - - - - - - A - A H - - - - - - - - - - - - - - - - - - - - - - - - - - - - - - - - - H - - - H - - - A - H H - - - - - - - B H - - - - A - A - - - - - - - H H - - - - H - - - - A - - - - - - - - - - - - - - - - - - H B H - - - - - - - - H - A - - - - - B - - - - - - - - - - - - H - H - - H - - - H - H - H - - - - - - - - A - - - - - A - A B H - - - - - - - - H - - - - - - H - H - - - - - - - - - - - - - H A A - - - - - H - - - - B - - - - H - A - - - B - - - - H - H H - - H B H H - - - - - - - - - - - - - - - -
*D163468 - - H H H H A H H H H - B H - B H - A - H - - H - H A H A H H H H - - H A B H - A H - H - - - H H - A - B H B - H A H - A - H H - - B - - - B H H A H H H H B H A H H H B H B H H H A H A H H A H H H B - H - H - B H H A H H - H A - - H H A - H H - - - A H H H H H B - A H H A H H B H H - - H H H B B B A H A - - H H H B A B - - - - - - - - - - - - - - - - - - - - - - - - - - - - - - - - - - B H A H A A - - H H H H - - - - - H - - A H H H A H A H H - - - A A - B B - - H B A H - B B A A H - B A B H H B B B - H H - H H H - H B - H B - - - - - - - - - - - - - - -
*R3279 - H - H - - - - H - - H B - - B - - A - - - - H H - - - - - - - H - - - - - - - - H H H B - - - - - - H - - - - - - - H - - - - - - - - - H - - - A B B - - - - - - - B B - - - - - A H A - H - - - - - - H - - - B H - - - - A - A - - - - - A - - H - - - - - H - H B - - - - - - - - - - - A H - - - - B - - - - - - - - - - - - - - H - - H H - - H H - - H - B H - - H - - A - - H - - A - A B H B H A H A - - A H H - - - - - H - H H - A H - - - - - H H - - H A A - B - - - - - - - B - B A - - - B A - A - B - - - - H - H H H - - B - B B - - - - - - - - - - - - - - -
*R4653 H H B H - - - - H - - H B - - B - - A - - - - H H A A A A - H H H - - - - - - A - H H H - - - H - - A H - - - - - A - H - - H - - H - - - H - - - A H H H - - - - - H B B H A - - H A H H - H - - - - H H H - - - B H - - - - A - A - - - - - A - - H - - - - - H - H B H - - - - - - - - H - A H - - - - B - - - - A - - - - - - - H - H - H - H H B H H H - H - B H - - B - - A - - H B - A - A B H B H A H - A - A H H - - - - - H - H H - A H - - - - A H H - - H A A - B - - - H - - H B B B A A H H B A - - - B - - - - H - A H H - H B H H B - - - - - - - - - - - - - - -
*R2820 H - - H - - - - H - - H B H - B - - - - - - - - H - - - - - H - H H - - - - B A - H H - B - - - - - - - - - - - - A - H - H H - - - - - A H - - - - H H - - - - - - H B B H - - - - - - H - - - - - - - H H - - A B H - - - - A - A - - - - - A - - H - - - - - H - H B - - - - - - - - - H - A H - - - - B - - - - - - - - - - - - - - H - - H H - B H H H - H - B - - - H - - A - - H B - - - A B H B H A H A A - - H H - - - - - H - H H - A H - - - - - H - - - H A A - B B - - H - - H B B B A A H - B A - H - B - - - - H - A H H - H B H H B - - - - - - - - - - - - - - -
*R7235 - - - H - - - - H - - H B H - B - - A - - - - H H - - - - - H H H - - - - - - A - H - H B - - - - - - - - - - - - A - - - H H - - - - - - - - - - A H H - - - - - H H B B H - - - - A H H - H - - - - - - H - - - B H - - - - A - - - - - - - A - - H - - - - - H - H B - - - - - - - - - H - - H - - - - B - - - - - - - - - - - - - - - - H H - - B H - H - H - B - - - H - - - - H - - - A - - B H - H A - A A - A H H - - - - - H - H H - A - - - - - A H H - - H A - - B B - - H - - H B B B A A H - - A - - - B - - - - H - A H H - H B H H B - - - - - - - - - - - - - - -
*R2819 H - - H - - - - H - - H B H - B - - - - - - - H H - - - - - H - - H - - - - B A - H H H B - - - - - - - - - - - - A - H - H H - - - - - A H - - - A H - - - - - - - H B B H - - - - - - H - H - - - - - H H - - A B H - - - - H - A - - - - - A - - H - - - - - H - H B H - - - - - - - - H - A H - - - - B - - - - - - - - - - - - - - H - H H H - B H H H - H - B - - - H - - A - B H B - A - A B H B H A H A A - A H H - - - - - H - H H - A H - - - - A H H - - H A A - B B - - H - - H B B B A A H - B A - H - B - - - - H - A H H - H B H H B - - - - - - - - - - - - - - -
*R8884 H H H H - - - - H - - H B - - B - - A A - - - H B - - - - B H H H H - - - - - A - H H - B - - - - - - - - - - - - A - H A H H - - - - B A H - - - A H - H - - - - - H B B H - - - - A H H - H - - - - - H H - - - B H - - - - A - A A - - - - A - - H - - - - - H - H B H - - - - - - - - H - A H - - - - B - - - - A - - - - - - - - - H H H H - - B H H - - H - B H - - H - - A - B H B - A - A B H - H - H A A - A H H - - - - - H - H H - A H - - - - A H H - - H A A - B B - - H - - H B B B A A A B B H - B - B - - - - H - A H H - H B H H B - - - - - - - - - - - - - - -
*D209873 - - H H H - A - H - B - - - - B - - - - B - - - - - - B H B - A H - - - - - H - A H - - - - - H H - - - B - - - - B H - A - - - - A A - - - B - - A - - H A H - - H - A - - H H H B - - - - - - H - - - - - - - H H - - A - H - B - - - - B - - - - - - - B - - A H - - - - - - - - - - B - - - B H - H - - - H - - - - - A - - B - - - - - - - - - - - - - - - - - - - - - - - - - - - - - - - - - - - B - - B - - - H H A - - - - - - - - - - - - - B - B B - - - - - - - - - - - B B H - - - A - A - - - H B - A - - - - - H - - H - - - - - B A - - - - - - - - - - - - - - -
*D498304 - - - - H H - A B - - - H B - - - - H - B - B - - - A B - B H A H - - - - - - H A - - - B - - H H H - - - - - - H - A - A - - - - - A - - - - H H A - - - A H - - - - H - - - H H - - - A - H - H - - B - - - - H H - H H - B - B - - - H H - H H H - - - B A - - H H - - - - H - - - - B B - - B H H H - - A H - - H H - - - - B - - - - - - - - - - - - H - - - - - - - - - - - - - - - - - - - - - - - A - - - - - H - A B - - - - - A B - A - - H B B B - - - - - H - - H - - - B - H - - A - A H - - B H B - H H - H - - H - - H - - - B - - - - - - - - - - - - - - - - - -
*D418812 - - H H H H - - - - B - H B - B - - A - B - B H - - A - - B H H - - - - - H H H A H - - - - - H - B - - - A - H H H A - A H - - H A A - - - B H - A H - - A H - - A - H - - H H - - - - - A H - H - - B - - H - - H B - - H B - B - H H - H - H - H - - - B - - - - B - - B - H - H - H B B - - B H H - - - A H H - H H - A B A B - - - - - - - - - - - - - - - - - - - - - - - - - - - - - - - H - - - - A - B - - - H H A H H - - H H A B - A - - - - B - B - - - - H - - B H - - B B H - - A A A A - - B A B - H H A - - - H - - - - - - B - - A - - - - - - - - - - - - - - -
*R3998 H - - H - - - - A - - A B - - A - - - H - - - H H - - - - - A - - B - - - - - - - - A B - - - - - - - A - - - - - A - A B H H - - B - - - A - - - B H B - - - - - - A - A H - - - - H B H - H - - - - - H B - - - A A - - - - B - A - B - - - A - - - - - - - - A - H A - - - - - - - - - H - B A - - - - H - - - - - - - - - - - - - - A - A H A - B - H - - - - A - - - B - - A - B H - - A - H - H B H A - H - - A A H - - - - - B - A H - B H - - - - A B A - - H A H - - H - - - - A H H H H H A B H - H - B - A - - - - A - H A H - - H A H - - - - - - - - - - - - - - - -
*R4000 - A - H - - - - A - - A - - - A - - A H - - - H H - - - - - A - - B - - - - - - - - A B - - - - - - - - - - - - - - - - - H H - - B - - - A - - - B H H - - - - - - A - A H - - - - H H H - H - - - - - H B - - - A A - - - - - - A - B - - - A - - A - - - - - A - H A A - - - - - - - - H - B A - - - - H - - - - - - - - - - - - - - A - H H A A B A H - - A - A - - - B - - A - - - H - A - H A H B H H - H - - - - H - - - - - B - A H - - H - - - - H B A - - H A - - - H - - - - H H H H H H H B H H - - B - H - - - - A - H A H - H H A H A - - - - - - - - - - - - - - -
*R4090 H A - H - - - - - - - - B - - A - - - - - - - - - - - - - - A - - B - - - - - - - - - B - - - - - - - A - - - - - - - H B - - - - - - - - A - - - B - - - - - - - - - - A H - - - - - - H - - - - - - - - B - - - - - - - - - B - - - B - - - A - - - - - - - - A - - H - - - - - - - - - - - - H - - - - - - - - - - - - - - - - - H - - - A - A A B - - - - - - A - - - B - - A - B - - - A - - B - B - - A - - - A A - - - - - - B - H - - B - - - - - H B A - - - - - - - - - - - - H - H - - - - - - - H - B - - - - - - A - - - - - - - A - A - - - - - - - - - - - - - - -
*R3218 - - - A - - - - H - - - H - - H - - H - - - - H - - A - - - - A H - - - - - - H - - A - - - - - - - - A - - - - - A - H - - H - - A - - - - - - - A - A A - - - - - - H A - - - - - A - A - - - - - - - - A - - A - - - - - - - - A - - - - - - - - H - - - - - - - - H H - - - - - - - - - - H - - - - - - - - - - A - - - - - - - H - - B A A - B H A H H - - - - A - - - - - - - A A - - H - - A A A - - H - H - - H B - - - - - H - H H - - H - - - - - H - - - H B H - - - - - - - B H A H H A - B H B A - A - H - - - - H - - H A - H H H H A - - - - - - - - - - - - - - -
*R7914 H B A A - - - - H - - A H - - H - - H - - - - H B A A A A - H A H H - - - - - H - H A - - - H - A - H A - - - - - A - H H H A B - - - - - H - H - A A A A - - - - H A H A H B - - H A A A - - - - - - A A A - - - B H - - - - A - A A - - - - A - - H H - - - - A - H H H - - - - - - H - H - H H - - - - H - H - - H A - - - - - - H - H - - H H B H - H H - H - H A - - H - - A - H H H - H - H A A A A H H B B - B H B A - - - - - - H A - A H - - - - H H B - - H B A - H H - - A - - A A - H A H B H B A - A - H B - - - H - H H A - H H H H A - - - - - - - - - - - - - - -
*R7905 H B - A - - - - H - - A H - - H - - H A H - B H B - - A - - H A H H - H - - B H - H A H - - - A - - - A - - - - - A - H H H A H - A - B A H - H - A A A A - H H - H A H A H - - - H A A A - A A - - - A A A - - A B H - - H H A - A A - - - - A - - H H - - - - A - H H H - - - - H - H - H - H H - - - - H - H - - H - - A - - - - H - H B A H H B H A H H - H - H A - - H - - A - - H H - H - H A A A A H H B B - B H B - - - - - A - H A - A H - - - - H H B - - H B A - H H - - A - - A A A H A H B H B A B A - H B - - - H - H H A - H H H H A - - - - - - - - - - - - - - -
*R7900 - - - - - - - - - - - - H - - H - - H - - - - H B - - - - - - - - - - - - - - H - - - - - - - - - - - - - - - - - - - - - - - - - A - - - - - - - - - - - - - - - - - H - H - - - H - - - - - - - - - - - - - - - - - - - - - A - - - - - - - A - - H - - - - - - - - - H - - - - - - - - H - - H - - - - - - - - - - - - - - - - - - - - - - - H B - - - H - H - - - - - - - - - - - - - - - - H - - - - - - - B - - A - - - - - - - - - - - - - - - - - - - - - - H - - - - A - - A - - A - - H - - - - - - - - - H - - - - H - H H - - H H H H - - - - - - - - - - - - - - - -
*D170439 - - B H A - H H - A B - H H H B A H B - H - H A - H A H H B H H H - - H H H H B B B - H H A - A H B B - A H A A H H A - A H B A H H B - - - H H H B H B - H A B B B B H H H B B H H H B - H H H H H H B H B H - B H H H H A B - H H B B H - A H H A - - H H H B H H - H - H A H B H H H H B H - H H H H A B H H B A H A B H A H A - - - - - - - - - - - - H - - - - - - - H - - H - - - - - - - - - - B H B H A H H - B B H H H - - A - A H - A H H B A A B B H - - - H A - A H A - B H B A - H A B A H - H B A H - B B A - - A - H H H - H H - H A - - - - - - - - - - - - - - -
*R8273 H H B - - - - - - - - - H H - B - - B - - - - A H - A - - B H H - B - - - - - - - - - - H - - - - - - - - - - - - - - - - H B - - - - B - B - - - B - B H - - - - - B H A H - - - - H B H - - - - - - - B B - - - H B - - - - - - H B - - - - H - - H - - - - - H - - H - - - - - - - - - B - - H - - - - B - - - - - - - - - - - - A - A - - B - H - - H H - - - H H - - - - - H - - B - - - - A H A B H B H - H - H B B - - - - - - - - H - - H - - - - B - - - - H - A - - H - - B - B A H H A B A H - H - - - - - - - - - - - H H H - H H B H - - - - - - - - - - - - - - - -
*S151516 B H B A A A H H H A B A B H - B A H B B H A H A - H A H H H H H H B B H H H H B B B B H H A H A H H H A A H A A H A A H A H B H H - B B - H H H H B H B H A H B B B H H A H B B B H H B H B H A H H H B B B B A B H B H A A H H H H B B H A A A H A H H H H H B H H H H A H H H B H H H H B - H H H A H H B H H H A H A B H A H A - A B A H H B A H A H H H H - - - H B H H - H B H - B B A H H A H A B H B H A H H - H A H H H - - A B A H H A H - H A A B B H - - H H A H A H - B B A B H - H A B H H - H A H H A B B H - H A - H H H - - H - H A - - - - - - - - - - - - - - -
*RI787 - - B - - - - - H - - H H - - A - - - - - - - H - - - - - A - - - - - - - - - - - B - - - - - - - - - - - - - - - H - - A H - - - - - - - - - - - B H H - - - - - - - - H H - - - - A H - - A - - - - - A H - - - A A - - - - H - A A A - - - H - - - - - - - - - - H H - - - - - - - - - H - - H - - - - H - - - - - - - - - - - - A - - - - - - H A H H - - A - A A - - B - - H - H - - - A - B A H - - H H B H - A - - - - - - - - - - H - H A - - - - B - H - - H H A - - H - - A - - A - A - H H - H H A - - - H - - - - H - B B H - H H H B A - - - - - - - - - - - - - - -
*R3316 A - H A - - - - H - - H H A - - - - - H - - - H - - - - - - - - H - - - - - - B - B A - - - - - - - - H - - - - - H - - A - - - - - - A - H - - - B B - B - - - - - A H - H - - - - - - - - A - - - - - A H - - B A A - - - - - - A - - - - - A - - B - - - - - A - - H - - - - - - - - - H - A - - - - - H - - - - - - - - - - - - - - - - B - - - A B - - - A - A - - - B - - B - H - - - - - H A - - - B - - H - A A A - - - - - A - A H - H A - - - - B H - - - H - A - - B - - A - - A A A - - H - H H - - A - H - - - - - - B B H - H H B B A - - - - - - - - - - - - - - -
*D86651 - - A - - - - - - - - - - H - - - - - - - - A - - - - - A A - - H - - - - - - - H - - - - - - H H H H - - B - - - - - - A - B H - H - - - - - - - H B - - A - A - A - A - - - A B B - - - H B H B - - - - H - H - H - - H - - - B - A H H B A - - - - - - B A - A B A - - - - - - B - A H H - - H - H H - - - - - - - - - - - - - - - - - - - - - - - - - - - - - - - - - H - - - - - - - - - - - - - - - A - A - H - A - A - H - - A - - A - - B - A H - - A - - - - - - - - A - - - - - - - - - - A - - - - - - A - - - - - - - - - H - - H - - - - - - - - - - - - - - - - - -
*D330545 - - A - - - - - - - - - - H - - - - - - - - A - - - - - A H - - H - - - - - - - H - - - - - - - H H H - - H - - - - - - A - B H - - - - - - A - - - B - - A - A - H - - - - - H B B - - - H B H - - - - - A H H - H - - - - A - H - A - H B H - - - - - H - A - - B A - - - - - - B - A H - - - H - H H - - - - - - - - - - - - - - - - - - - - - - - - - - - - - - - - - H - - - - - - - - - - - - - - - A - A - - - A - A H H - - A - - A - H H - A A - - A - - - - - - - - A - - - - - - - - - - A - - - - - - A - - - - - - - - - - - - - - - - - - - - - - - - - - - - - - -
*R1326 B B A - - - - - A - - H H - - - - - - H - - - B - - - - - - - H - - - - - - - - - - - - - - - - - - - - - - - - - - - - A - - - - H - B - A - - B - - - - - - - - - H - - H - - - - - - - - - - - - - - - - - - A - - - - - - H - H - - - - - - - - H - - - - - - - - - H - - - - - - - - - - A - - - - - B - - - - A - - - - - - - H - - - B - - - - - B - - - - - H - - B - - A - - B - - - - - - - H - H A - H - - B H - - - - - - - - - - - - - - - - - - - - - - - H - B H - - H - B - H A H H - - H H - - - - A - - - - B - - A H - A H H - - - - - - - - - - - - - - - - -
*R1330 - B - H - - - - A - - H H - - - - - H H - - - B B - - - - B - H - - - - - - - - - - - B - - - - - - - A - - - - - - - - A - - - - H - B - - - - - A - - H - - - - - A - A H - - - - - B A - - - - - - - - B - - A - H - - - - - - H - - - - - - - - H - - - - - - - - - H - - - - - - - - - - A B - - - - B - - - - A - - - - - - - - - - - B - - - - - - - - A - - H - - H - - - - - B - - - - - - - H - - - - H - - B - - - - - - - - - - - - - - - - - - B - - - - H H - B H - - H - B - H - H B - A - A H - - - H - - - - B - - - - - - H H - B - - - - - - - - - - - - - - -
*R597 - H - A - - - - A - - B - - - B - - - - - - - H H - - - - - - H - - - - - - - H - - H - - - - - - - - B - - - - - - - H A - - - - A - - H H - - - H A - - - - - - - - B H B - - - - A H - - - - - - - - H H - - - H H - - - - H - - - - - - - H - - - - - - - - H - B H H - - - - - - - - H - H B - - - - B - - - - - - - - - - - - H - - - B - B B - H A H - H - A - - - B - - H - - B H - B - A A - H H B - H - - H H B - - - - - B - B B - H A - - - - H - H - - H H H - - - - - H - - H - - - B - - - H - - - - H - - - - H - A H B - H H - H H - - - - - - - - - - - - - - -
*R604 B H A A - - - - A - - B H H - B - - H A - - - H H - - - - - A H B - - - - - - H - H H H - - - - - - - B - - - - - B - H - B H - - A - A H H - - - H H A A - - - - - A B H B - - - - A H H - B - - - - - H H - - - H H - - - - H - H A - - - - H - - H - - - - - H - B H H - - - - - - - - H - H B - - - - B - - - - H - - - - - - - H - H H B H B B B H A H - H - A H - - B - - H - B B H - B - A A H H H B H H H - H H B - - - - - B - B B - H A - - - - H H H - - H H H - H B - - H - - H B H B B B H A H B - - - H - - - - H - A H B - H H B H H - - - - - - - - - - - - - - -
*R600 B H A A - - - - A - - B H H - B - - H A - - - H H - A - - B A H - A - - - - - H - H H H - - - - - - - B - - - - - B - H A - H - - A - - H H - - - H H A A - - - - - A B H B - - - B A H H - B - - - - - H H - - - H H - - - - H - H H A - - - H - - H - - - - - H - B H H - - - - - - - - H - H B - - - - B - - - - H - - - - - - - H - H H B H B B B H - H - H - A H - - B - - H - B B H - B - A A H H H B H H H - H H B - - - - - B - B - - H A - - - - H H H - - H H H - H - - - H - - H B H B - B H A H B - - - H - - - - H - A H B - H H B H H - - - - - - - - - - - - - - -
*D285722 - - A A H B A - A H H - H H - B B - H - H - - H - H H H H B A H - - - H H H H - H - - - H - - H B - H - B H A H A B B - - H H H - - H - - - H H A H H B A H H B - H A B - B B H - - - - H H - B - H - H - H - - - H B B - - B - B H H - H B B - - A - - - A H - H - - H - - B B H H B H A H - - B B H - B B H A B - - H H A - - H - - - - - - - - - - - - - - - - - - - - - - - - - - - - - - - - - - H - B - - - - - H B H - - - - - - - - - H - - B H A H H H - - - H H - H B - - H A H H - H B B B H - - B A H H H H H - - H - A H B - A H - H H - - - - - - - - - - - - - - -
*D103653 - - - A - H H - - H A - - - - - B - H - H - - H - - - - A H - - - - - - A A - A H - - A A B - H A - A - - - - - - H H - - - - - A - H - - - B A - A H - - - A H - A - - H H - H - B A - H H H - H H - - - - B - - - H A - - - - - H - - - A - - - - - - H - - A - - A B - - - - - H - - B - B - B - - - H H - - - B - - - A A H H - - - - - - - - - - - - - - - - - - - - - - - - H - - - - - - H - - B H - - H B - - - B H - - - - A - - - - - A H - - - A - - - - - - A - - - - - A H H H A H H - - - - H - - H - - - - - - A - A A - - - - - - - - - - - - - - - - - - - - - -
*D125837 - - - A - H H - - H A - - - B - B B - - H - - A - - - - A H - - - - - - A A - A - A - A A B - B - - A - - - - - B H H - - H - - A - B - - - - A - A H - - - A H - A A - H B - H - B A - H H H - - H - - - - B A - H H - - - - - A H - - - - - A - - - - H - - A - - A - - - - - - - - - B - B - B - - B A - - - - H - - - A A H H - - - - - - - - - - A - - - - - - - - - - - - - - - - - - - - H - - B H - - H - - - - B H - - - - A - - - - - - A - - - - - - - - - - - - - H - - A - H H A H H - - - - A - - H - - - A - - A - - A - - - - - - - - - - - - - - - - - - - - - -
*R203 H - - - - - - - A - - B - A - H - - - - - - - H - - A - - B A - A - - - - - - - - - B A - - - - - - - - - - - - - A - - B B H - - - - - - - - - - - - - - - - - - - B - - - - - - - A - - - - - - - - - - A - - B - H - - - - - - - B - - - - H - - - - - - - - H - - H - - - - - - - - - A - - H - - - - B - - - - - - - - - - - - - - - - H - - - H H - - - - - - - - - - - - - - B - H - - - - H - - - H - - B - - - - - - - - - H - B A - B B - - - - B A B - - - - - - H H - - - - - B H - H - H - - - - - B - - - - - - - - B A B - - B H - H - - - - - - - - - - - - - - -
*R4473 - H - B - - - - A - - - B A - H - - - - - - - H H - - - - B A - - H - - - - - - - - B - - - - - - - - H - - - - - - - - - - H - - H - - H H - - - - - - - - - - - - B H H - - - - - - - - - - - - - - - - - - - B A H - - - - H - H - - - - - H - - H - - - - - B - - H - - - - - - - - - A - H H - - - - B - - - - - - - - - - - - A - - - H - - - - H H H - B - - - - - - - - A - - - - - H - H - H - - H - - B - H H H - - - - - - - H - - H B - - - - - A B - - H H - - - - - - H - - B H - - - - H H - - - - - B - - - - B - B A B - H B H - H - - - - - - - - - - - - - - -
*R3790 A - - A - - - - A - - A A - - H - - - - - - - A - - - - - A - B B H - - - - - - - - - H - - - - - - - - - - - - - A - A - - A - - - - - - - - - - B - H - - - - - - - H H B - - - - H - H - A - - - - - A A - - A H H - - - - - - - - - - - - - - - - - - - - - - - A H - - - - - - - - - - - - A - - - - - - - - - - - - - - - - - - - - - - A - - H H - - - H - - - - - - - - - - A - A - H - - B A - - A A - - - - H A - - - - - H - H - - - A - - - - B - - - - - H B - H A - - H - - B B B H - A B - - B - - - A - - - - A - - - B - H B H A H - - - - - - - - - - - - - - -
*R7767 A - - - - - - - A - - A - H - - - - - - - - - A - - - - - - - - - - - - - - - - - - - - - - - - - - - H - - - - - - - - - - - - - - - - - - - - - - - - - - - - - - - - B B - - - - - - - - - - - - - - - A - - - H H - - - - - - - - A - - - - - - - - - - - - A - A H - - - - - - - - - A - B - - - - - - - - - - - - - - - - - - - - - - - - - - H - - - - - - - A - - - - - - - - - - - H - - - - A A - - - - - - H H - - - - - H - - - - H - - - - - - - - - - H H B - H - - - H - - B - B H A - - - - - - - - - - - - - - - - - B - H - H - H - - - - - - - - - - - - - - -
*R7290 - H - A - - - - B - - - - - - A - - H - - - - - - - - - - - A - - H - - - - - A - - - A B - - - - - - - - - - - - - - A - - - - - - - - - A - - - H - - - - - - - - - - - - - - - - H B A - B - - - - - B H - - A B H - - - - - - - - - - - - H - - - - - - - - H - A - A - - - - - - - - A - H B - - - - B - - - - - - - - - - - - A - - B H - - - - H - - - - - A - - - H - - A - - - A - H - A H H H H - A H - - - H - - - - - - A - B H - A - - - - - - - A - - H H H - H H - - B - - A H - - A - - - H - - - - H - - - - B - - A - - B H - A H - - - - - - - - - - - - - - -
*R8906 - - - - - - - - B - - B H - - - - - H - - - - - - - - - - - - - - H - - - - - - - - - A - - - - - - - - - - - - - - - A - A - - - - - - - - - - - H - - - - - - - - - - - - - - - - - B - - B - - - - - B H - - H - H - - - - - - - - - - - - - - - - - - - - - H - - H A - - - - - - - - A - - - - - - - B - - - - - - - - - - - - - - - - - - - - - H - - - - - H - - - - - - - - - H - - - - A H - - - - A H - - - H B - - - - - A - - H - A - - - - - - - A - - H H H - - H - - - - - A H - A - A B - - - - - - H - - - - B - H A B - - H - A H - - - - - - - - - - - - - - -
*R8758 H - B H - - - - H - - - B - - H - - - - - - - H - - - - - A - H - - - - - - - - - - H - - - - - - - - H - - - - - - - A A - - - - H - H B B - - - H - H B - - - - - B A - H - - - - B H - - H - - - - - B - - - A H - - - - - - - H - B - - - H - - - - - - - - - - B A - - - - - - - - - A - H H - - - - - - - - - B - - - - - - - H - A - A B - - - B H A - - - H - - - H - - A - - - H - - - B H B A - B - H H - A H B - - - - - H - H - - - - - - - - - - - - - H H - - A - - - B - - - - - - A B - - - H - B - - - - - - B - - H B - - H - - H - - - - - - - - - - - - - - -
*S151718 H B B H H B A A H A A H B H B H H H H A H H H H - B H H B A H H A A A A H B H B H H H A H A H B H B H B H B B H A B H A A H H H B - B H - B A H H H A H B H B A - H B A H H B A H A B H B H H A A H H B B H B H A H H H A B B H A H A B H B B H B H H A B H A A A B B A A A A A A H H H H A - H H H H A - - - - - H B B A - - H H - H H A H A H H B H B H A H - - - H A A H - A H H - B H H B H B - B A H B H H H H - H B B H A - - H B H B B H H B H H H A A A - - H H H H A H - H B H B - - B B A B A - B H H B H H A H - H B - H H B - - H - - - - - - - - - - - - - - - - - -
*R1429 B H - - - - - - - - - - - - - - - - - - - - - H - - - - - - - H - - - - - - - - - - - - - - - - - - - A - - - - - - - H - - - - - A - - - - - - - H H - - - - - - - - - - A - - - - - A - - - - - - - - - - - - B - B - - - - H - H - B - - - H - - A - - - - - A - - H - - - - - - - - - H - - B - - - - H - - - - - - - - - - - - A - - - H - - - - - - - - - - - - - - - - - H - - - - - - - B H A - - H - H H - - - H - - - - - - - A - - H - - - - - - - - - - - - H - - H - - A - - H B H B H - H H - - - - - H - - - - B - - B B - H H - A H - - - - - - - - - - - - - - -
*R1430 B H - - - - - - - - - - - - - - - - - - - - - H - - - - - - - - - - - - - - - - - - - - - - - - - - - - - - - - - - - - - - - - - A - - - A - - - H - - - - - - - - - - - - - - - - - A - - - - - - - - - H - - B B B - - - - H - H - B - - - H - - - - - - - - A - - H - - - - - - - - - H - - B - - - - H - - - - - - - - - - - - A - - - H - - - - - H H - - - H - - - H - - H - - - - - - - B - A - A - - - H - - - - - - - - - - - - - - H - - - - - H - B - - H B H - - - - - A - - H B - - - - - - - - - - - H - - - - B - - B B - H - - A H - - - - - - - - - - - - - - -
*D280427 - - H B H B A - - H - - B B - B H - H - B - - - - H H - H - - - - - - - - - - - - - - - - A - - - - - - - - - - - - - - - - - - - - - - - - - - - - - H - - - - - - - - - - - - - - - - - - - - - - - - - - - - - - - - - - - - - - - - - - - - - - - - - - - - - - - - - - - - B - - - - - - - B - - - - - - - - - - - - - - - - - - - - - - - - - - - - - - - - - - - - - - - - - - - - - - - - - - H - - - B B - - A A B H H - - - - A B - A H B A B H B B B - - - - H - - - - - - - A - - - - B B - - B - H H B - B H - A - - A B H - H - - - - - - - - - - - - - - - - - - -
*D455131 - - H B H B A - - - - - - B - - H - H - B - - - - H H - H - - - - - - - - - - - - - - - - - - - - - - - - - - - - - - - - - - - - - - - - - - - - - - H - - - - - - - - - - - - - - - - - - - - - - - - - - - - - - - - - - - - - - - - - - - - - - - - - - - - - - - - - - - - B - - - - - - - - - - - - - - - - - - - - - - - - - - - - - - - - - - - - - - - - - - - - - - - - - - - - - - - - - - H - - - B B - - A A B H - - - - - A - - A H B A B H B B B - - - - H - - - - - - H A - - - - B B - - B - H H B - - - - A - - A B - - - - - - - - - - - - - - - - - - - - - -
*R3673 B - H A - - - - - - - - H H - - - - H - - - - H B - - - - H - - - - - - - - - - - - B - - - - - - - - H - - - - - - - H H - - - - B - B - - - - - - - - - - - - - - - - - - - - - - A - - - - - - - - - B H - - B H H - - - - H - H - - - - - H - - H - - - - - A - B H - - - - - - - - - H - B B - - - - H - - - - - - - - - - - - H - - - B - - - - B H A - - - H A - - - - - - - - - - - - - H - - H - B - B - - B H H - - - - - - - - - - H H - - - - - H - - - H H H - - B - - B - B - B B - - B H H B - - H - H - - - - H - A - B - A A H H - - - - - - - - - - - - - - - -
*R3676 B H H A - - - - A - - - H - - - - - H - - - - H B - - - - H - - - - - - - - - - - - B - - - - - - - - - - - - - - - - - H - - - - B - B - H - - - - - - - - - - - - - - - - - - - - A B - - - - - - - - B H - - B H H - - - - H - H - - - - - H - - H - - - - - A - B H - - - - - - - - - H - B B - - - - H - - - - - - - - - - - - H - - A B - - - - - H A - H - H A - - - - - A - - - H - H - H - A H - - - B - - B H H - - - - - - - A H - H H - - - - - H H - - H H H - - B - - B - B B B B A H B H H B - - H - H - - - - H - A B B - A A H H A - - - - - - - - - - - - - - -
*numpitch - 7 32 11 14 - 3 - - - 4 5 5 15 - - - - 5 6 5 5 - 9 5 5 5 - 12 6 8 8 7 10 15 12 8 7 5 21 8 15 5 20 6 - - 13 - 7 8 8 5 7 - 7 10 18 13 - 6 7 9 9 8 12 5 8 5 6 17 12 11 12 4 7 6 6 6 4 11 18 14 12 9 11 9 8 7 6 10 10 6 5 8 9 6 8 10 6 7 6 7 10 8 5 10 5 8 11 1 6 8 8 9 9 6 5 6 - 6 6 7 9 5 7 6 11 7 6 5 5 - 7 4 7 5 6 6 5 8 5 - 4 5 8 6 8 7 5 7 10 10 3 - - 14 4 6 6 - - 12 14 8 8 8 10 2 10 2 11 10 - - - - - 5 8 4 10 7 11 3 18 6 23 6 4 7 7 - - 3 - 7 4 7 6 22 14 1 14 13 10 - 7 - 1 21 5 8 8 1 - 9 - 11 8 2 21 - - - - - 17 - 1 9 6 0 4 10 12 - - - - 10 5 - - - - 7 5 - 9 - - 9 - 7 2 10 - 8 - 6 - 4 - - - - - - - - - - - - - - - - - -
*openfrac - 0.143 0.688 0.091 0.857 - 0.333 - - - 0.750 0.800 0.200 0.933 - - - - 0.200 0.167 0.800 0.800 - 0.444 1.000 0.200 0.000 - 0.750 0.167 0.125 0.000 0.143 0.100 0.733 0.417 0.375 0.429 1.000 0.524 0.125 0.933 0.600 0.150 0.000 - - 0.154 - 0.857 1.000 0.000 0.200 0.000 - 0.429 0.000 0.667 0.308 - 0.000 0.429 0.333 0.444 0.250 0.917 0.800 0.625 0.000 0.500 0.882 0.833 0.000 0.667 0.250 0.000 0.667 0.167 0.667 0.500 0.727 0.111 1.000 0.583 0.444 0.636 1.000 0.875 0.714 0.667 0.100 0.700 0.000 0.400 0.375 0.000 0.500 0.000 0.100 0.000 0.714 0.833 0.000 0.100 0.750 0.800 0.100 0.000 0.125 0.000 0.000 0.167 0.125 0.125 0.000 0.556 0.167 1.000 0.000 - 0.667 0.333 0.714 0.111 0.200 0.857 0.000 0.091 0.571 0.167 0.200 0.800 - 0.714 0.000 0.143 0.400 0.167 0.833 0.000 0.375 0.800 - 0.750 0.800 0.875 1.000 0.625 0.571 0.400 0.571 0.500 0.500 0.333 - - 0.571 0.000 0.667 0.833 - - 0.417 0.000 0.000 0.250 0.250 0.100 0.500 0.500 0.500 0.455 0.200 - - - - - 0.200 0.875 0.750 0.400 0.143 0.091 0.333 0.833 0.333 0.435 0.000 0.000 0.286 0.000 - - 0.000 - 0.429 0.250 0.857 0.667 0.364 0.786 0.000 0.571 0.846 0.000 - 0.000 - 0.000 0.524 1.000 0.250 0.750 0.000 - 0.667 - 0.273 0.250 0.500 0.381 - - - - - 0.176 - 0.000 0.333 0.500 - 0.500 0.500 0.333 - - - - 0.300 1.000 - - - - 0.429 0.800 - 0.889 - - 0.444 - 0.857 1.000 0.800 - 0.250 - 0.167 - 0.000 - - - - - - - - - - - - - - - - - -
*openness - 1 2 2 2 - 1 - - - 1 1 2 1 - - - - 2 1 1 1 - 2 0 2 5 - 2 2 2 4 2 2 2 2 2 2 0 2 2 1 1 4 4 - - 1 - 1 0 4 1 4 - 2 4 1 2 - 4 1 2 2 2 1 1 1 5 1 1 1 4 2 2 4 2 2 1 1 1 2 0 2 2 2 0 1 1 1 2 1 4 2 2 4 2 5 2 4 1 1 5 2 2 1 2 4 2 5 5 2 2 2 5 2 2 0 5 - 1 2 1 2 2 1 4 2 2 2 2 1 - 2 5 1 1 2 1 4 2 1 - 1 1 1 1 0 1 2 2 2 2 2 1 - 2 5 2 2 1 - 1 4 4 2 2 1 2 1 2 1 2 2 - - - - 2 1 1 1 4 2 2 1 1 1 5 0 2 5 4 - 4 - 1 2 2 2 1 1 4 2 1 4 1 4 - 4 1 1 2 0 4 1 1 1 2 2 1 2 4 - - 2 2 - 5 1 1 4 1 0 1 1 4 - - 1 1 2 0 - - 2 1 1 1 - 1 1 - 1 2 1 0 2 - 2 1 4 - 2 2 - - - - - - - - - - - - - - - 5
*fenestra - 2 3 4 4 - 0 - - - 0 1 2 2 - - - - 3 0 3 0 - 3 0 1 2 - 0 0 4 3 3 1 0 4 3 0 0 0 0 0 0 1 0 - - 0 - 0 2 0 0 0 - 0 0 1 3 - 4 1 0 2 2 0 4 1 5 3 0 0 1 0 3 1 3 4 0 0 0 3 4 0 3 0 0 0 0 4 4 0 0 0 1 1 0 0 3 0 0 0 0 0 0 0 0 1 2 4 0 5 1 0 2 1 1 0 0 - 0 1 2 2 0 0 2 3 0 4 0 0 - 3 2 3 3 0 0 0 4 0 - 0 0 0 0 0 0 0 2 3 0 3 3 - 2 3 1 0 0 - 1 4 1 5 1 2 2 4 0 0 0 4 - - - - 5 0 0 0 3 2 5 5 0 4 0 0 0 0 4 - 4 - 1 1 0 4 4 0 4 1 1 1 1 1 - 0 1 1 2 1 0 2 1 - 0 4 4 1 2 2 - - 1 0 - 3 0 0 3 0 0 0 1 0 - - 0 2 4 0 - - 0 0 0 2 - 1 3 - 0 4 1 3 0 - 2 3 0 - 0 0 - - - - - - - - - - - - - - -  
*plheight - 19 15 18 45 - 17 - - - 24 27 37 16 - - - - 25 57 31 43 - 28 30 40 21 - 35 50 24 32 18 30 18 25 26 36 21 22 25 25 43 36 27 - - 29 - 25 50 25 29 35 - 45 40 23 40 - 46 41 12 26 20 35 26 20 20 49 50 30 20 35 35 64 33 54 65 38 30 30 20 25 35 45 30 48 30 35 58 40 27 43 38 29 36 24 72 27 28 40 40 36 29 39 25 39 52 10 34 22 35 27 30 52 33 45 24 - 25 18 15 30 47 41 26 31 40 15 28 39 - 34 35 25 38 37 37 55 45 36 - 35 22 30 46 20 41 48 40 54 40 32 27 - 58 31 30 42 27 - 20 49 15 28 16 28 17 30 34 20 35 30 - - - - 15 35 58 50 14 42 45 25 42 37 14 83 35 19 39 - 20 - 52 50 24 38 35 37 22 25 23 19 35 39 - 30 20 13 25 45 49 35 31 - 29 25 45 25 42 18 - - 33 37 - 40 35 15 30 30 45 11 36 20 - - 15 60 20 15 - - 38 15 29 25 - 33 43 - 20 26 23 25 47 - 17 35 49 - 53 20 - - - - - - - - - - - - - - - 
*winglfpf - 20 20 20 20 - 16 - - - 12 9 23 21 - - - - 18 18 14 33 - 14 26 17 14 - 14 18 20 20 16 16 9 21 21 18 21 27 13 20 15 27 29 - 28 20 30 19 23 27 - 20 18 22 18 - 27 29 17 16 13 27 21 14 19 22 26 25 16 25 20 18 16 24 22 23 10 20 28 23 21 24 23 21 17 20 42 25 20 15 29 19 19 32 25 21 21 19 17 20 18 30 16 13 30 18 21 18 16 14 12 27 24 29 18 - 23 17 17 19 16 15 20 21 29 20 22 18 - 28 16 21 12 21 17 22 18 20 - 25 29 37 26 24 19 30 18 24 25 9 12 - 20 16 23 25 17 - 24 20 22 21 15 16 17 21 17 18 22 20 - - - - 17 27 28 21 16 24 17 15 21 17 16 28 23 22 25 - 25 - 24 23 27 26 25 27 21 24 23 14 17 17 - 19 12 16 10 23 17 17 23 - 32 17 32 20 15 14 - - 29 33 - 20 16 21 14 10 17 17 13 14 - - 19 18 20 12 - - 17 20 31 10 - 20 26 - 13 14 19 11 23 - 27 30 24 - 35 20 - - - - - - - - - - - - - - - 0 0 
*pfloperc - 27 26 28 19 - 14 - - - 14 17 15 19 - - - - 23 17 25 38 - 16 28 26 22 - 15 24 24 33 13 20 13 24 25 25 21 31 17 26 22 23 22 - - 33 - 13 36 31 13 18 - 23 28 22 18 - 27 22 17 23 14 25 30 21 22 20 39 32 23 30 22 27 22 24 34 28 14 25 35 27 20 26 23 30 27 27 43 30 21 17 32 22 25 25 32 21 25 29 24 29 24 32 26 17 29 18 23 18 16 28 17 31 31 39 28 - 23 20 20 29 26 20 20 25 34 19 26 14 - 32 19 26 16 26 31 24 23 25 - 30 22 34 32 24 34 19 23 27 27 14 15 - 36 24 17 27 19 - 29 19 24 24 15 16 16 25 16 21 22 25 - - - - 19 29 16 11 21 13 17 20 24 22 16 16 32 25 18 - 40 - 36 40 20 26 30 31 19 23 21 18 17 15 - 19 16 17 14 18 20 27 18 - 35 18 35 24 15 17 - - 37 27 - 33 12 13 10 10 17 16 25 17 - - 18 23 20 13 - - 20 20 31 16 - 24 31 - 14 12 26 15 10 - 34 22 28 - 27 16 - - - - - - - - - - - - - - - 
*heigwing - 14 11 10 14 - 11 - - - 10 5 14 15 - - - - 11 12 8 24 - 10 15 12 8 - 11 12 12 7 10 5 5 15 12 1 11 19 9 12 6 22 23 - - 14 - 17 18 14 19 22 - 14 10 11 14 - 17 20 13 11 9 22 12 5 16 13 14 16 10 15 8 8 7 16 16 14 5 11 10 20 14 15 12 16 10 8 26 14 10 9 17 8 10 24 14 13 15 10 10 11 9 19 6 8 17 9 13 11 10 8 6 14 14 14 12 - 17 11 13 12 9 5 13 11 19 13 10 15 - 12 9 16 10 16 9 17 6 11 - 13 20 24 19 17 9 22 14 15 15 5 7 - 13 13 17 19 13 - 15 9 12 14 10 12 10 13 10 15 15 12 - - - - 10 19 20 15 8 19 9 9 14 7 11 21 13 17 18 - 10 - 13 12 19 16 18 15 15 15 17 11 11 14 - 15 9 8 6 19 10 7 18 - 22 10 20 11 12 9 - - 20 28 - 6 14 16 10 6 10 12 10 8 - - 12 14 14 6 - - 11 15 21 6 - 11 13 - 7 10 13 7 17 - 15 20 15 - 30 12 - - - - - - - - - - - - - - - 
*widtleaf - 11 15 15 10 - 5 - - - 5 7 9 11 - - - - 15 10 11 22 - 9 16 11 10 - 16 10 15 20 10 16 4 11 13 16 13 16 7 16 10 14 11 - - 19 - 5 28 14 4 7 - 11 16 14 10 - 15 14 7 10 7 14 20 14 10 13 23 17 10 5 14 11 13 16 20 11 8 13 20 13 14 12 15 13 13 18 25 17 13 8 21 11 12 13 28 9 10 12 15 18 13 17 13 9 19 11 13 13 12 12 8 18 15 24 14 - 12 13 10 17 14 8 13 16 16 13 14 7 - 22 10 13 9 16 13 11 13 11 - 16 10 14 16 17 20 7 13 14 15 6 7 - 19 10 9 12 9 - 18 17 14 15 7 8 9 15 9 9 10 15 - - - - 11 15 10 10 16 8 10 12 13 17 8 9 17 10 12 - 21 - 19 22 16 13 16 17 15 15 11 9 10 10 - 12 7 11 7 8 14 16 10 - 18 11 17 14 8 7 - - 19 13 - 18 5 10 5 4 9 8 9 9 - - 10 10 14 6 - - 11 13 13 8 - 12 20 - 7 6 11 6 6 - 14 15 14 - 18 8 - - - - - - - - - - - - - - - 
*widtbell - 10 16 14 11 - 4 - - - 6 10 7 13 - - - - 16 9 16 25 - 11 19 13 11 - 15 12 17 18 9 14 3 12 16 15 21 17 4 17 13 15 12 - - 17 - 8 31 13 6 8 - 12 15 17 9 - 14 13 8 11 8 15 21 10 11 12 27 19 12 17 13 13 15 17 21 10 9 14 21 16 13 13 21 14 16 16 22 21 12 10 22 10 18 14 29 10 13 14 17 19 14 18 14 10 20 10 12 14 13 14 9 16 16 25 15 - 18 14 11 18 15 10 14 14 18 15 18 8 - 25 11 14 10 17 17 13 15 16 - 18 17 21 15 23 16 10 20 13 18 5 8 - 21 12 10 14 10 - 25 10 13 13 8 10 10 16 10 11 11 17 - - - - 12 16 9 11 17 10 13 14 17 20 10 10 16 13 13 - 20 - 20 21 15 12 17 15 16 16 14 10 11 12 - 13 8 10 8 10 15 17 12 - 20 12 18 13 9 6 - - 21 19 - 19 8 14 6 5 15 7 11 8 - - 11 12 15 8 - - 12 14 14 9 - 18 19 - 8 7 15 8 5 - 13 17 12 - 17 9 - - - - - - - - - - - - - - - 
*widtspot - 0 2 0 2 - 0 - - - 2 2 0 2 - - - - 2 0 2 2 - 2 2 2 2 - 0 2 2 0 0 0 0 2 2 0 2 2 0 2 2 2 2 - - 0 - 2 2 0 2 2 - 2 0 2 0 - 0 0 2 2 2 2 2 0 2 0 2 2 2 2 0 2 2 2 2 0 2 2 2 2 0 2 2 2 2 0 0 2 0 2 2 0 2 2 2 2 2 2 2 2 2 2 2 2 2 0 0 2 2 2 2 0 2 2 2 - 2 2 2 2 2 2 2 0 2 2 2 2 - 2 2 2 2 2 2 2 2 2 - 2 2 2 0 2 0 2 2 0 2 0 2 - 2 2 2 2 2 - 2 0 0 0 2 2 2 2 2 2 2 2 - - - - 2 2 0 2 2 2 2 2 2 2 2 2 0 2 2 - 0 - 2 0 0 0 2 0 2 2 2 2 2 2 - 2 2 0 2 2 2 2 2 - 2 2 2 0 2 0 - - 2 2 - 2 2 2 2 2 2 0 2 0 - - 2 2 2 2 - - 2 2 2 2 - 2 0 - 2 2 2 2 0 - 0 2 0 - 0 2 - - - - - - - - - - - - - - - 
*radalsym - 1 1 1 0 - 0 - - - 0 0 0 1 - - - - 1 1 0 0 - 1 1 1 1 - 1 0 1 1 0 1 1 1 0 0 0 1 1 0 1 1 0 - - 1 - 1 0 1 0 1 - 1 1 0 1 - 0 1 1 1 0 1 0 1 0 1 1 1 1 1 0 1 0 1 1 0 0 1 1 1 1 0 1 1 1 1 1 0 1 0 1 1 0 0 1 0 1 0 1 1 1 1 1 0 1 1 1 1 1 1 1 1 0 1 1 - 0 1 0 1 1 1 1 1 1 0 0 1 - 0 0 0 0 1 1 1 1 0 - 1 0 1 0 1 1 1 1 1 0 0 0 - 0 0 1 1 1 - 1 1 1 0 1 0 1 0 0 0 1 0 - - - - 1 0 0 1 1 1 0 1 1 1 1 1 0 0 0 - 1 - 0 0 0 1 1 1 1 1 0 0 0 0 - 1 1 1 1 0 1 1 0 - 1 0 1 1 0 1 - - 1 1 - 1 0 0 1 1 0 0 1 1 - - 0 1 1 1 - - 1 0 0 0 - 1 1 - 1 1 1 0 0 - 1 1 1 - 1 1 - - - - - - - - - - - - - - - 
*leafcolr - 0 0 3 0 - 0 - - - 0 0 0 3 - - - - 0 1 2 2 - 0 3 0 0 - 3 0 0 3 0 3 0 1 0 3 2 3 0 0 0 0 0 - - 2 - 0 3 3 0 0 - 0 0 3 0 0 3 0 2 0 2 0 3 0 0 3 2 2 3 0 3 3 0 3 1 0 3 3 3 0 3 3 0 0 3 3 0 3 0 3 0 0 0 0 0 0 0 3 0 0 0 3 0 0 0 0 0 0 0 0 3 0 3 0 - 3 0 0 0 0 3 3 0 0 0 0 0 - 0 0 0 0 0 0 0 0 0 - 0 0 0 0 0 0 0 0 0 0 0 0 - 0 0 0 0 0 - 3 1 3 0 1 0 0 0 0 1 2 1 - - - - 0 3 0 0 0 0 0 3 3 3 0 0 0 0 0 - 0 3 0 0 0 0 3 0 0 2 0 0 3 - 0 0 1 3 0 3 0 0 - 3 0 2 3 0 0 - - 0 0 - 3 0 0 0 0 0 3 0 0 - - 0 0 0 0 - - 0 3 0 0 - 0 3 - 0 0 3 0 0 - 3 0 3 - 0 0 - - - - - - - - - - - - - - - 0 0 
*deggreen - 0 2 2 0 - 0 - - - 1 0 0 2 - - - - 0 0 2 2 - 0 2 1 1 - 2 1 1 2 0 2 0 1 1 1 2 2 0 1 0 0 1 - - 1 - 0 2 1 0 1 - 1 1 2 0 - 1 1 1 1 0 2 1 2 1 0 2 2 2 2 0 2 1 2 2 1 0 2 2 2 1 2 1 0 1 1 1 1 2 1 2 2 2 1 1 1 1 1 2 1 1 1 2 0 2 1 1 1 1 1 1 2 1 2 1 - 1 1 1 1 1 2 2 2 2 1 1 1 - 1 1 1 1 1 1 1 1 1 - 1 1 2 1 1 1 1 0 0 0 0 1 - 1 1 1 1 2 - 3 1 2 1 1 1 1 0 1 1 1 1 - - - - 1 3 0 1 1 0 0 2 2 3 1 1 1 0 0 - 0 - 1 0 1 1 0 2 1 1 1 0 0 2 - 0 0 1 1 0 2 0 1 - 2 0 2 1 1 1 - - 1 1 - 1 0 1 2 0 1 2 1 1 - - 0 0 1 1 - - 1 2 1 0 - 1 2 - 1 0 3 1 0 - 2 1 1 - 1 1 - - - - - - - - - - - - - - - 
*locgreen - 0 0 1 0 - 0 - - - 0 0 0 0 - - - - 0 0 0 0 - 0 1 0 0 - 1 0 0 0 0 1 0 0 0 0 0 1 0 0 0 0 0 - - 0 - 0 1 0 0 0 - 0 0 1 0 - 0 0 0 0 0 0 0 1 1 0 0 1 0 0 0 0 0 0 1 0 0 1 1 0 0 1 0 0 0 0 0 0 1 0 1 0 0 0 0 0 0 0 1 0 0 0 1 0 0 0 0 0 0 0 0 0 0 1 0 - 0 0 0 0 0 1 1 0 0 0 0 0 - 0 0 0 0 0 0 0 0 0 - 0 0 0 0 0 0 0 0 0 0 0 0 - 0 0 0 0 0 - 0 0 1 0 1 0 0 0 0 0 0 0 - - - - 0 1 0 0 0 0 0 1 0 1 0 0 0 0 0 - 0 - 0 0 0 0 0 1 0 0 0 0 0 1 - 0 0 1 0 0 1 0 0 - 0 0 0 0 0 0 - - 0 0 - 1 0 0 0 0 0 1 0 0 - - 0 0 0 0 - - 0 1 0 0 - 0 0 - 0 0 1 0 0 - 1 0 0 - 0 0 - - - - - - - - - - - - - - - 
*veincolr - 1 2 2 2 - 1 - - - 1 1 2 2 - - - - 1 2 2 2 - 1 2 1 2 - 2 2 2 2 1 2 1 2 1 2 2 2 1 2 1 2 2 - - 2 - 1 2 2 1 2 - 1 1 2 1 - 2 2 2 2 1 2 2 2 2 2 2 2 2 2 2 2 2 2 2 1 1 2 1 2 2 2 2 2 2 2 2 2 2 2 2 2 2 2 2 1 2 2 2 2 2 2 2 1 2 2 1 2 2 2 2 2 2 2 2 - 2 1 2 1 2 2 2 2 2 1 1 1 - 2 1 2 2 2 1 1 2 2 - 2 2 2 1 2 2 2 1 1 1 1 1 - 2 1 2 2 2 - 2 2 2 2 2 2 2 1 2 2 2 2 - - - - 2 2 1 2 2 1 2 2 2 2 1 2 1 1 1 - 2 - 2 2 2 2 2 2 2 2 2 2 2 2 - 2 1 2 2 1 2 2 2 - 2 1 2 2 2 1 - - 2 2 - 2 1 1 2 1 2 2 2 1 - - 1 1 2 2 - - 1 2 2 1 - 2 2 - 2 1 2 2 1 - 2 2 2 - 2 1 - - - - - - - - - - - - - - - 
*veinprom - 0 0 1 0 - 1 - - - 1 0 0 1 - - - - 0 1 1 1 - 0 1 1 1 - 1 1 0 1 0 1 0 1 0 1 1 2 0 1 0 0 1 - - 1 - 0 1 1 1 0 - 1 0 1 0 - 0 1 1 1 0 1 0 2 0 0 1 1 1 2 0 2 1 0 1 1 0 1 1 1 0 1 1 0 0 1 1 1 2 1 1 1 1 0 1 0 2 1 1 0 1 1 1 0 1 0 0 0 1 1 0 2 0 2 1 - 1 1 0 0 1 1 1 1 1 0 1 1 - 0 0 0 0 0 1 0 1 0 - 1 1 1 1 1 1 1 0 0 0 0 0 - 1 1 0 1 1 - 1 0 1 0 1 1 1 0 1 1 1 1 - - - - 0 2 0 1 0 0 0 0 1 2 1 0 1 1 0 - 0 - 1 0 1 1 0 1 1 1 1 0 0 1 - 0 0 1 1 0 1 0 1 - 1 0 1 1 0 1 - - 2 0 - 2 0 1 1 0 1 2 1 0 - - 0 0 1 0 - - 0 2 1 0 - 1 1 - 1 0 2 1 0 - 2 1 1 - 1 1 - - - - - - - - - - - - - - - 
*periowid - 0 1 0 0 - 0 - - - 0 0 0 1 - - - - 0 0 1 1 - 0 1 0 0 - 0 0 1 0 0 0 0 0 0 0 1 0 0 1 0 0 0 - - 1 - 0 1 0 0 0 - 0 0 1 0 0 1 0 0 0 1 1 1 0 0 1 1 0 1 1 0 0 0 1 0 0 0 1 0 0 0 1 0 0 1 0 1 0 0 1 0 0 0 0 0 0 1 0 0 0 1 0 0 0 0 0 0 0 0 0 1 0 1 0 - 1 0 0 0 0 1 0 1 1 0 1 0 - 1 0 0 1 0 1 0 0 1 - 1 1 1 1 1 0 1 1 1 0 0 0 - 0 0 0 0 1 - 1 0 0 0 0 0 0 1 0 0 0 0 - - - - 0 0 0 0 0 0 0 1 0 1 0 1 0 0 0 - 0 1 0 0 0 0 1 0 0 0 0 0 0 - 0 0 0 0 1 0 0 0 - 0 0 0 0 1 0 - - 0 1 - 0 0 0 0 0 1 0 0 0 - - 0 0 0 0 - - 0 1 0 0 - 1 1 - 0 0 1 0 0 - 0 1 0 - 0 0 - - - - - - - - - - - - - - - 0 0 
*periotuk - 0 0 0 0 - 0 - - - 1 1 1 2 - - - - 1 0 3 2 - 1 2 1 1 - 2 0 1 0 0 0 1 1 1 1 3 1 0 3 1 0 0 - - 1 - 1 3 0 1 0 - 1 0 2 0 - 0 2 0 1 0 2 3 2 0 2 3 3 0 3 1 3 0 0 2 2 0 0 3 1 1 1 3 0 1 2 1 1 0 1 1 0 1 0 0 0 1 2 0 1 2 3 0 0 0 0 0 1 1 0 0 2 0 2 0 - 1 1 1 0 0 2 0 1 2 0 2 1 - 2 0 0 2 1 2 0 1 2 - 1 2 1 1 3 1 1 1 2 1 0 0 - 1 0 1 1 1 - 2 2 0 0 1 1 0 3 0 1 1 0 - - - - 0 1 1 1 0 0 1 2 2 3 0 1 0 0 0 - 0 - 2 0 2 2 1 2 0 2 2 1 1 0 - 0 1 2 0 2 0 1 3 - 1 1 0 0 1 0 - - 1 2 - 0 1 1 0 1 2 1 1 0 - - 1 1 1 1 - - 2 2 1 1 - 2 2 - 1 0 1 1 0 - 1 2 0 - 1 0 - - - - - - - - - - - - - - - 
*ptnwindw - 3 3 3 3 - 2 - - - 2 3 3 3 - - - - 3 2 3 2 - 3 2 3 3 - 2 2 3 3 3 3 2 3 3 2 2 2 2 2 2 3 2 - - 2 - 2 3 2 2 2 - 2 2 3 2 - 3 2 2 3 0 2 3 2 3 3 2 2 3 2 3 3 3 3 2 2 2 3 3 2 3 2 2 2 2 3 3 2 2 2 3 3 2 2 3 2 2 2 2 2 2 2 2 0 3 3 2 1 3 2 3 3 3 0 2 - 2 3 3 3 2 2 3 3 2 3 2 2 - 3 3 3 3 2 2 2 3 2 - 2 2 2 2 2 2 2 3 3 2 3 3 - 3 3 3 2 2 - 3 3 3 3 3 3 3 3 2 2 2 3 - - - - 3 2 2 2 3 3 3 3 2 3 2 2 2 2 3 - 3 - 2 3 2 3 3 2 3 3 2 3 3 3 - 2 2 2 3 2 2 3 3 - 2 3 3 3 3 3 - - 3 2 - 3 0 2 3 0 2 2 3 2 - - 2 0 3 2 - - 2 2 2 2 - 3 3 - 2 3 3 3 2 - 3 3 2 - 2 2 - - - - - - - - - - - - - - - 
*lengbscr - 115 110 99 110 - 83 - 62 - 90 74 85 90 - - - - 86 85 80 110 - 70 88 98 98 - 92 80 90 109 66 75 58 100 96 90 85 120 65 87 83 103 95 - - 95 - - 117 110 90 113 - 97 102 86 77 - 94 90 77 75 78 110 110 65 98 74 137 120 85 113 89 100 74 102 123 93 60 95 137 112 90 100 89 111 83 85 150 127 83 69 94 97 82 125 125 80 88 110 97 100 74 120 100 89 125 84 84 99 79 99 71 120 110 100 105 - 92 76 80 115 93 99 83 86 115 100 110 90 - 105 81 93 93 90 93 91 124 86 - 101 105 135 130 97 108 110 103 98 104 62 68 - 123 80 110 110 83 - 102 90 90 92 61 67 55 83 75 85 91 100 - - - - 78 97 62 85 76 64 90 67 110 98 77 88 85 98 82 - 99 - 94 118 110 83 115 101 121 90 90 79 94 79 - 97 72 59 60 87 73 120 75 - 130 80 125 90 73 61 - - 122 121 - 120 73 77 75 - 75 56 90 77 - - 86 102 110 60 - - 94 90 110 63 - 112 104 - 62 54 115 65 94 - 115 90 90 - 130 70 - - - - - - - - - - - - - - - 
*lengintr - 65 43 54 67 - 56 - 47 - 50 38 50 45 - - - - 40 51 50 52 - 47 41 41 64 - 35 38 40 58 42 41 45 65 52 45 29 55 36 41 42 55 48 - - 38 - - 54 64 60 80 - 55 55 31 50 - 46 47 47 38 50 57 46 32 51 30 65 50 55 55 35 42 32 49 60 50 37 58 51 65 55 49 32 57 45 32 47 52 43 40 32 62 32 65 64 42 45 59 43 49 45 60 45 60 82 54 49 49 48 52 50 50 64 33 46 - 50 35 45 75 42 51 50 40 48 48 50 60 - 50 45 45 43 49 47 55 78 43 - 45 61 52 62 45 55 63 65 49 65 37 37 - 74 33 75 67 48 - 39 42 46 44 35 36 32 21 48 45 52 60 - - - - 45 43 29 47 38 45 43 21 52 35 50 65 30 54 50 - 42 - 30 52 70 45 58 38 61 53 42 45 55 41 - 56 48 33 39 55 33 65 35 - 61 44 59 55 47 29 - - 57 66 - 67 50 47 60 - 36 33 60 53 - - 50 74 70 37 - - 52 39 60 33 - 61 39 - 40 37 70 40 52 - 63 43 50 - 92 30 - - - - - - - - - - - - - - - 
*smoothzn - 3 27 0 6 - 0 - 0 - 4 10 8 10 - - - - 10 2 0 17 - 5 13 20 0 - 16 17 13 5 0 10 0 0 0 8 17 19 6 7 9 16 14 - - 16 - - 20 0 0 5 - 7 15 17 2 - 16 10 5 10 2 11 16 11 15 14 15 20 0 13 17 20 5 10 11 5 4 0 24 7 3 17 21 8 0 19 33 22 43 4 15 0 15 9 16 0 10 12 15 5 0 12 15 0 0 0 0 15 0 9 0 21 8 20 12 - 10 13 12 0 16 10 0 5 20 12 18 1 - 12 5 11 14 0 7 0 0 14 - 14 11 24 15 15 16 10 5 9 11 4 11 - 0 17 8 6 5 - 20 6 11 15 1 9 0 23 1 10 5 0 - - - - 0 15 16 11 7 0 15 17 14 20 0 0 22 1 8 - 13 - 22 14 0 5 17 20 13 6 20 6 2 12 - 6 1 1 0 5 10 0 17 - 16 10 12 0 0 10 - - 15 16 - 0 4 4 0 - 10 2 0 0 - - 8 0 0 4 - - 8 12 10 8 - 13 20 - 0 0 0 0 10 - 0 10 0 - 0 8 - - - - - - - - - - - - - - - 
*abovelip - 9 6 9 3 - 3 - 2 - 5 3 3 4 - - - - 5 5 4 5 - 4 4 5 3 - 5 8 5 5 3 5 2 5 6 5 5 12 2 5 5 5 5 - - 8 - - 9 9 5 4 - 6 5 8 3 - 5 6 3 5 4 7 1 5 6 7 7 3 5 9 5 6 4 7 10 5 3 5 8 5 3 7 7 5 2 4 10 6 4 2 7 5 2 9 8 4 6 5 1 6 4 4 7 6 10 5 6 5 5 5 4 5 2 6 7 - 3 6 4 8 6 5 6 5 5 6 7 3 - 9 5 8 3 5 6 5 7 5 - 9 5 6 8 4 5 5 5 5 5 3 4 - 8 8 5 7 5 - 5 8 7 6 5 5 3 5 3 5 5 6 - - - - 4 5 3 5 6 5 5 5 3 6 4 4 10 5 8 - 9 - 7 9 10 5 7 6 6 5 3 3 5 5 - 4 3 3 3 3 7 6 5 - 5 4 10 5 2 5 - - 8 7 - 7 2 5 3 - 5 4 5 3 - - 5 5 5 2 - - 5 5 7 3 - 5 5 - 3 3 7 3 4 - 5 5 5 - 6 4 - - - - - - - - - - - - - - - 
*perioinv - 2 2 0 0 - 2 - 0 - 1 2 2 2 - - - - 2 0 2 2 - 2 2 0 0 - 1 0 2 1 1 1 0 2 2 1 2 2 2 1 2 0 2 - - 0 - - 2 0 1 0 - 0 1 2 2 1 2 2 0 1 2 2 1 0 0 2 2 0 1 1 0 0 1 0 2 2 0 2 0 1 2 2 1 1 2 2 2 0 0 0 1 0 0 0 0 2 0 2 0 2 2 1 0 2 0 1 0 1 0 0 0 2 2 1 - 1 1 2 0 0 2 2 2 0 2 2 2 - 1 0 0 2 0 1 2 2 2 - 0 2 2 2 2 0 2 2 2 0 1 2 - 2 0 0 2 2 - 2 1 0 0 0 0 0 2 0 2 1 0 - - - - 0 0 1 2 0 0 0 2 2 2 0 0 1 1 1 - 0 - 2 0 0 2 1 1 0 0 2 2 0 1 - 0 0 1 0 2 1 0 2 - 0 1 0 2 2 2 - - 1 2 - 1 2 1 0 - 2 0 0 0 - - 1 0 1 2 - - 1 2 2 1 - 2 2 - 0 0 2 2 0 - 1 2 1 - 0 0 - - - - - - - - - - - - - - - 0 
*curvatur - 71 70 66 63 - 71 - 68 - 77 67 88 72 - - - - 77 72 88 85 - 76 77 85 73 - 75 77 70 80 85 67 65 67 65 71 85 71 71 81 74 74 80 73 - 81 - - 80 62 62 55 - 76 75 80 73 - 76 77 78 76 77 67 67 67 72 80 68 74 81 88 87 73 69 82 81 84 74 75 73 75 76 66 85 78 72 85 68 79 83 79 73 75 77 69 83 73 72 78 85 76 75 84 77 78 70 61 81 80 75 73 72 82 78 83 68 - 85 78 64 74 71 80 81 82 75 71 75 76 - 83 73 75 79 83 84 85 75 95 - 70 78 76 73 85 88 84 85 83 84 74 69 - 81 79 70 77 67 - 77 84 70 74 74 79 65 81 62 67 73 73 - - - - 70 75 85 76 72 73 72 70 73 80 52 62 82 53 85 - 85 - 77 73 95 76 75 81 67 72 83 66 73 71 - 73 66 70 65 61 84 78 74 - 71 81 56 66 83 70 - - 74 77 - 72 75 72 78 - 85 82 85 76 - - 81 66 76 78 - - 75 73 79 83 - 85 78 - 72 69 69 73 74 - 83 83 75 - 81 71 - - - - - - - - - - - - - - - 
