# Supplementary material for: A carnivorous plant genetic map: pitcher/insect-capture QTL on a genetic linkage map of Sarracenia
Source: Life Sci Alliance. 2018 Nov 29;1(6):e201800146. doi: 10.26508/lsa.201800146 (PMC6265660; doi:10.26508/lsa.201800146)
Supplement: Supplemental Information 3 [file Supplemental_Information_3.txt]

1 RI284 0
1 D179172 4.429343
1 D65266 5.977381
1 RI809 7.533922
1 RI278 23.310561
1 RI277 24.819711
1 RI1509 29.037776
1 S154546 34.771526
1 S158788 41.646588
1 RI1153 49.234585
1 R4857 54.438206
1 R4860 57.389932
1 RI1479 68.866785
1 R1935 83.368561
1 RI12 95.021573
1 R6776 107.347875
1 RI15 107.959386
1 R8063 110.52808
1 R4462 111.949797
1 R5340 117.010391
1 R8281 119.499722
1 RI950 129.402518
1 R3682 133.242612
1 D482610 142.90478
1 RI570 147.0077
1 D324533 152.67521
1 D353666 160.438768
1 D420789 165.12864
1 D72256 171.022714
1 D284377 189.870856
2 R879 0
2 R9394 28.072668
2 R5449 28.072678
2 R9393 30.119982
2 D35350 37.480518
2 D192110 41.651995
2 R5717 49.324581
2 R5716 49.324591
2 R30 51.852537
2 R5714 53.593703
2 R5715 54.265669
2 R8150 58.98982
2 R816 61.573116
2 R7268 64.389396
2 RI1053 66.520887
2 R4212 68.330033
2 RI486 69.892002
2 R4159 73.296602
2 RI1145 74.249057
2 R7930 97.217819
2 RI890 112.055973
2 RI889 119.120053
2 D222953 160.948964
3 R1775 0
3 R8035 7.064603
3 D494775 18.160938
3 R107 20.39066
3 R7834 31.595029
3 R4506 35.931834
3 RI1532 38.046841
3 R943 39.546961
3 R4507 40.074748
3 R4511 40.074758
3 R1470 41.427233
3 R1469 42.265382
3 RI1139 49.597102
3 RI29 52.000859
3 R1276 57.234415
3 RI736 58.772246
3 S172526 69.879753
3 R5391 74.845967
3 R8309 83.314085
3 R8307 83.314095
3 D63270 86.995011
3 D104924 95.474999
3 D303799 108.064977
3 R3403 111.219662
3 R5859 116.800844
3 RI321 125.722339
3 R7815 129.121836
3 RI641 134.741333
3 R9256 136.702594
3 R6006 138.716693
3 R6009 138.716703
3 R9252 141.090839
3 R6003 146.652626
4 RI1552 0
4 R7285 32.213881
4 R6789 35.264772
4 R4849 37.627039
4 R8080 39.413883
4 S176162 43.20255
4 S10 44.977731
4 S202122 45.458704
4 D371790 46.092659
4 D239694 46.353413
4 D464791 47.684301
4 R8087 48.779208
4 R9402 49.319716
4 R8743 51.383875
4 R2870 61.511539
4 RI1366 61.51154
4 R4020 65.236295
4 R8078 70.306492
4 R1268 91.45613
4 RI1004 99.274953
4 R8501 99.274954
4 D163498 101.832714
4 R3585 109.12389
4 R8498 120.754687
5 R3692 0
5 RI1227 12.468494
5 R3993 30.359597
5 D205731 34.782477
5 D125880 40.816287
5 R3977 44.134385
5 R3976 45.383106
5 R3981 48.238692
5 D67322 57.37793
5 R1263 59.772301
5 R5382 60.299799
5 R7128 64.831842
5 R7134 64.831852
5 RI682 71.972188
5 RI681 72.409656
5 D149572 74.878255
5 R9146 77.328482
5 R6745 79.622847
5 S150102 83.11942
5 D353206 113.395654
6 RI1321 0
6 R2992 7.240584
6 R2994 8.158152
6 R2999 9.310959
6 R1489 36.992709
6 RI639 52.18617
6 R6485 58.624237
6 D143707 67.908127
6 R5504 75.442075
6 R1201 79.480748
6 R3741 81.882711
6 R3742 81.882747
6 D180187 83.797852
6 D340669 84.591732
6 D355552 85.443172
6 D392706 86.103323
6 R4844 91.255049
6 S168384 108.071276
7 D204701 0
7 D210515 0.310383
7 R4686 13.006302
7 D494051 25.821464
7 D189952 28.016618
7 D24764 28.666726
7 D110863 34.573865
7 R688 36.442559
7 R687 38.717328
7 R1713 42.333773
7 R3313 57.402869
7 R3314 62.768518
7 RI1018 70.498291
7 R1729 72.089195
7 R6673 74.402706
7 R6994 78.478901
7 R6996 80.206526
7 R6056 83.730825
7 R4648 91.776333
7 R3272 92.491429
7 R3273 93.25459
7 R7818 98.571664
7 R5438 104.28121
8 R1768 0
8 D45428 6.11267
8 D325443 17.16639
8 D6826 32.76466
8 D55734 33.77378
8 S203536 34.20184
8 D78486 34.71218
8 R7201 36.38707
8 R4563 37.95352
8 R7197 41.32577
8 RI1157 42.40501
8 R7206 43.47994
8 R7202 46.1448
8 RI165 46.1449
8 RI164 46.63923
8 R1101 48.98833
8 R1100 48.98834
8 R2536 49.49238
8 R2304 54.21101
8 RI262 55.79221
8 R1501 59.58579
8 R6935 66.04547
8 RI428 68.68718
8 R2005 71.65031
8 R2841 76.53019
8 R2844 79.73876
8 R16 96.99838
9 R9330 0
9 R5395 2.666991
9 R5400 3.913247
9 R5398 4.301308
9 R5401 4.88558
9 R5394 5.461455
9 R7466 6.911548
9 R7465 8.471728
9 R1763 14.095348
9 RI1092 20.592833
9 RI876 33.545073
9 R3421 37.457154
9 R3420 37.995875
9 D182962 41.778768
9 S177172 52.936449
9 R1643 57.84105
9 D362694 60.47901
9 R1642 62.669059
9 D89384 66.458574
9 D368289 67.094135
9 RI37 67.640433
9 R1641 67.640434
9 R2442 69.936384
9 R1511 72.088323
9 R2437 74.754863
9 R728 85.536981
10 R8070 0
10 RI693 2.417786
10 R5845 5.648096
10 R5847 5.648116
10 R6600 8.454705
10 R6611 9.862512
10 R6612 9.863065
10 D174220 17.351176
10 R4041 23.145424
10 R4038 24.956574
10 R5896 33.020591
10 R8368 41.37247
10 R2502 51.236073
10 R8431 58.311773
10 R8429 67.508038
10 R7876 85.176409
11 R8052 0
11 R7691 7.675899
11 R1618 18.443581
11 R5566 34.406632
11 D451939 39.849047
11 R5369 52.234853
11 D299124 66.252359
11 D422205 67.760352
11 D494387 78.659919
12 R2256 0
12 RI1344 13.591979
12 R2014 27.294771
12 R681 40.294391
12 R2498 44.836304
12 R2499 45.645207
12 R8386 46.470341
12 RI661 54.183437
12 RI845 55.899891
12 R906 68.263938
12 R145 71.519713
12 S167980 78.267236
13 R6909 0
13 RI1117 12.065309
13 R6904 14.9038
13 R6906 14.90381
13 R6911 16.972658
13 RI87 26.169342
13 RI1054 36.689483
13 R2317 48.458808
13 R7097 59.888856
13 D85613 65.075641
13 D337565 66.200521
13 R8173 76.66744
14 R2023 0
14 R6688 2.247581
14 R6123 5.106321
14 RI1393 11.387289
14 RI1392 11.387299
14 RI459 20.23357
14 R1811 25.932705
14 R8151 29.050767
14 R934 37.440008
14 S159900 40.566403
14 R4578 44.753012
14 S163132 46.869876
14 D260441 58.918085
15 R1769 0
15 R6031 7.371594
15 R1048 12.484861
15 R1042 14.424037
15 R1047 14.91178
15 R3274 22.017799
15 R1115 27.813514
15 R3785 43.113896
15 D223444 49.992116
15 R8421 52.42042
15 R4718 58.725892
16 R2471 0
16 R127 13.328717
16 R2264 16.636971
16 R2266 18.596425
16 RI940 20.628668
16 RI941 20.628698
16 R7937 26.402654
16 R7935 26.402664
16 RI1505 26.402674
16 R6000 27.616488
16 R124 27.616498
16 R4706 33.18023
16 D305309 37.222216
16 R1856 41.16097
16 R7696 42.488786
16 R4425 47.000206
16 R4418 50.381278
16 R4421 52.526552
16 R4423 55.91509
16 R4426 58.593557
17 R5890 0
17 R9360 7.404654
17 D197566 18.025128
17 R2669 25.470453
17 R2675 27.546124
17 D35023 39.669177
17 R6532 54.801683
18 R3689 0
18 R3690 1E-05
18 D126613 10.917855
18 D227486 12.30237
18 R155 14.340208
18 R740 17.725246
18 RI18 22.217727
18 R1718 22.217763
18 R6575 26.374783
18 R6573 26.374793
18 R7182 31.022527
18 R7181 31.022537
18 R7180 31.530158
18 RI1329 33.165262
18 R1315 33.165272
18 R6478 42.68325
18 R6464 47.312802
19 D378305 0
19 R5790 11.928132
19 R4633 20.86443
19 R4120 25.350573
19 R705 25.912907
19 R3736 26.378386
19 R2649 26.378396
19 RI1550 27.930753
19 R5810 33.094178
19 R5808 38.648226
20 R8139 0
20 R8140 2.355468
20 R6682 6.545589
20 D168796 6.547361
20 R5361 9.703028
20 RI790 11.694528
20 R6925 26.845315
20 R807 31.490196
21 RI1621 0
21 R7379 15.881508
21 R7387 16.551025
21 R7377 17.928583
21 RI796 17.928603
21 RI794 17.928613
21 RI795 19.141705
21 R7376 19.141715
21 R3112 21.217397
21 R5473 27.133847
22 S177374 0
22 R4329 16.41728
22 R4327 16.41729
22 R7820 19.97276
22 R7819 21.47028
22 R5850 23.95079
23 R2747 0
23 R2748 2.453994
23 R7356 21.568051
23 R7357 21.568567
24 D374124 0
24 D251238 2.651251
24 D80352 5.608028
24 D371916 9.790586
24 D160256 14.357103
24 D198804 20.020252
25 R5427 0
25 R5992 5.069855
25 R7331 15.161751
25 R7330 19.363099
26 R4663 0
26 R4662 0.000727
26 D163468 3.846076
26 R3279 8.191252
26 R4653 12.859637
26 R2820 13.48336
26 R7235 13.48337
26 R2819 14.499505
26 R8884 17.219822
27 D209873 0
27 D498304 7.665349
27 D418812 12.993792
28 R3998 0
28 R4000 4.564939
28 R4090 11.53237
29 R3218 0
29 R7914 7.294661
29 R7905 7.721261
29 R7900 10.565612
30 D170439 0
30 R8273 2.466704
30 S151516 10.396997
31 RI787 0
31 R3316 9.837289
32 D86651 0
32 D330545 8.376633
33 R1326 0
33 R1330 6.176031
34 R597 0
34 R604 0.604422
34 R600 1.04805
34 D285722 5.990327
35 D103653 0
35 D125837 5.903217
36 R203 0
36 R4473 4.511279
37 R3790 0
37 R7767 3.794079
38 R7290 0
38 R8906 2.602265
39 R8758 0
39 S151718 2.231967
40 R1429 0
40 R1430 0.000522
41 D280427 0
41 D455131 0.000392
42 R3673 0
42 R3676 0.000237
