# Supplementary material for: A carnivorous plant genetic map: pitcher/insect-capture QTL on a genetic linkage map of Sarracenia
Source: Life Sci Alliance. 2018 Nov 29;1(6):e201800146. doi: 10.26508/lsa.201800146 (PMC6265660; doi:10.26508/lsa.201800146)
Supplement: Supplemental Information 4 [file Supplemental_Information_4.txt]

	data type f2 intercross
	281 437 26
	linename:	F2_1	F2_10	F2_100	F2_101	F2_103	F2_104	F2_105	F2_106	F2_107	F2_108	F2_109	F2_111	F2_112	F2_113	F2_114	F2_115	F2_116	F2_117	F2_118	F2_12	F2_120	F2_124	F2_126	F2_127	F2_13	F2_131	F2_132	F2_133	F2_134	F2_135	F2_136	F2_137	F2_139	F2_14	F2_140	F2_141	F2_142	F2_143	F2_144	F2_145	F2_146	F2_149	F2_15	F2_150	F2_151	F2_152	F2_153	F2_156
markerindex	lineindex:	5	6	7	8	9	10	11	12	13	14	15	16	17	18	19	20	21	22	23	24	25	26	27	28	29	30	31	32	33	34	35	36	37	38	39	40	41	42	43	44	45	46	47	48	49	50	51	52
1	*RI284	-	-	-	H	-	-	-	-	-	-	-	H	-	-	-	B	-	-	-	-	-	-	-	H	-	-	-	-	-	-	-	H	-	B	-	-	-	-	-	B	-	-	-	-	H	-	-	-
2	*D179172	-	-	B	H	H	A	H	-	-	A	H	-	H	B	-	B	-	-	H	-	A	-	-	H	-	A	A	-	H	B	H	H	H	-	-	A	H	H	H	-	B	B	-	-	H	-	-	B
3	*D65266	-	-	B	H	H	A	H	A	H	-	H	-	H	B	H	B	A	H	H	-	-	-	B	-	-	A	A	A	-	B	H	H	H	-	-	A	H	H	-	B	B	B	-	A	H	H	-	B
4	*RI809	H	-	-	H	-	-	-	-	H	-	-	-	-	-	-	-	-	-	-	-	-	-	-	H	-	-	-	-	-	B	-	-	-	-	-	-	-	-	-	-	-	-	-	-	-	-	-	-
5	*RI278	-	-	A	-	-	-	-	-	-	-	-	-	-	B	-	-	-	-	-	-	-	-	-	-	A	-	-	-	-	-	-	-	-	-	-	-	-	-	-	-	-	-	-	-	-	-	-	-
6	*RI277	-	-	A	-	-	-	-	-	-	-	-	-	-	B	-	-	-	-	-	-	-	-	-	-	A	-	-	-	-	-	-	-	-	-	-	-	-	-	-	-	-	-	-	-	-	-	-	-
7	*RI1509	B	-	-	-	-	-	-	-	H	-	-	H	B	-	-	-	-	-	-	-	-	-	-	-	-	-	-	-	-	-	-	-	B	-	-	-	-	-	-	-	-	-	-	-	-	-	-	-
8	*S154546	H	H	H	A	H	A	H	H	H	A	H	H	B	B	H	A	A	H	B	H	A	B	B	H	-	A	H	H	H	B	A	H	B	H	H	A	H	H	H	H	B	H	H	A	H	H	H	H
9	*S158788	H	H	H	A	H	A	H	H	H	A	H	H	B	B	-	A	H	-	H	H	A	B	B	B	-	H	H	H	B	B	A	H	B	H	A	A	H	H	H	H	B	H	H	A	B	H	H	H
10	*RI1153	H	H	-	A	-	-	-	-	H	-	-	H	B	B	-	A	-	-	H	A	-	-	-	H	A	-	-	-	-	B	A	H	B	H	-	-	-	-	-	H	-	H	H	A	B	-	H	-
11	*R4857	-	H	-	A	-	-	-	-	H	-	-	-	B	B	-	H	-	-	H	-	-	-	-	H	-	-	-	-	-	-	A	H	-	-	-	-	-	-	-	-	-	-	-	-	-	-	-	-
12	*R4860	-	-	A	A	-	-	-	-	H	-	-	-	-	B	-	-	-	-	-	-	-	-	-	H	-	-	-	-	-	B	A	-	-	-	-	-	-	-	-	-	-	-	-	-	-	-	-	-
13	*RI1479	H	A	-	-	-	-	-	-	B	-	-	B	-	-	-	-	-	-	H	-	-	-	-	-	-	-	-	-	-	-	A	A	-	H	-	-	-	-	-	-	-	-	-	-	-	-	-	-
14	*R1935	H	H	-	A	-	-	-	-	B	-	-	B	B	B	-	H	-	-	H	-	-	-	-	H	A	-	-	-	-	B	-	-	B	-	-	-	-	-	-	H	-	B	-	A	-	-	-	-
15	*RI12	H	-	-	H	-	-	-	-	-	-	-	-	B	B	-	-	-	-	-	-	-	-	-	H	-	-	-	-	-	-	B	A	-	-	-	-	-	-	-	-	-	-	-	-	B	-	-	-
16	*R6776	H	H	-	H	-	-	-	-	H	-	-	-	-	B	-	-	-	-	-	-	-	-	-	H	H	-	-	-	-	B	-	-	-	-	-	-	-	-	-	-	-	-	-	-	-	-	-	-
17	*RI15	-	H	-	H	-	-	-	-	H	-	-	-	-	-	-	-	-	-	-	-	-	-	-	H	H	-	-	-	-	B	-	-	-	H	-	-	-	-	-	-	-	-	H	-	-	-	-	-
18	*R8063	-	H	-	-	-	-	-	-	H	-	-	-	B	-	-	H	-	-	H	H	-	-	-	H	H	-	-	-	-	-	-	-	-	H	-	-	-	-	-	H	-	-	H	-	-	-	-	-
19	*R4462	-	H	-	-	-	-	-	-	H	-	-	-	B	-	-	-	-	-	-	-	-	-	-	H	H	-	-	-	-	-	B	A	-	-	-	-	-	-	-	H	-	-	H	-	-	-	-	-
20	*R5340	H	H	H	H	-	-	-	-	H	-	-	B	B	B	-	H	-	-	H	H	-	-	-	H	H	-	H	-	-	B	B	A	H	H	-	-	-	-	-	H	-	B	H	H	A	-	-	-
21	*R8281	H	H	-	-	-	-	-	-	H	-	-	B	-	-	-	-	-	-	-	-	-	-	-	-	H	-	-	-	-	-	-	-	H	-	-	-	-	-	-	-	-	-	-	-	-	-	-	-
22	*RI950	-	-	-	H	-	-	-	-	B	-	-	B	-	-	-	-	-	-	B	-	-	-	-	-	-	-	-	-	-	-	-	A	-	-	-	-	-	-	-	-	-	-	-	-	-	-	-	-
23	*R3682	H	-	-	H	-	-	-	-	-	-	-	-	B	B	-	H	-	-	-	-	-	-	-	-	-	-	-	-	-	-	-	A	-	-	-	-	-	-	-	H	-	-	-	B	-	-	-	-
24	*D482610	-	-	A	H	-	-	H	-	-	A	B	-	-	B	-	-	-	-	-	-	B	-	-	H	-	-	-	H	-	B	-	-	-	-	-	A	-	-	B	-	-	-	-	-	-	-	-	A
25	*RI570	-	-	-	H	-	-	-	-	-	-	-	B	-	B	-	H	-	-	-	-	-	-	-	-	-	-	-	-	-	-	-	-	-	-	-	-	-	-	-	-	-	-	H	-	-	-	-	-
26	*D324533	-	-	H	H	H	H	H	-	-	A	B	-	H	B	-	H	H	-	H	-	B	-	-	H	-	A	B	H	B	B	B	A	H	-	-	-	H	-	B	B	-	H	-	H	-	-	-	A
27	*D353666	-	-	H	H	H	H	H	B	-	H	H	-	H	H	-	H	-	-	H	-	H	-	-	H	-	A	B	H	B	-	B	A	B	-	-	A	A	B	B	B	B	H	-	H	A	-	-	-
28	*D420789	-	-	-	-	-	H	-	-	-	H	H	-	-	-	-	H	H	-	-	-	-	-	-	H	-	-	-	-	-	B	-	-	-	-	-	-	-	-	B	-	-	-	-	-	-	-	-	-
29	*D72256	-	-	H	-	H	H	H	B	H	H	H	-	H	H	-	H	H	-	H	-	A	-	-	H	-	A	B	H	B	B	B	A	B	-	-	A	A	-	B	-	B	H	-	H	-	-	-	-
30	*D284377	-	-	H	A	A	H	H	H	H	H	H	-	B	H	-	A	H	-	H	-	A	-	-	H	-	H	H	H	B	H	B	A	B	-	-	A	A	B	B	B	B	H	-	H	A	-	-	H
31	*R879	H	H	A	-	-	-	-	-	B	-	-	-	-	-	-	-	-	-	-	-	-	-	-	A	-	-	-	-	-	-	H	-	-	-	-	-	-	-	-	-	-	A	-	-	-	-	-	-
32	*R9394	H	-	A	A	-	-	-	-	A	-	-	H	B	A	-	B	-	-	H	-	-	-	-	-	-	-	-	-	-	H	-	H	-	H	-	-	-	-	-	A	-	-	-	H	-	-	-	-
33	*R5449	-	-	-	-	-	-	-	-	-	-	-	H	-	-	-	-	-	-	-	-	-	-	-	-	-	-	-	-	-	-	B	-	-	-	-	-	-	-	-	-	-	-	-	-	-	-	-	-
34	*R9393	H	-	A	A	-	-	-	-	H	-	-	H	-	A	-	B	-	-	-	-	-	-	-	-	-	-	-	-	-	H	-	H	-	-	-	-	-	-	-	A	-	-	-	H	-	-	-	-
35	*D35350	-	-	A	-	A	H	-	-	-	-	B	-	-	A	-	B	-	-	-	-	H	-	-	A	-	-	A	-	H	H	H	-	B	-	-	-	-	-	-	A	-	A	-	-	-	-	-	-
36	*D192110	-	-	A	A	A	B	A	-	H	A	B	-	H	A	-	B	H	-	H	-	H	-	-	A	-	H	A	H	H	H	H	H	H	-	-	H	A	-	A	-	B	-	-	H	B	-	-	A
37	*R5717	H	H	B	H	-	-	-	-	H	-	-	H	H	A	-	B	-	-	H	-	-	-	-	A	-	-	-	-	-	B	H	H	-	H	-	-	-	-	-	A	-	-	H	H	-	-	-	-
38	*R5716	H	H	B	H	-	-	-	-	H	-	-	H	H	A	-	B	-	-	H	-	-	-	-	A	H	-	-	-	-	B	H	H	-	H	-	-	-	-	-	A	-	-	H	H	-	-	-	-
39	*R30	H	H	B	H	-	-	-	-	H	-	-	H	H	A	-	B	-	-	H	-	-	-	-	A	H	-	-	-	-	B	H	H	-	H	-	-	-	-	-	A	-	H	H	H	-	-	-	-
40	*R5714	H	H	-	H	-	-	-	-	H	-	-	H	H	A	-	B	-	-	H	-	-	-	-	A	-	-	-	-	-	B	-	H	H	H	-	-	-	-	-	A	-	A	-	H	-	-	-	-
41	*R5715	H	H	B	-	-	-	-	-	H	-	-	H	H	A	-	B	-	-	H	-	-	-	-	A	-	-	-	-	-	B	H	H	H	H	-	-	-	-	-	A	-	A	H	H	-	-	-	-
42	*R8150	H	-	-	A	-	-	-	-	A	-	-	-	H	-	-	B	-	-	H	-	-	-	-	A	H	-	-	-	A	-	H	H	H	-	-	-	-	-	-	A	-	A	B	H	-	-	-	-
43	*R816	H	H	-	A	-	-	-	-	-	-	-	H	H	A	-	-	-	-	H	H	-	-	-	A	H	-	A	-	-	H	H	H	H	-	-	-	-	-	A	A	-	-	B	H	H	-	-	-
44	*R7268	-	H	-	-	-	-	-	-	A	-	-	-	H	-	-	-	-	-	-	-	-	-	-	A	-	-	-	-	-	-	-	H	-	-	-	-	-	-	-	A	-	-	-	A	-	-	-	-
45	*RI1053	-	-	-	-	-	-	-	-	A	-	-	-	-	-	-	-	-	-	-	-	-	-	-	-	-	-	-	-	-	-	-	-	-	-	-	-	-	-	-	-	-	-	-	-	-	-	-	-
46	*R4212	-	H	-	-	-	-	-	-	-	-	-	H	-	-	-	-	-	-	-	-	-	-	-	-	H	-	-	-	-	-	-	-	-	-	-	-	-	-	-	-	-	-	-	-	-	-	-	-
47	*RI486	-	H	-	-	-	-	-	-	-	-	-	H	-	-	-	-	-	-	-	-	-	-	-	-	-	-	-	-	-	-	-	-	-	-	-	-	-	-	-	-	-	-	-	-	-	-	-	-
48	*R4159	-	-	-	-	-	-	-	-	-	-	-	H	-	-	-	B	-	-	-	-	-	-	-	-	H	-	-	-	-	-	H	-	-	-	-	-	-	-	-	-	-	-	-	-	-	-	-	-
49	*RI1145	-	-	-	-	-	-	-	-	-	-	-	-	-	-	-	B	-	-	-	-	-	-	-	-	H	-	-	-	-	-	-	-	-	-	-	-	-	-	-	-	-	-	-	-	-	-	-	-
50	*R7930	H	-	A	-	-	-	-	-	-	-	-	H	-	-	-	-	-	-	-	H	-	-	-	-	A	-	-	-	-	-	-	H	-	-	-	-	-	-	-	A	-	-	H	H	H	-	-	-
51	*RI890	-	-	-	B	-	-	-	-	H	-	-	H	-	-	-	-	-	-	-	-	-	-	-	A	-	-	-	-	-	-	-	-	-	-	-	-	-	-	-	-	-	-	H	-	-	-	-	-
52	*RI889	-	-	-	B	-	-	-	-	A	-	-	H	-	-	-	-	-	-	-	-	-	-	-	A	-	-	-	-	-	-	-	-	-	-	-	-	-	-	-	-	-	-	H	-	-	-	-	-
53	*D222953	-	-	H	A	-	H	-	-	-	A	B	-	-	A	-	H	-	-	H	-	H	-	-	-	-	-	A	-	-	H	-	-	-	-	-	-	-	-	-	-	-	-	-	-	-	-	-	A
54	*R1775	B	B	-	B	-	-	-	-	-	-	-	-	-	-	-	-	-	-	-	-	-	-	-	-	-	-	-	-	-	-	-	-	H	-	-	-	-	-	-	-	-	-	-	-	-	-	-	-
55	*R8035	-	B	-	H	-	-	-	-	A	-	-	H	-	-	-	-	-	-	-	-	-	-	-	B	B	-	-	-	-	-	-	-	-	H	-	-	-	-	-	-	-	-	-	-	-	-	-	-
56	*D494775	-	-	A	-	-	-	H	-	-	H	B	-	-	-	-	-	-	-	A	-	H	-	-	B	-	-	A	-	-	B	-	-	-	-	-	-	-	-	B	-	-	-	-	-	-	-	-	H
57	*R107	B	B	A	H	-	-	-	-	A	-	-	H	H	H	-	A	-	-	A	-	H	-	A	B	H	B	A	H	H	B	A	A	A	H	-	-	-	-	B	H	-	B	H	H	B	-	-	-
58	*R7834	B	-	-	H	-	-	-	-	A	-	-	B	H	-	-	-	-	-	-	-	-	-	-	-	-	-	-	-	-	-	-	-	-	H	-	-	-	-	-	-	-	-	H	-	-	-	-	-
59	*R4506	-	-	H	-	-	-	-	-	A	-	-	H	H	H	-	-	-	-	A	H	-	-	-	H	H	-	-	-	-	-	A	-	A	H	-	-	-	-	-	H	-	-	H	-	B	-	-	-
60	*RI1532	B	-	-	H	-	-	-	-	A	-	-	H	-	H	-	A	-	-	A	-	-	-	-	-	-	-	-	-	-	B	A	-	A	-	-	-	-	-	-	-	-	-	-	H	-	-	-	-
61	*R943	B	B	H	H	-	-	-	-	A	-	-	H	H	H	-	A	-	-	A	H	-	-	-	H	H	-	-	-	-	B	A	A	A	H	-	-	-	-	B	H	-	B	H	H	B	-	-	-
62	*R4507	-	B	H	H	-	-	-	-	A	-	-	H	H	H	-	A	-	-	A	H	-	-	-	H	-	-	-	-	-	B	-	-	A	H	-	-	-	-	-	-	-	B	H	H	-	-	-	-
63	*R4511	-	-	H	-	-	-	-	-	-	-	-	-	-	H	-	A	-	-	-	-	-	-	-	-	H	-	A	-	-	-	-	-	-	-	-	-	-	-	-	-	-	-	H	-	-	-	-	-
64	*R1470	-	B	-	H	-	-	-	-	A	-	-	H	H	-	-	-	-	-	A	-	-	-	-	H	A	-	A	-	-	-	A	-	A	H	-	-	-	-	-	H	-	B	A	H	-	-	-	-
65	*R1469	-	B	-	H	-	-	-	-	A	-	-	H	H	-	-	A	-	-	A	-	-	-	-	H	-	-	-	-	-	-	A	A	A	H	-	-	-	-	-	-	-	-	-	H	B	-	-	-
66	*RI1139	B	-	-	H	-	-	-	-	A	-	-	H	H	H	-	A	-	-	-	-	-	-	-	H	-	-	-	-	-	-	A	A	A	H	-	-	-	-	-	H	-	-	H	H	B	-	-	-
67	*RI29	-	B	-	H	-	-	-	-	A	-	-	H	-	-	-	-	-	-	A	-	-	-	-	-	H	-	-	-	-	-	-	-	-	-	-	-	-	-	-	H	-	-	-	-	-	-	-	-
68	*R1276	B	B	B	H	-	-	-	-	A	-	-	H	H	-	-	A	-	-	A	H	-	-	-	H	H	-	-	-	H	B	A	A	A	H	-	-	-	-	-	H	-	B	H	H	B	-	-	-
69	*RI736	B	B	-	H	-	-	-	-	A	-	-	-	H	-	-	A	-	-	A	-	-	-	-	-	H	-	A	-	-	-	-	A	-	-	-	-	-	-	-	-	-	-	H	-	-	-	-	-
70	*S172526	-	H	-	A	H	A	H	H	A	H	B	H	H	H	-	A	B	-	A	H	H	H	H	H	-	H	A	H	H	B	A	A	A	H	A	H	H	A	B	H	B	B	-	H	H	A	A	H
71	*R5391	-	-	-	A	-	-	-	-	A	-	-	H	-	-	-	-	-	-	-	-	-	-	-	-	-	-	-	-	-	-	-	-	-	-	-	-	-	-	-	-	-	B	-	H	-	-	-	-
72	*R8309	H	-	-	A	-	-	-	-	H	-	-	-	-	H	-	-	-	-	-	-	-	-	-	A	-	-	-	-	-	-	A	-	-	-	-	-	-	-	-	-	-	-	-	A	-	-	-	-
73	*R8307	H	-	H	A	-	-	-	-	H	-	-	B	H	H	-	A	-	-	-	-	-	-	-	A	B	-	A	A	-	-	A	-	-	-	-	-	-	-	-	-	-	-	-	A	-	-	-	-
74	*D63270	-	-	H	A	H	A	H	H	H	H	B	-	H	H	A	A	H	A	A	-	H	-	H	A	-	H	H	H	H	B	A	A	H	-	-	H	H	H	B	H	B	B	-	A	H	-	-	H
75	*D104924	-	-	H	A	A	A	A	H	H	H	B	-	H	A	-	A	A	-	A	-	H	-	-	A	-	A	H	H	-	-	A	A	H	-	-	A	A	-	B	-	-	B	-	A	A	-	-	H
76	*D303799	-	-	A	A	H	A	H	H	-	-	-	-	H	H	A	A	H	A	-	-	-	-	H	A	-	A	-	H	H	B	A	H	H	-	-	H	H	H	B	B	B	B	-	A	H	A	-	H
77	*R3403	-	H	-	A	-	-	-	-	H	-	-	-	H	-	-	A	-	-	H	B	-	-	-	A	B	-	-	-	-	-	-	H	H	B	-	-	-	-	-	B	-	B	-	A	-	-	-	-
78	*R5859	H	H	A	A	-	-	-	-	H	-	-	B	H	-	-	A	-	-	H	B	-	-	-	A	-	B	A	-	-	B	A	H	H	B	-	-	-	-	B	H	-	B	H	A	H	-	-	-
79	*RI321	-	-	A	A	-	-	-	-	-	-	-	-	H	-	-	A	-	-	H	B	-	-	-	-	B	-	H	-	-	B	-	-	B	B	-	-	-	-	-	-	-	-	B	-	-	-	-	-
80	*R7815	-	-	-	A	-	-	-	-	-	-	-	B	-	-	-	-	-	-	-	-	-	-	-	-	B	-	-	-	-	-	-	-	H	-	-	-	-	-	-	-	-	-	-	H	-	-	-	-
81	*RI641	H	-	-	A	-	-	-	-	B	-	-	-	-	-	-	A	-	-	-	-	-	-	-	-	B	-	-	-	-	-	-	-	-	-	-	-	-	-	-	-	-	B	-	H	-	-	-	-
82	*R9256	H	H	-	A	-	-	-	-	B	-	-	B	H	-	-	A	-	-	H	-	-	-	-	A	H	-	-	-	H	B	-	-	H	-	-	-	-	-	-	H	-	-	B	H	H	-	-	-
83	*R6006	H	-	A	A	-	-	-	-	-	-	-	-	-	-	-	A	-	-	-	-	-	-	-	A	-	-	-	-	-	B	-	-	-	B	-	-	-	-	-	-	-	B	-	-	-	-	-	-
84	*R6009	H	-	-	A	-	-	-	-	-	-	-	B	-	B	-	A	-	-	-	-	-	-	-	A	-	-	-	-	-	-	H	-	H	B	-	-	-	-	-	-	-	B	B	-	-	-	-	-
85	*R9252	-	H	-	A	-	-	-	-	-	-	-	-	-	-	-	-	-	-	-	-	-	-	-	-	-	-	-	-	-	-	H	-	A	B	-	-	-	-	-	-	-	-	-	-	-	-	-	-
86	*R6003	A	H	A	A	-	-	-	-	-	-	-	-	H	-	-	A	-	-	H	H	-	-	-	-	H	-	-	-	-	-	-	H	A	-	-	-	-	-	-	H	-	B	-	A	H	-	-	-
87	*RI1552	-	-	-	H	-	-	-	-	-	-	-	B	-	B	-	-	-	-	-	-	-	-	-	-	-	-	-	-	-	-	-	-	-	-	-	-	-	-	-	-	-	-	A	-	-	-	-	-
88	*R7285	-	H	-	-	-	-	-	-	-	-	-	H	-	-	-	B	-	-	-	-	-	-	-	H	-	-	-	-	-	-	H	-	-	A	-	-	-	-	-	-	-	-	A	-	-	-	-	-
89	*R6789	B	H	-	-	-	-	-	-	-	-	-	B	-	-	-	B	-	-	H	-	-	-	-	H	-	-	-	-	-	-	-	-	-	-	-	-	-	-	-	-	-	-	A	-	-	-	-	-
90	*R4849	B	-	B	-	-	-	-	-	H	-	-	B	-	-	-	B	-	-	-	-	-	-	-	H	-	-	-	-	-	-	H	-	H	-	-	-	-	-	-	-	-	A	A	A	-	-	-	-
91	*R8080	-	H	B	A	-	-	-	-	H	-	-	B	-	-	-	B	-	-	H	A	-	-	-	H	H	-	-	-	-	-	H	-	-	-	-	-	-	-	-	A	-	-	-	-	H	-	-	-
92	*S176162	B	H	B	A	H	H	A	A	H	H	A	B	A	H	-	B	B	A	H	A	B	H	A	H	-	B	H	H	B	H	H	B	H	A	B	A	H	H	H	A	H	A	A	A	H	H	B	H
93	*S10	B	H	B	A	H	H	A	A	H	H	A	B	A	H	H	B	B	A	H	-	B	H	A	H	A	B	H	H	B	H	H	B	H	A	B	A	H	H	H	A	H	A	H	A	H	H	B	H
94	*S202122	-	H	B	A	H	H	A	A	H	H	A	B	A	H	-	B	B	-	H	A	B	H	-	H	-	B	H	H	B	H	H	B	H	A	B	A	H	H	H	A	H	A	A	A	H	H	B	H
95	*D371790	-	-	B	A	H	H	A	A	H	H	A	-	A	H	H	B	B	A	H	-	B	-	A	H	-	B	H	H	B	H	H	B	H	-	-	A	H	H	H	A	H	A	-	A	H	-	-	H
96	*D239694	-	-	-	-	-	-	-	-	-	H	A	-	-	H	-	-	-	-	H	-	-	-	-	H	-	-	H	-	-	H	H	-	-	-	-	-	-	-	-	-	-	-	-	-	-	-	-	-
97	*D464791	-	-	B	-	H	H	A	-	-	H	A	-	A	H	-	B	B	-	H	-	B	-	-	H	-	B	H	H	B	H	H	-	H	-	-	A	-	-	B	-	H	-	-	-	-	-	-	H
98	*R8087	B	H	-	A	-	-	-	-	H	-	-	B	A	H	-	B	-	-	H	A	-	-	-	H	H	-	A	-	-	A	H	-	-	A	-	-	-	-	-	A	-	A	A	-	H	-	-	-
99	*R9402	B	-	B	-	-	-	-	-	H	-	-	-	A	-	-	B	-	-	-	-	-	-	-	-	-	-	A	-	-	-	H	B	-	-	-	-	-	-	-	A	-	-	-	-	-	-	-	-
100	*R8743	B	H	-	-	-	-	-	-	-	-	-	-	-	H	-	-	-	-	-	-	-	-	-	-	H	-	-	-	-	-	-	B	-	-	-	-	-	-	-	-	-	-	-	-	-	-	-	-
101	*R2870	B	H	H	A	-	-	-	-	B	-	-	-	H	B	-	B	-	-	H	A	-	-	-	A	H	-	A	-	H	A	H	B	-	A	-	-	-	-	-	H	-	-	A	A	H	-	-	-
102	*RI1366	B	H	H	A	-	-	-	-	B	-	-	-	H	B	-	B	-	-	H	A	-	-	-	A	H	-	A	-	H	A	H	B	H	A	-	-	-	-	H	H	-	A	A	A	H	-	-	-
103	*R4020	-	-	-	A	-	-	-	-	-	-	-	B	-	-	-	B	-	-	-	-	-	-	-	A	H	-	-	-	-	-	-	-	-	-	-	-	-	-	-	-	-	-	-	-	-	-	-	-
104	*R8078	-	-	B	-	-	-	-	-	-	-	-	-	-	-	-	B	-	-	H	-	-	-	-	-	-	-	-	-	-	-	-	-	-	-	-	-	-	-	-	-	-	-	-	-	-	-	-	-
105	*R1268	B	A	-	H	-	-	-	-	B	-	-	H	-	-	-	H	-	-	-	A	-	-	-	A	B	-	-	-	-	-	H	B	H	B	-	-	-	-	-	-	-	-	A	-	H	-	-	-
106	*RI1004	B	-	B	H	-	-	-	-	B	-	-	-	B	-	-	H	-	-	H	-	-	-	-	A	B	-	-	-	-	A	-	H	H	-	-	-	-	-	-	H	-	-	A	-	-	-	-	-
107	*R8501	-	-	-	H	-	-	-	-	-	-	-	-	B	-	-	H	-	-	-	-	-	-	-	A	-	-	-	-	-	-	-	H	-	-	-	-	-	-	-	-	-	-	-	-	-	-	-	-
108	*D163498	-	-	H	H	B	H	A	H	B	A	A	-	B	B	-	H	H	H	H	-	H	-	-	A	-	B	A	B	A	A	H	A	H	-	-	A	B	B	A	H	H	H	-	H	H	-	-	B
109	*R3585	B	A	B	-	-	-	-	-	B	-	-	-	B	-	-	H	-	-	H	-	-	-	-	A	-	-	-	-	-	A	A	H	-	-	-	-	-	-	-	-	-	-	-	-	-	-	-	-
110	*R8498	-	-	-	A	-	-	-	-	B	-	-	-	B	-	-	B	-	-	-	-	-	-	-	A	-	-	-	-	-	-	-	-	-	-	-	-	-	-	-	-	-	-	-	-	-	-	-	-
111	*R3692	-	-	-	-	-	-	-	-	-	-	-	-	-	-	-	H	-	-	-	-	-	-	-	H	-	-	-	-	-	B	H	B	-	-	-	-	-	-	-	-	-	-	-	A	-	-	-	-
112	*RI1227	-	A	-	B	-	-	-	-	-	-	-	B	H	A	-	-	-	-	-	-	-	-	-	A	B	-	-	-	-	-	-	B	-	-	-	-	-	-	-	B	-	-	-	-	-	-	-	-
113	*R3993	A	A	-	B	-	-	-	-	A	-	-	H	H	-	-	-	-	-	H	B	-	-	-	A	B	-	-	-	-	-	B	B	-	A	-	-	-	-	-	-	-	-	H	A	-	-	-	-
114	*D205731	-	-	A	H	A	H	B	B	-	A	A	-	H	A	-	H	B	-	H	-	B	-	-	H	-	A	H	H	H	H	B	-	A	-	-	-	-	-	B	-	H	-	-	A	-	-	-	-
115	*D125880	-	-	A	B	A	H	B	H	-	A	A	-	H	A	-	H	B	A	H	-	B	-	-	A	-	A	H	H	H	H	B	B	A	-	-	H	H	A	B	-	H	B	-	A	A	-	-	H
116	*R3977	H	A	A	B	-	-	-	-	A	-	-	H	H	A	-	H	-	-	H	-	-	-	-	A	B	-	-	-	-	B	B	B	-	A	-	-	-	-	-	H	-	B	B	-	A	-	-	-
117	*R3976	H	A	A	B	-	-	-	-	A	-	-	-	H	A	-	-	-	-	H	-	-	-	-	A	B	-	-	-	-	B	B	B	-	A	-	-	-	-	-	H	-	B	B	A	A	-	-	-
118	*R3981	H	A	A	B	-	-	-	-	-	-	-	-	H	A	-	H	-	-	-	-	-	-	-	A	B	-	-	-	-	B	B	B	-	A	-	-	-	-	-	H	-	B	-	-	-	-	-	-
119	*D67322	-	-	A	B	A	H	B	H	H	A	A	-	H	A	-	H	B	A	H	-	B	-	H	A	-	A	H	H	A	H	B	B	H	-	-	H	H	H	B	H	H	B	-	A	A	A	-	H
120	*R1263	H	-	-	B	-	-	-	-	H	-	-	-	H	-	-	H	-	-	H	-	-	-	-	-	-	-	A	-	-	H	B	-	H	-	-	-	-	-	-	H	-	-	-	A	A	-	-	-
121	*R5382	H	A	-	B	-	-	-	-	H	-	-	A	H	A	-	-	-	-	H	-	-	-	-	H	-	-	-	-	-	-	B	-	H	-	-	-	-	-	-	-	-	B	H	A	-	-	-	-
122	*R7128	H	A	-	B	-	-	-	-	A	-	-	-	H	-	-	H	-	-	H	-	-	-	-	A	B	-	-	-	-	-	B	-	A	A	-	-	-	-	-	H	-	-	H	-	-	-	-	-
123	*R7134	H	A	-	B	-	-	-	-	A	-	-	H	H	-	-	H	-	-	H	-	-	-	-	A	B	-	-	-	-	-	-	B	-	A	-	-	-	-	-	-	-	B	-	-	-	-	-	-
124	*RI682	H	-	A	H	-	-	-	-	A	-	-	A	H	H	-	H	-	-	H	-	-	-	-	H	-	-	-	-	-	-	A	B	H	-	-	-	-	-	-	-	-	-	H	A	A	-	-	-
125	*RI681	H	-	A	H	-	-	-	-	A	-	-	A	H	H	-	H	-	-	H	-	-	-	-	H	-	-	-	-	-	A	A	B	H	-	-	-	-	-	-	H	-	-	H	A	A	-	-	-
126	*D149572	-	-	A	H	A	H	B	B	A	H	A	-	H	H	-	H	B	A	H	-	B	-	H	H	-	A	H	H	A	A	A	H	H	-	-	H	H	H	H	H	B	-	-	A	A	A	-	H
127	*R9146	-	-	A	-	-	-	-	-	-	-	-	-	H	-	-	H	-	-	A	-	-	-	-	-	-	-	-	-	-	A	A	-	-	-	-	-	-	-	-	-	-	-	-	A	-	-	-	-
128	*R6745	-	A	-	-	-	-	-	-	-	-	-	-	H	-	-	-	-	-	H	H	-	-	-	-	-	-	-	-	-	A	-	H	H	A	-	-	-	-	-	H	-	-	H	-	-	-	-	-
129	*S150102	H	A	A	H	A	H	H	B	A	H	A	A	H	H	B	H	B	A	H	H	B	B	H	H	-	A	H	H	A	A	A	H	H	A	A	H	H	H	H	H	H	B	H	A	A	A	A	H
130	*D353206	-	-	A	H	A	H	H	H	-	-	A	-	H	A	H	B	B	-	H	-	-	-	H	B	-	-	H	H	A	H	B	B	H	-	-	-	H	H	H	H	H	H	-	A	A	-	-	B
131	*RI1321	A	-	-	-	-	-	-	-	H	-	-	H	-	-	-	-	-	-	-	-	-	-	-	-	-	-	-	-	-	-	-	H	-	-	-	-	-	-	-	-	-	-	-	-	B	-	-	-
132	*R2992	H	-	-	H	-	-	-	-	A	-	-	H	-	A	-	B	-	-	-	-	-	-	-	A	-	-	A	-	-	-	-	-	H	-	-	-	-	-	-	-	-	-	-	B	-	-	-	-
133	*R2994	H	-	-	H	-	-	-	-	-	-	-	-	H	-	-	-	-	-	H	-	-	-	-	-	B	-	A	-	-	-	-	H	H	-	-	-	-	-	-	-	-	-	-	-	B	-	-	-
134	*R2999	-	-	-	H	-	-	-	-	A	-	-	H	H	-	-	B	-	-	H	-	-	-	-	A	-	-	-	-	-	-	A	H	H	-	-	-	-	-	-	H	-	-	-	-	B	-	-	-
135	*R1489	H	A	B	B	-	-	-	-	A	-	-	H	H	B	-	-	-	-	B	-	-	-	-	H	B	-	-	-	-	B	H	H	H	H	-	-	-	-	-	-	-	A	H	H	B	-	-	-
136	*RI639	-	-	-	H	-	-	-	-	-	-	-	-	-	-	-	-	-	-	B	-	-	-	-	H	B	-	-	-	-	B	-	-	-	-	-	-	-	-	-	-	-	-	-	-	-	-	-	-
137	*R6485	H	-	-	H	-	-	-	-	A	-	-	H	H	-	-	A	-	-	B	-	-	-	-	H	-	-	-	-	-	H	H	-	-	H	-	-	-	-	-	H	-	-	H	H	-	-	-	-
138	*D143707	-	-	H	-	-	H	H	-	-	A	H	-	H	H	-	-	H	H	B	-	B	-	-	-	-	-	A	-	-	-	H	-	H	-	-	-	A	-	-	-	-	-	-	-	-	-	-	B
139	*R5504	H	A	H	H	-	-	-	-	-	-	-	H	H	B	-	A	-	-	B	-	-	-	-	H	B	-	A	-	-	H	H	H	H	A	-	-	-	-	-	H	-	A	H	H	-	-	-	-
140	*R1201	-	-	-	H	-	-	-	-	A	-	-	H	H	-	-	-	-	-	B	-	-	-	-	H	-	-	-	-	-	-	H	-	H	A	-	-	-	-	-	-	-	-	H	H	B	-	-	-
141	*R3741	H	A	-	-	-	-	-	-	A	-	-	-	H	-	-	A	-	-	-	-	-	-	-	H	B	-	A	-	-	H	H	-	-	-	-	-	-	-	-	-	-	-	-	-	-	-	-	-
142	*R3742	-	A	-	-	-	-	-	-	-	-	-	H	H	-	-	A	-	-	-	-	-	-	-	-	B	-	-	-	-	-	-	-	-	-	-	-	-	-	-	-	-	-	-	-	-	-	-	-
143	*D180187	-	-	H	H	A	H	H	A	A	A	H	-	H	H	-	A	H	H	B	-	B	-	A	H	-	A	A	H	A	H	H	H	H	-	-	A	A	A	H	H	H	A	-	H	B	-	-	B
144	*D340669	-	-	H	H	A	H	H	A	A	A	H	-	H	H	H	A	H	H	B	-	B	-	A	H	-	A	A	H	A	H	H	H	H	-	-	A	A	A	H	H	H	A	-	H	B	H	-	B
145	*D355552	-	-	H	H	A	H	-	-	-	A	H	-	H	H	-	-	H	-	B	-	B	-	-	H	-	A	A	H	A	H	H	-	-	-	-	A	A	-	H	-	H	A	-	H	B	H	-	-
146	*D392706	-	-	H	H	A	-	H	A	A	A	H	-	H	H	H	A	H	H	B	-	B	-	A	H	-	A	A	H	A	H	H	H	H	-	-	A	A	A	H	H	H	A	-	H	B	H	-	B
147	*R4844	H	-	-	-	-	-	-	-	-	-	-	-	-	H	-	-	-	-	-	-	-	-	-	-	-	-	-	-	-	-	H	-	-	-	-	-	-	-	-	-	-	-	-	-	-	-	-	-
148	*S168384	H	H	H	A	H	H	H	B	A	A	H	H	H	H	-	H	A	-	B	H	B	B	A	H	-	A	H	H	H	H	H	A	H	A	H	A	A	A	H	H	B	A	A	B	H	H	H	B
149	*D204701	-	-	B	H	-	-	H	B	-	H	A	-	H	-	-	A	A	H	-	-	-	-	B	H	-	B	-	B	A	B	H	A	-	-	-	H	A	H	H	A	H	B	-	H	B	B	-	H
150	*D210515	-	-	B	H	H	H	H	B	-	-	A	-	H	A	-	A	A	H	H	-	-	-	B	H	-	B	H	B	A	B	H	A	-	-	-	H	A	H	H	A	H	B	-	H	B	B	-	H
151	*R4686	H	H	B	A	-	-	-	-	A	-	-	B	H	A	-	A	-	-	H	H	-	-	-	H	-	H	A	-	-	B	A	-	B	H	-	-	-	-	-	A	-	B	H	B	B	-	-	-
152	*D494051	-	-	-	-	-	H	H	-	-	H	A	-	-	A	-	A	-	-	H	-	A	-	-	A	-	-	-	-	-	B	-	-	-	-	-	-	A	-	-	-	-	-	-	-	-	-	-	-
153	*D189952	-	-	B	A	H	-	H	B	H	-	A	-	B	A	H	A	A	H	H	-	A	-	H	A	-	B	H	H	A	B	A	A	B	-	-	-	A	H	B	-	H	B	-	B	H	B	-	H
154	*D24764	-	-	B	A	H	H	H	B	-	H	A	-	B	A	H	A	A	H	H	-	A	-	H	A	-	B	H	H	A	B	A	A	B	-	-	H	A	H	B	-	H	B	-	B	H	B	-	H
155	*D110863	-	-	B	A	H	H	A	B	A	H	A	-	B	A	A	A	A	H	H	-	A	-	A	H	-	B	H	H	A	H	A	A	B	-	-	H	A	H	B	A	B	B	-	B	H	-	-	H
156	*R688	H	-	-	-	-	-	-	-	A	-	-	B	B	A	-	-	-	-	-	-	-	-	-	H	-	-	-	-	-	-	A	-	-	-	-	-	-	-	-	A	-	-	-	B	-	-	-	-
157	*R687	H	H	-	A	-	-	-	-	A	-	-	B	-	A	-	A	-	-	H	-	-	-	-	H	A	-	A	-	-	H	A	-	-	-	-	-	-	-	-	A	-	-	H	-	-	-	-	-
158	*R1713	-	H	B	A	-	-	-	-	A	-	-	B	-	A	-	A	-	-	-	H	-	-	-	A	A	-	-	-	-	A	A	A	-	-	-	-	-	-	-	-	-	-	-	-	-	-	-	-
159	*R3313	H	H	A	-	-	-	-	-	-	-	-	-	-	-	-	-	-	-	H	H	-	-	-	-	-	-	-	-	-	-	-	A	-	-	-	-	-	-	-	A	-	-	-	-	A	-	-	-
160	*R3314	H	H	A	A	-	-	-	-	A	-	-	A	B	-	-	-	-	-	H	H	-	-	-	H	A	-	-	-	A	-	-	A	-	H	-	-	-	-	-	A	-	B	H	-	-	-	-	-
161	*RI1018	H	H	-	A	-	-	-	-	A	-	-	H	-	A	-	H	-	-	H	-	-	-	-	H	A	-	-	-	-	H	A	A	H	-	-	-	-	-	-	A	-	B	H	-	-	-	-	-
162	*R1729	-	-	-	A	-	-	-	-	-	-	-	H	B	-	-	H	-	-	H	-	-	-	-	H	-	-	-	-	-	-	A	-	-	-	-	-	-	-	-	-	-	-	H	-	-	-	-	-
163	*R6673	-	H	-	-	-	-	-	-	-	-	-	H	B	A	-	H	-	-	H	-	-	-	-	H	-	-	-	-	-	H	-	-	-	-	-	-	-	-	-	-	-	-	H	B	-	-	-	-
164	*R6994	B	-	-	-	-	-	-	-	A	-	-	H	B	-	-	H	-	-	-	-	-	-	-	H	-	-	-	-	A	-	A	A	H	B	-	-	-	-	-	A	-	B	H	-	-	-	-	-
165	*R6996	-	-	-	A	-	-	-	-	A	-	-	H	B	-	-	H	-	-	H	-	-	-	-	H	-	-	-	-	-	-	A	-	-	-	-	-	-	-	-	A	-	B	-	-	-	-	-	-
166	*R6056	H	H	A	-	-	-	-	-	A	-	-	H	B	A	-	H	-	-	-	B	-	-	-	H	A	-	-	-	-	-	-	-	H	H	-	-	-	-	-	-	-	-	-	-	-	-	-	-
167	*R4648	H	-	-	H	-	-	-	-	H	-	-	H	B	-	-	H	-	-	H	-	-	-	-	H	-	-	-	-	-	-	-	-	H	-	-	-	-	-	-	H	-	B	A	B	A	-	-	-
168	*R3272	H	-	-	H	-	-	-	-	-	-	-	H	-	-	-	H	-	-	H	-	-	-	-	H	-	-	-	-	-	-	A	H	H	H	-	-	-	-	-	H	-	B	A	-	A	-	-	-
169	*R3273	H	-	-	H	-	-	-	-	H	-	-	H	B	-	-	H	-	-	H	-	-	-	-	H	-	-	-	-	-	-	-	H	H	H	-	-	-	-	-	H	-	-	A	-	-	-	-	-
170	*R7818	-	H	-	-	-	-	-	-	B	-	-	A	-	-	-	-	-	-	-	H	-	-	-	-	-	-	-	-	-	-	-	-	H	-	-	-	-	-	-	-	-	-	-	-	-	-	-	-
171	*R5438	-	-	A	H	-	-	-	-	B	-	-	H	B	-	-	H	-	-	H	B	-	-	-	-	-	-	-	-	-	-	A	H	H	-	-	-	-	-	-	-	-	-	-	-	-	-	-	-
172	*R1768	A	A	-	B	-	-	-	-	B	-	-	H	A	-	-	B	-	-	-	-	-	-	-	A	B	-	-	-	-	B	B	-	H	H	-	-	-	-	-	-	-	-	-	B	-	-	-	-
173	*D45428	-	-	H	B	B	A	H	B	B	H	H	-	A	B	B	B	B	A	H	-	H	-	B	A	-	A	A	A	H	-	B	B	H	-	-	H	A	B	B	B	B	A	-	-	B	H	-	H
174	*D325443	-	-	H	B	B	H	H	B	B	H	A	-	H	B	B	H	B	H	H	-	H	-	B	H	-	A	H	A	H	H	B	B	H	-	-	H	A	B	B	B	B	H	-	B	H	A	-	B
175	*D6826	-	-	H	H	B	H	H	B	H	H	A	-	B	B	-	H	B	B	H	-	H	-	B	B	-	A	H	A	H	B	B	B	H	-	-	H	A	B	H	B	H	H	-	B	H	-	-	B
176	*D55734	-	-	H	H	B	H	H	B	H	H	A	-	B	B	A	H	B	B	H	-	H	-	B	B	-	A	H	A	H	B	B	B	H	-	-	H	A	B	-	B	H	H	-	B	H	A	-	B
177	*S203536	-	A	H	-	B	H	H	B	H	H	A	H	B	B	-	H	-	-	H	B	H	A	B	B	-	A	H	A	H	B	B	B	H	B	B	H	A	B	H	B	H	H	B	B	H	A	H	B
178	*D78486	-	-	H	H	B	H	H	B	-	H	A	-	B	B	-	H	B	-	H	-	H	-	-	B	-	A	H	A	H	B	B	B	H	-	-	H	A	B	H	B	A	H	-	B	-	-	-	B
179	*R7201	A	-	H	H	-	-	-	-	H	-	-	H	B	B	-	H	-	-	H	-	-	-	-	B	-	-	-	-	H	B	B	B	H	B	-	-	-	-	-	B	-	H	B	B	H	-	-	-
180	*R4563	-	-	-	H	-	-	-	-	-	-	-	-	-	-	-	-	-	-	-	-	-	-	-	-	-	-	-	-	-	-	-	-	-	-	-	-	-	-	-	-	-	-	-	-	-	-	-	-
181	*R7197	-	A	-	-	-	-	-	-	-	-	-	H	B	B	-	-	-	-	-	B	-	-	-	B	B	B	A	-	-	B	B	B	H	B	-	-	-	-	-	B	-	-	-	B	H	-	-	-
182	*RI1157	A	-	-	-	-	-	-	-	-	-	-	-	-	-	-	-	-	-	-	-	-	-	-	-	-	-	-	-	-	-	-	-	-	-	-	-	-	-	-	-	-	-	-	-	-	-	-	-
183	*R7206	A	-	H	H	-	-	-	-	H	-	-	H	-	B	-	H	-	-	H	B	-	-	-	B	H	-	A	-	-	B	B	B	H	B	-	-	-	-	-	B	-	H	B	B	H	-	-	-
184	*R7202	A	-	H	H	-	-	-	-	H	-	-	H	B	B	-	H	-	-	H	-	-	-	-	B	-	-	-	-	-	B	B	B	H	B	-	-	-	-	-	B	-	H	B	B	H	-	-	-
185	*RI165	A	-	H	-	-	-	-	-	-	-	-	H	B	B	-	-	-	-	H	-	-	-	-	B	H	-	-	-	-	-	-	B	-	-	-	-	-	-	-	B	-	-	-	-	-	-	-	-
186	*RI164	-	A	H	H	-	-	-	-	-	-	-	-	B	B	-	-	-	-	H	-	-	-	-	B	H	-	-	-	-	-	-	B	-	-	-	-	-	-	-	B	-	-	-	-	-	-	-	-
187	*R1101	A	A	-	H	-	-	-	-	H	-	-	H	B	B	-	H	-	-	H	-	-	-	-	B	-	-	-	-	-	B	-	B	H	B	-	-	-	-	-	B	-	-	B	-	H	-	-	-
188	*R1100	A	A	-	H	-	-	-	-	H	-	-	H	-	B	-	H	-	-	H	-	-	-	-	B	H	-	-	-	-	-	-	-	-	B	-	-	-	-	-	B	-	H	-	B	H	-	-	-
189	*R2536	A	A	-	H	-	-	-	-	H	-	-	H	B	-	-	-	-	-	H	-	-	-	-	B	-	-	A	-	-	-	B	B	H	-	-	-	-	-	-	-	-	-	B	-	-	-	-	-
190	*R2304	A	H	H	H	-	-	-	-	H	-	-	H	B	B	-	H	-	-	H	-	-	-	-	B	H	-	-	-	H	B	B	B	-	B	-	-	-	-	A	B	-	H	B	B	H	-	-	-
191	*RI262	A	-	H	H	-	-	-	-	H	-	-	H	B	B	-	H	-	-	H	-	-	-	-	B	-	-	-	-	-	B	B	B	-	B	-	-	-	-	-	B	-	-	-	-	-	-	-	-
192	*R1501	-	A	-	-	-	-	-	-	-	-	-	-	-	-	-	-	-	-	-	-	-	-	-	-	H	-	-	-	-	-	-	-	-	-	-	-	-	-	-	-	-	-	B	-	-	-	-	-
193	*R6935	A	-	H	H	-	-	-	-	H	-	-	H	B	B	-	H	-	-	H	-	-	-	-	B	-	-	-	-	-	-	H	-	-	B	-	-	-	-	-	-	-	H	B	B	-	-	-	-
194	*RI428	-	-	-	H	-	-	-	-	-	-	-	H	B	B	-	H	-	-	H	B	-	-	-	B	H	-	-	-	-	-	B	-	B	B	-	-	-	-	-	-	-	-	B	B	H	-	-	-
195	*R2005	A	-	-	-	-	-	-	-	-	-	-	H	-	-	-	-	-	-	H	-	-	-	-	B	-	-	-	-	-	-	B	-	B	-	-	-	-	-	-	-	-	-	B	-	-	-	-	-
196	*R2841	A	-	-	H	-	-	-	-	H	-	-	H	B	-	-	H	-	-	-	-	-	-	-	B	-	-	-	-	-	-	-	H	B	-	-	-	-	-	-	B	-	-	-	B	B	-	-	-
197	*R2844	A	H	-	H	-	-	-	-	H	-	-	-	B	-	-	-	-	-	H	-	-	-	-	B	-	-	-	-	-	-	-	H	-	-	-	-	-	-	-	-	-	-	-	-	-	-	-	-
198	*R16	-	-	-	-	-	-	-	-	-	-	-	-	-	-	-	-	-	-	H	-	-	-	-	-	-	-	-	-	-	-	B	B	-	-	-	-	-	-	-	-	-	-	-	B	-	-	-	-
199	*R9330	H	-	-	B	-	-	-	-	-	-	-	A	H	-	-	H	-	-	H	A	-	-	-	B	-	-	-	-	-	-	A	-	H	-	-	-	-	-	-	H	-	B	A	H	A	-	-	-
200	*R5395	H	-	-	B	-	-	-	-	H	-	-	A	H	A	-	H	-	-	H	H	-	-	-	B	A	-	-	-	-	-	A	-	H	H	-	-	-	-	-	H	-	B	A	H	A	-	-	-
201	*R5400	-	A	-	B	-	-	-	-	B	-	-	-	H	-	-	-	-	-	H	H	-	-	-	B	A	-	-	-	-	-	-	H	H	-	-	-	-	-	-	H	-	B	A	H	A	-	-	-
202	*R5398	H	A	-	B	-	-	-	-	B	-	-	A	H	-	-	H	-	-	-	H	-	-	-	B	A	-	-	-	-	-	A	H	H	-	-	-	-	-	-	H	-	-	A	H	A	-	-	-
203	*R5401	H	H	A	B	-	-	-	-	B	-	-	A	-	-	-	H	-	-	H	H	-	-	-	B	A	-	-	-	-	-	A	H	H	-	-	-	-	-	-	-	-	-	A	H	A	-	-	-
204	*R5394	H	H	-	B	-	-	-	-	B	-	-	A	H	-	-	H	-	-	H	H	-	-	-	B	A	-	-	-	-	-	A	-	H	-	-	-	-	-	-	H	-	-	A	H	A	-	-	-
205	*R7466	H	H	A	B	-	-	-	-	B	-	-	-	H	A	-	H	-	-	H	-	-	-	-	-	-	-	-	-	-	B	A	H	H	H	-	-	-	-	-	H	-	B	A	H	A	-	-	-
206	*R7465	H	H	A	B	-	-	-	-	-	-	-	-	H	A	-	-	-	-	-	-	-	-	-	-	-	-	-	-	-	B	-	-	H	H	-	-	-	-	-	H	-	B	A	H	-	-	-	-
207	*R1763	H	H	-	B	-	-	-	-	B	-	-	A	H	A	-	H	-	-	A	H	-	-	-	B	A	-	-	-	-	B	H	H	-	-	-	-	-	-	-	-	-	-	A	-	-	-	-	-
208	*RI1092	-	H	-	-	-	-	-	-	B	-	-	-	A	-	-	H	-	-	-	-	-	-	-	-	-	-	-	-	-	-	-	H	-	-	-	-	-	-	-	-	-	-	-	-	-	-	-	-
209	*RI876	-	-	B	B	-	-	-	-	-	-	-	-	B	H	-	H	-	-	H	-	-	-	-	B	-	-	-	-	-	-	-	-	-	H	-	-	-	-	-	H	-	-	-	-	-	-	-	-
210	*R3421	H	H	-	-	-	-	-	-	B	-	-	A	H	-	-	H	-	-	H	H	-	-	-	B	A	-	A	-	-	-	-	H	H	H	-	-	-	-	-	H	-	H	A	-	-	-	-	-
211	*R3420	H	H	-	B	-	-	-	-	B	-	-	A	H	-	-	H	-	-	H	H	-	-	-	B	A	-	-	-	-	-	-	H	H	H	-	-	-	-	-	H	-	-	A	H	H	-	-	-
212	*D182962	-	-	H	B	A	H	A	B	H	H	H	-	H	H	H	H	H	H	H	-	-	-	B	B	-	H	H	H	H	H	H	H	H	-	-	A	B	B	H	H	A	H	-	H	H	B	-	B
213	*S177172	H	H	H	H	B	A	B	H	B	H	H	A	H	H	-	H	A	-	H	H	B	H	B	B	-	H	H	H	H	H	H	H	H	H	A	A	H	B	H	H	A	H	A	H	H	B	A	H
214	*R1643	H	H	-	H	-	-	-	-	B	-	-	-	-	-	-	-	-	-	-	H	-	-	-	-	-	-	-	-	-	-	H	-	-	H	-	-	-	-	-	-	-	-	-	-	-	-	-	-
215	*D362694	-	-	H	H	A	A	A	H	-	H	H	-	A	H	-	H	A	H	H	-	B	-	-	B	-	H	H	H	A	H	H	H	H	-	-	H	H	B	H	-	A	H	-	H	-	-	-	H
216	*R1642	-	-	-	-	-	-	-	-	B	-	-	A	A	-	-	-	-	-	-	H	-	-	-	B	-	-	-	-	-	-	-	-	-	H	-	-	-	-	-	-	-	-	-	-	-	-	-	-
217	*D89384	-	-	H	H	A	A	A	H	B	H	H	-	A	H	H	H	A	H	H	-	B	-	B	B	-	H	H	H	A	H	H	H	H	-	-	A	H	B	H	B	A	H	-	H	H	H	-	H
218	*D368289	-	-	H	-	-	-	A	-	B	H	H	-	-	H	-	-	A	-	H	-	B	-	-	B	-	H	-	-	-	A	H	-	-	-	-	A	-	-	H	-	-	H	-	-	-	-	-	H
219	*RI37	-	-	-	-	-	-	-	-	B	-	-	-	A	-	-	H	-	-	-	-	-	-	-	-	-	-	-	-	-	-	H	H	-	-	-	-	-	-	-	-	-	-	H	-	-	-	-	-
220	*R1641	H	-	-	H	-	-	-	-	B	-	-	A	A	-	-	-	-	-	-	-	-	-	-	B	-	-	-	-	-	-	-	-	-	H	-	-	-	-	-	-	-	-	H	-	-	-	-	-
221	*R2442	-	-	-	H	-	-	-	-	B	-	-	-	-	-	-	-	-	-	-	-	-	-	-	B	-	-	-	-	-	-	-	-	-	-	-	-	-	-	-	-	-	-	-	-	-	-	-	-
222	*R1511	H	-	-	H	-	-	-	-	-	-	-	-	-	-	-	-	-	-	-	-	-	-	-	B	-	-	A	-	-	-	-	-	H	-	-	-	-	-	-	-	-	H	-	H	-	-	-	-
223	*R2437	H	H	H	H	-	-	-	-	H	-	-	-	-	B	-	-	-	-	-	H	-	-	-	B	A	-	-	-	-	H	-	-	H	H	-	-	-	-	-	B	-	H	H	H	H	-	-	-
224	*R728	-	H	-	H	-	-	-	-	-	-	-	A	H	-	-	H	-	-	H	-	-	-	-	B	-	-	-	-	-	-	H	H	H	-	-	-	-	-	-	-	-	-	H	-	-	-	-	-
225	*R8070	-	-	A	-	-	-	-	-	-	-	-	-	H	A	-	-	-	-	-	-	-	-	-	H	H	-	-	-	-	-	-	A	-	-	-	-	-	-	-	-	-	-	-	-	-	-	-	-
226	*RI693	B	-	A	H	-	-	-	-	H	-	-	-	H	A	-	-	-	-	-	-	-	-	-	-	H	-	A	-	-	-	-	A	-	-	-	-	-	-	-	-	-	-	-	-	-	-	-	-
227	*R5845	B	-	A	H	-	-	-	-	H	-	-	H	H	A	-	A	-	-	H	-	-	-	-	H	-	-	-	-	-	A	H	A	-	H	-	-	-	-	-	B	-	H	B	B	-	-	-	-
228	*R5847	B	A	A	H	-	-	-	-	H	-	-	H	H	A	-	A	-	-	-	H	-	-	-	H	H	-	A	-	-	A	-	-	-	-	-	-	-	-	-	B	-	H	-	-	-	-	-	-
229	*R6600	B	-	-	H	-	-	-	-	H	-	-	H	H	A	-	A	-	-	H	-	-	-	-	H	-	-	-	-	-	A	H	A	B	H	-	-	-	-	-	-	-	H	B	B	B	-	-	-
230	*R6611	B	-	-	H	-	-	-	-	H	-	-	-	H	A	-	-	-	-	-	-	-	-	-	H	-	-	A	-	-	-	-	-	-	-	-	-	-	-	-	-	-	-	B	-	-	-	-	-
231	*R6612	B	-	-	-	-	-	-	-	H	-	-	-	-	-	-	-	-	-	-	-	-	-	-	H	-	-	A	-	-	-	H	-	-	-	-	-	-	-	-	-	-	-	B	-	-	-	-	-
232	*D174220	-	-	A	H	H	B	H	H	H	H	H	-	H	A	B	H	B	H	H	-	H	-	B	H	-	H	H	H	B	A	H	A	B	-	-	B	B	H	B	B	B	H	-	B	B	-	-	B
233	*R4041	B	H	-	B	-	-	-	-	H	-	-	H	-	A	-	B	-	-	H	H	-	-	-	-	H	-	-	-	B	-	-	-	B	-	-	B	-	-	B	B	-	H	B	B	B	-	-	-
234	*R4038	B	H	-	-	-	-	-	-	H	-	-	H	-	A	-	-	-	-	H	H	-	-	-	-	H	-	-	-	-	-	H	A	B	-	-	B	-	-	B	B	-	B	B	B	B	-	-	-
235	*R5896	B	-	-	-	-	-	-	-	H	-	-	-	B	-	-	-	-	-	-	-	-	-	-	-	B	-	-	-	-	-	-	-	-	-	-	-	-	-	-	-	-	-	-	-	-	-	-	-
236	*R8368	B	H	-	-	-	-	-	-	-	-	-	A	-	A	-	-	-	-	-	-	-	-	-	A	B	-	-	-	-	-	A	-	-	-	-	-	-	-	-	-	-	-	-	-	-	-	-	-
237	*R2502	B	H	-	H	-	-	-	-	H	-	-	H	H	A	-	H	-	-	H	-	-	-	-	A	B	-	A	-	H	A	A	A	B	H	-	-	-	-	-	-	-	H	B	B	-	-	-	-
238	*R8431	-	-	-	-	-	-	-	-	-	-	-	H	H	-	-	H	-	-	H	-	-	-	-	H	-	-	-	-	-	-	A	A	-	-	-	-	-	-	-	B	-	-	-	B	-	-	-	-
239	*R8429	-	-	-	-	-	-	-	-	H	-	-	A	H	-	-	H	-	-	H	-	-	-	-	H	-	-	-	-	-	-	A	-	-	-	-	-	-	-	-	B	-	-	-	-	-	-	-	-
240	*R7876	B	-	A	B	-	-	-	-	-	-	-	-	H	-	-	H	-	-	-	B	-	-	-	A	B	-	-	-	-	-	-	-	-	-	-	-	-	-	-	-	-	-	-	B	B	-	-	-
241	*R8052	A	-	-	-	-	-	-	-	-	-	-	-	-	B	-	-	-	-	-	-	-	-	-	H	-	-	-	-	-	-	-	-	-	-	-	-	-	-	-	-	-	-	-	-	-	-	-	-
242	*R7691	A	H	-	B	-	-	-	-	H	-	-	H	H	B	-	H	-	-	H	H	-	-	-	H	H	-	-	-	-	A	-	H	-	B	-	-	-	-	-	-	-	-	-	H	-	-	-	-
243	*R1618	A	H	-	B	-	-	-	-	-	-	-	H	-	B	-	H	-	-	-	H	-	-	-	H	H	-	A	-	-	-	B	H	-	B	-	-	-	-	-	B	-	-	-	-	-	-	-	-
244	*R5566	-	H	H	B	-	-	-	-	A	-	-	-	H	B	-	-	-	-	-	-	-	-	-	-	-	-	-	-	-	A	-	-	-	-	-	-	-	-	-	-	-	-	H	H	-	-	-	-
245	*D451939	-	-	H	B	H	B	A	-	-	-	H	-	H	H	H	B	H	-	H	-	H	-	-	H	-	H	H	H	H	A	H	H	H	-	-	H	H	B	B	-	H	H	-	H	H	-	-	-
246	*R5369	H	-	-	B	-	-	-	-	A	-	-	H	-	H	-	B	-	-	B	-	-	-	-	-	-	-	-	-	-	-	H	-	-	-	-	-	-	-	-	-	-	H	H	-	-	-	-	-
247	*D299124	-	-	A	B	H	H	A	-	-	H	H	-	-	H	-	B	H	-	B	-	H	-	-	H	-	H	H	H	H	H	H	-	H	-	-	B	B	H	B	-	H	H	-	H	H	A	-	H
248	*D422205	-	-	A	B	H	H	A	-	-	H	H	-	-	H	-	-	H	-	B	-	H	-	-	H	-	-	H	H	H	H	H	-	H	-	-	B	-	H	B	-	H	H	-	H	H	A	-	H
249	*D494387	-	-	A	B	-	-	A	-	-	-	-	-	-	-	-	-	H	-	B	-	H	-	-	A	-	-	-	-	-	-	H	H	H	-	-	-	H	-	B	-	-	H	-	-	-	-	-	H
250	*R2256	A	B	A	H	-	-	-	-	B	-	-	-	B	B	-	-	-	-	-	B	-	-	-	-	B	-	H	-	-	-	-	-	-	H	-	-	-	-	-	-	-	-	-	A	-	-	-	-
251	*RI1344	A	B	-	-	-	-	-	-	-	-	-	-	-	-	-	-	-	-	-	-	-	-	-	-	B	-	-	-	-	-	-	-	-	-	-	-	-	-	-	-	-	-	-	-	-	-	-	-
252	*R2014	A	-	-	-	-	-	-	-	B	-	-	-	H	-	-	B	-	-	-	B	-	-	-	B	-	-	A	-	-	-	-	H	B	-	-	-	-	-	-	H	-	H	A	A	-	-	-	-
253	*R681	A	H	-	H	-	-	-	-	B	-	-	-	H	-	-	B	-	-	-	B	-	-	-	-	B	-	-	-	-	-	-	H	-	H	-	-	-	-	-	-	-	-	-	-	-	-	-	-
254	*R2498	-	H	-	H	-	-	-	-	B	-	-	-	-	-	-	B	-	-	-	-	-	-	-	B	-	-	A	-	A	-	A	H	B	-	-	-	-	-	-	H	-	-	A	A	H	-	-	-
255	*R2499	-	H	-	H	-	-	-	-	B	-	-	-	H	-	-	B	-	-	H	-	-	-	-	B	-	-	A	-	-	-	A	H	B	-	-	-	-	-	-	H	-	H	A	H	-	-	-	-
256	*R8386	-	-	A	-	-	-	-	-	-	-	-	-	-	-	-	-	-	-	-	-	-	-	-	-	-	-	-	-	-	-	-	-	-	-	-	-	-	-	-	-	-	-	-	-	-	-	-	-
257	*RI661	-	-	A	H	-	-	-	-	-	-	-	-	-	B	-	B	-	-	H	H	-	-	-	B	-	-	-	-	-	B	A	-	B	H	-	-	-	-	-	-	-	-	A	-	H	-	-	-
258	*RI845	A	-	-	H	-	-	-	-	B	-	-	H	H	-	-	B	-	-	H	-	-	-	-	-	-	-	-	-	-	B	A	H	B	H	-	-	-	-	-	-	-	-	A	-	-	-	-	-
259	*R906	A	-	-	-	-	-	-	-	B	-	-	H	H	B	-	B	-	-	H	-	-	-	-	-	-	A	A	-	A	B	-	H	-	-	-	-	-	-	-	H	-	H	-	-	H	-	-	-
260	*R145	-	-	A	-	-	-	-	-	-	-	-	-	-	-	-	B	-	-	-	-	-	-	-	B	-	-	-	-	-	-	-	-	A	-	-	-	-	-	-	H	-	-	-	-	-	-	-	-
261	*S167980	A	B	A	H	H	H	H	H	B	H	A	H	H	B	-	B	B	-	H	A	B	H	H	B	-	H	B	H	H	B	H	H	H	H	B	H	B	H	B	B	H	H	H	H	H	B	B	H
262	*R6909	-	-	-	-	-	-	-	-	-	-	-	-	-	-	-	H	-	-	B	-	-	-	-	-	-	-	-	-	-	-	-	-	H	-	-	-	-	-	-	-	-	-	-	-	B	-	-	-
263	*RI1117	A	-	B	A	-	-	-	-	A	-	-	B	B	H	-	H	-	-	B	-	-	-	-	-	-	-	A	-	-	B	H	B	H	H	-	-	-	-	-	H	-	B	H	A	-	-	-	-
264	*R6904	A	B	B	A	-	-	-	-	A	-	-	-	B	H	-	H	-	-	B	-	-	-	-	B	B	-	A	-	-	B	H	B	H	H	-	-	-	-	-	H	-	B	H	A	-	-	-	-
265	*R6906	A	B	B	A	-	-	-	-	A	-	-	-	B	H	-	H	-	-	B	H	-	-	-	B	B	-	A	-	-	B	H	B	H	H	-	-	-	-	-	H	-	B	H	A	B	-	-	B
266	*R6911	A	-	B	A	-	-	-	-	A	-	-	B	-	H	-	H	-	-	B	-	-	-	-	-	-	-	A	-	A	-	H	B	H	H	-	-	-	-	-	-	-	-	H	A	-	-	-	-
267	*RI87	-	-	-	A	-	-	-	-	-	-	-	-	B	-	-	H	-	-	B	-	-	-	-	H	-	-	-	-	-	-	-	B	H	-	-	-	-	-	-	A	-	-	-	-	B	-	-	-
268	*RI1054	-	-	-	-	-	-	-	-	-	-	-	B	-	-	-	-	-	-	H	-	-	-	-	-	-	-	-	-	-	-	-	-	-	-	-	-	-	-	-	-	-	-	-	-	-	-	-	-
269	*R2317	-	B	-	-	-	-	-	-	H	-	-	-	-	-	-	-	-	-	-	-	-	-	-	H	-	-	-	-	-	-	-	-	-	-	-	-	-	-	-	-	-	-	-	-	-	-	-	-
270	*R7097	A	B	-	-	-	-	-	-	A	-	-	-	B	-	-	H	-	-	H	-	-	-	-	H	B	-	-	A	-	-	H	B	B	H	-	-	-	-	-	A	-	-	H	-	-	-	-	-
271	*D85613	-	-	H	A	H	A	H	H	A	H	B	-	B	H	-	H	H	-	H	-	B	-	-	H	-	H	H	B	H	A	H	B	B	-	-	A	H	A	A	H	H	H	-	H	-	-	-	B
272	*D337565	-	-	H	A	H	A	H	H	A	H	B	-	B	H	-	H	H	-	H	-	B	-	-	H	-	H	H	B	H	A	H	B	B	-	-	A	H	A	A	-	H	H	-	H	-	-	-	H
273	*R8173	A	B	-	A	-	-	-	-	H	-	-	A	B	H	-	H	-	-	-	-	-	-	-	H	-	-	A	-	A	A	H	-	B	H	-	-	-	-	A	-	-	H	H	-	-	-	-	-
274	*R2023	-	-	H	H	-	-	-	-	H	-	-	H	H	-	-	H	-	-	-	H	-	-	-	H	-	-	-	-	A	B	H	H	-	H	-	-	-	-	-	-	-	H	A	B	H	-	-	-
275	*R6688	-	A	-	H	-	-	-	-	H	-	-	H	H	A	-	H	-	-	-	-	-	-	-	H	-	-	-	-	-	-	H	-	-	-	-	-	-	-	-	H	-	H	-	A	-	-	-	-
276	*R6123	H	A	H	H	-	-	-	-	H	-	-	H	H	A	-	H	-	-	B	H	-	-	-	H	A	-	A	-	A	-	H	H	A	H	-	A	-	-	H	H	-	H	A	H	H	-	-	-
277	*RI1393	H	A	H	H	-	-	-	-	H	-	-	H	H	A	-	H	-	-	-	B	-	-	-	H	A	-	-	-	-	-	H	-	-	-	-	-	-	-	-	H	-	-	A	H	-	-	-	-
278	*RI1392	-	A	-	H	-	-	-	-	H	-	-	H	H	A	-	H	-	-	B	-	-	-	-	H	A	-	-	-	-	B	H	H	-	-	-	-	-	-	-	H	-	-	A	H	-	-	-	-
279	*RI459	B	-	-	H	-	-	-	-	H	-	-	-	B	A	-	-	-	-	-	-	-	-	-	H	-	-	-	-	-	-	-	-	-	H	-	-	-	-	-	-	-	-	-	-	-	-	-	-
280	*R1811	H	A	H	H	-	-	-	-	H	-	-	H	B	A	-	H	-	-	B	-	-	-	-	H	A	B	-	-	-	B	H	H	-	H	-	-	-	-	-	-	-	H	A	H	B	-	-	-
281	*R8151	-	A	-	-	-	-	-	-	H	-	-	H	B	-	-	-	-	-	B	B	-	-	-	H	A	-	-	-	-	-	-	H	-	H	-	-	-	-	-	-	-	H	-	-	B	-	-	-
282	*R934	-	A	-	-	-	-	-	-	-	-	-	-	-	-	-	-	-	-	-	-	-	-	-	-	-	-	-	-	-	-	-	-	-	-	-	-	-	-	-	-	-	-	-	-	-	-	-	-
283	*S159900	A	A	H	H	A	H	H	H	B	H	B	H	B	A	-	H	H	-	B	B	B	A	H	H	-	H	A	A	B	B	H	H	H	H	A	A	H	H	B	H	B	H	H	H	H	A	A	B
284	*R4578	A	-	-	-	-	-	-	-	-	-	-	-	-	-	-	-	-	-	-	-	-	-	-	-	-	-	-	-	-	-	-	-	-	-	-	-	-	-	-	-	-	-	-	-	-	-	-	-
285	*S163132	A	A	A	H	B	H	H	B	B	H	B	H	B	A	-	H	H	-	B	B	B	A	A	H	-	H	A	A	B	B	H	H	H	H	A	A	B	H	H	H	B	H	H	H	H	A	A	B
286	*D260441	-	-	A	H	A	H	H	B	H	H	H	-	B	A	A	H	H	H	B	-	B	-	A	H	-	H	H	A	B	B	H	H	H	-	-	A	A	H	H	H	H	H	-	H	H	A	-	B
287	*R1769	A	A	-	B	-	-	-	-	-	-	-	-	A	-	-	B	-	-	-	-	-	-	-	-	-	-	-	-	-	B	-	-	H	H	-	-	-	-	-	-	-	-	H	-	-	-	-	-
288	*R6031	A	-	-	B	-	-	-	-	-	-	-	H	A	-	-	B	-	-	A	-	-	-	-	A	-	-	-	-	-	-	B	H	-	-	-	-	-	-	-	B	-	-	H	B	B	-	-	-
289	*R1048	-	-	B	B	-	-	-	-	B	-	-	H	A	B	-	B	-	-	-	-	-	-	-	A	-	-	-	-	-	H	H	H	-	H	-	-	-	-	-	B	-	B	-	B	-	-	-	-
290	*R1042	-	-	B	B	-	-	-	-	B	-	-	H	A	B	-	B	-	-	A	-	-	-	-	A	B	-	-	-	-	H	B	H	B	H	-	-	-	-	-	-	-	H	H	B	-	-	-	-
291	*R1047	-	-	B	B	-	-	-	-	B	-	-	H	A	B	-	B	-	-	A	-	-	-	-	A	-	-	-	-	-	-	B	H	H	H	-	-	-	-	-	-	-	H	-	B	-	-	-	-
292	*R3274	A	A	A	B	-	-	-	-	B	-	-	H	-	-	-	H	-	-	H	-	-	-	-	A	B	-	-	-	-	B	-	A	H	H	-	-	-	-	-	B	-	H	H	B	B	-	-	-
293	*R1115	A	A	-	B	-	-	-	-	-	-	-	H	-	-	-	-	-	-	-	-	-	-	-	-	-	-	-	-	-	-	-	-	-	-	-	-	-	-	-	-	-	-	H	-	-	-	-	-
294	*R3785	-	-	-	-	-	-	-	-	B	-	-	-	-	H	-	-	-	-	-	-	-	-	-	-	-	-	-	-	-	-	B	-	-	-	-	-	-	-	-	-	-	-	-	B	-	-	-	-
295	*D223444	-	-	H	H	A	A	H	H	-	H	H	-	H	H	H	H	H	H	H	-	H	-	-	A	-	H	A	H	B	B	B	A	H	-	-	A	H	B	H	H	H	H	-	B	B	B	-	A
296	*R8421	H	A	H	H	-	-	-	-	H	-	-	-	H	-	-	H	-	-	H	H	-	-	-	A	-	-	-	-	-	B	B	A	H	H	-	-	-	-	-	-	-	H	H	B	B	-	-	-
297	*R4718	-	H	-	-	-	-	-	-	-	-	-	A	-	-	-	-	-	-	-	-	-	-	-	-	H	-	-	-	-	-	-	A	H	-	-	-	-	-	-	H	-	-	-	-	-	-	-	-
298	*R2471	-	-	-	-	-	-	-	-	-	-	-	-	-	-	-	-	-	-	B	-	-	-	-	-	-	-	-	-	-	-	-	-	A	-	-	-	-	-	-	A	-	-	-	-	-	-	-	-
299	*R127	-	-	-	-	-	-	-	-	-	-	-	-	A	-	-	H	-	-	B	-	-	-	-	B	-	-	-	-	-	-	-	-	-	-	-	-	-	-	-	-	-	-	-	-	-	-	-	-
300	*R2264	H	-	-	H	-	-	-	-	B	-	-	H	A	H	-	-	-	-	B	-	-	-	-	-	-	-	-	-	-	B	-	B	H	H	-	-	-	-	-	-	-	A	H	B	-	-	-	-
301	*R2266	-	-	-	H	-	-	-	-	B	-	-	-	-	H	-	-	-	-	-	-	-	-	-	B	-	-	-	-	-	B	-	H	-	-	-	-	-	-	-	-	-	A	-	B	-	-	-	-
302	*RI940	H	H	B	H	-	-	-	-	-	-	-	H	A	H	-	H	-	-	-	A	-	-	-	B	H	-	-	-	-	B	-	H	H	-	-	-	-	-	-	H	-	A	H	B	-	-	-	-
303	*RI941	H	H	B	H	-	-	-	-	B	-	-	H	A	H	-	H	-	-	B	A	-	-	-	B	H	-	-	-	-	B	B	H	H	-	-	-	-	-	-	H	-	A	H	-	B	-	-	-
304	*R7937	H	H	B	H	-	-	-	-	B	-	-	H	A	-	-	H	-	-	B	A	-	-	-	B	H	H	-	-	A	-	-	H	H	-	-	-	-	-	A	H	-	A	H	B	H	-	-	-
305	*R7935	H	H	B	-	-	-	-	-	B	-	-	-	A	-	-	-	-	-	B	A	-	-	-	B	-	-	A	-	A	-	B	H	H	-	-	-	-	-	A	-	-	A	H	B	-	-	-	-
306	*RI1505	-	-	-	-	-	-	-	-	-	-	-	-	-	-	-	H	-	-	-	-	-	-	-	-	-	-	-	-	-	-	-	H	-	-	-	-	-	-	-	-	-	-	-	-	-	-	-	-
307	*R6000	H	H	-	H	-	-	-	-	B	-	-	H	A	-	-	H	-	-	-	-	-	-	-	B	H	-	A	-	-	-	-	H	H	H	-	-	-	-	-	H	-	A	H	B	-	-	-	-
308	*R124	H	H	-	H	-	-	-	-	B	-	-	H	A	-	-	H	-	-	-	-	-	-	-	-	H	-	A	-	-	-	B	H	H	-	-	H	-	-	-	H	-	A	-	-	H	-	-	-
309	*R4706	A	A	B	H	-	-	-	-	B	-	-	H	A	B	-	H	-	-	B	-	-	-	-	B	H	-	-	-	-	B	B	A	H	H	-	-	-	-	-	-	-	A	H	B	-	-	-	-
310	*D305309	-	-	-	H	-	B	H	A	B	-	H	-	A	H	H	H	A	A	-	-	-	-	H	-	-	-	A	A	B	-	B	H	H	-	-	H	-	A	H	H	A	A	-	B	-	H	-	-
311	*R1856	A	A	-	H	-	-	-	-	B	-	-	-	A	A	-	-	-	-	-	A	-	-	-	-	H	-	-	-	-	-	-	-	H	-	-	-	-	-	-	-	-	A	-	-	H	-	-	-
312	*R7696	A	A	-	H	-	-	-	-	B	-	-	H	-	A	-	-	-	-	B	A	-	-	-	-	H	-	-	-	-	-	-	-	H	-	-	-	-	-	-	-	-	A	H	-	H	-	-	-
313	*R4425	-	-	-	H	-	-	-	-	B	-	-	H	A	-	-	-	-	-	B	-	-	-	-	H	-	-	-	-	-	-	-	-	H	-	-	-	-	-	-	H	-	A	H	B	H	-	-	-
314	*R4418	-	-	-	H	-	-	-	-	B	-	-	-	A	-	-	-	-	-	B	-	-	-	-	H	-	-	-	-	-	-	-	-	H	-	-	-	-	-	-	-	-	-	H	-	-	-	-	-
315	*R4421	-	-	-	H	-	-	-	-	B	-	-	-	-	-	-	H	-	-	B	-	-	-	-	H	-	-	A	-	-	-	-	-	H	-	-	-	-	-	-	-	-	-	-	-	-	-	-	-
316	*R4423	-	-	-	H	-	-	-	-	-	-	-	H	-	-	-	-	-	-	B	-	-	-	-	H	-	-	-	-	-	-	B	H	H	-	-	-	-	-	-	H	-	-	H	B	B	-	-	-
317	*R4426	-	-	-	H	-	-	-	-	B	-	-	-	-	-	-	-	-	-	B	-	-	-	-	B	-	-	-	-	-	-	B	H	-	-	-	-	-	-	-	-	-	-	-	B	-	-	-	-
318	*R5890	-	B	-	-	-	-	-	-	-	-	-	-	H	-	-	-	-	-	B	-	-	-	-	-	-	-	-	-	-	B	B	-	-	-	-	-	-	-	-	-	-	-	-	-	-	-	-	-
319	*R9360	-	B	-	H	-	-	-	-	H	-	-	H	H	-	-	-	-	-	B	-	-	-	-	A	A	-	-	-	-	-	H	B	-	-	-	-	-	-	-	B	-	-	H	-	H	-	-	-
320	*D197566	-	-	H	H	A	A	H	H	H	H	B	-	H	H	-	H	A	-	B	-	B	-	H	A	-	H	H	H	H	H	H	H	H	-	-	A	H	B	H	B	B	A	-	-	H	-	-	B
321	*R2669	B	A	-	-	-	-	-	-	-	-	-	H	-	H	-	-	-	-	B	-	-	-	-	A	A	-	-	-	-	-	-	H	-	B	-	-	-	-	-	B	-	A	-	A	B	-	-	-
322	*R2675	-	A	-	-	-	-	-	-	H	-	-	H	H	H	-	H	-	-	B	-	-	-	-	-	A	-	-	-	-	-	H	-	H	B	-	-	-	-	-	-	-	A	A	A	H	-	-	-
323	*D35023	-	-	-	H	-	H	B	-	-	B	B	-	H	-	-	H	-	-	-	-	-	-	-	H	-	-	-	-	-	B	H	-	-	-	-	A	H	-	H	-	-	-	-	-	-	-	-	B
324	*R6532	-	A	-	H	-	-	-	-	H	-	-	-	-	-	-	H	-	-	H	-	-	-	-	-	-	-	-	-	-	-	H	A	H	-	-	-	-	-	-	B	-	-	-	A	-	-	-	-
325	*R3689	B	B	-	A	-	-	-	-	-	-	-	H	H	-	-	B	-	-	H	B	-	-	-	H	-	-	-	-	-	-	A	H	-	-	-	-	-	-	-	H	-	-	-	A	A	-	-	-
326	*R3690	B	B	-	A	-	-	-	-	H	-	-	H	H	-	-	-	-	-	H	-	-	-	-	-	-	-	-	-	-	-	A	-	-	-	-	-	-	-	-	H	-	-	A	-	A	-	-	-
327	*D126613	-	-	B	H	A	B	A	A	H	A	H	-	H	H	-	-	B	-	H	-	A	-	-	H	-	H	H	-	B	H	A	H	-	-	-	A	A	-	H	-	-	-	-	A	-	-	-	H
328	*D227486	-	-	B	H	A	B	A	A	H	A	H	-	H	H	-	B	B	-	H	-	A	-	H	H	-	H	H	A	B	H	A	H	B	-	-	A	A	B	H	-	B	H	-	A	A	-	-	H
329	*R155	B	B	-	-	-	-	-	-	H	-	-	H	-	-	-	B	-	-	H	-	-	-	-	-	-	-	-	-	-	-	-	-	-	B	-	-	-	-	-	-	-	-	A	-	-	-	-	-
330	*R740	B	-	B	H	-	-	-	-	H	-	-	-	-	B	-	-	-	-	H	-	-	-	-	A	-	-	-	-	-	-	-	-	B	-	-	-	-	-	-	-	-	-	-	A	A	-	-	-
331	*RI18	-	B	A	H	-	-	-	-	H	-	-	H	H	A	-	-	-	-	-	-	-	-	-	A	H	-	-	-	-	-	-	H	-	B	-	-	-	-	-	-	-	-	A	-	A	-	-	-
332	*R1718	-	B	-	-	-	-	-	-	-	-	-	-	-	-	-	-	-	-	-	H	-	-	-	-	H	-	-	-	-	-	-	-	-	B	-	-	-	-	-	-	-	-	-	-	-	-	-	-
333	*R6575	B	-	-	H	-	-	-	-	H	-	-	H	H	H	-	H	-	-	H	H	-	-	-	A	-	-	A	-	-	-	A	H	B	B	-	-	-	-	-	H	-	H	A	A	-	-	-	-
334	*R6573	B	-	-	H	-	-	-	-	H	-	-	H	H	H	-	H	-	-	H	H	-	-	-	A	H	-	-	-	-	H	A	-	B	B	-	-	-	-	-	H	-	-	A	A	H	-	-	-
335	*R7182	-	B	A	-	-	-	-	-	H	-	-	-	H	B	-	H	-	-	H	H	-	-	-	A	H	-	-	-	-	-	A	H	-	-	-	-	-	-	-	-	-	-	-	-	-	-	-	-
336	*R7181	-	B	A	H	-	-	-	-	H	-	-	H	H	-	-	H	-	-	H	-	-	-	-	A	H	-	-	-	-	-	A	H	-	-	-	-	-	-	-	H	-	-	H	-	-	-	-	-
337	*R7180	B	B	A	-	-	-	-	-	H	-	-	-	H	B	-	H	-	-	-	H	-	-	-	A	H	-	-	-	-	-	A	H	-	-	-	-	-	-	-	-	-	-	-	-	-	-	-	-
338	*RI1329	B	B	H	H	-	-	-	-	H	-	-	H	H	H	-	H	-	-	H	B	-	-	-	A	H	-	-	-	-	H	A	-	-	B	-	-	-	-	-	H	-	-	H	-	-	-	-	-
339	*R1315	B	B	H	H	-	-	-	-	H	-	-	H	H	H	-	H	-	-	H	B	-	-	-	A	H	-	-	-	-	H	A	-	-	B	-	-	-	-	-	H	-	-	H	A	-	-	-	-
340	*R6478	B	B	B	A	-	-	-	-	H	-	-	B	H	-	-	H	-	-	H	H	-	-	-	A	H	-	A	-	-	H	A	H	B	B	-	-	-	-	-	H	-	H	H	A	H	-	-	-
341	*R6464	-	-	-	-	-	-	-	-	H	-	-	B	-	-	-	-	-	-	-	-	-	-	-	A	-	-	-	-	-	-	-	H	-	-	-	-	-	-	-	-	-	H	-	-	-	-	-	-
342	*D378305	-	-	-	H	-	H	-	-	H	B	-	-	H	H	-	-	B	-	-	-	-	-	-	-	-	-	-	-	-	-	H	-	-	-	-	A	-	-	A	-	B	H	-	B	-	-	-	H
343	*R5790	-	-	-	H	-	-	-	-	H	-	-	-	B	-	-	A	-	-	-	-	-	-	-	A	-	-	-	-	-	-	-	-	-	H	-	-	-	-	-	-	-	-	-	-	H	-	-	-
344	*R4633	-	-	-	-	-	-	-	-	-	-	-	-	-	-	-	-	-	-	-	-	-	-	-	-	-	-	-	-	-	-	-	-	-	-	-	-	-	-	-	-	-	-	-	-	-	-	-	-
345	*R4120	B	-	-	H	-	-	-	-	-	-	-	H	H	-	-	A	-	-	H	-	-	-	-	A	H	-	A	-	-	-	H	H	-	H	-	-	-	-	-	A	-	-	-	B	-	-	-	-
346	*R705	B	H	-	-	-	-	-	-	B	-	-	H	H	-	-	-	-	-	H	-	-	-	-	A	H	-	-	-	-	-	-	H	H	H	-	-	-	-	-	-	-	-	-	B	-	-	-	-
347	*R3736	B	H	A	H	-	-	-	-	B	-	-	H	H	-	-	A	-	-	H	-	-	-	-	A	H	-	-	-	-	A	H	H	H	H	-	-	-	-	-	A	-	-	H	B	-	-	-	-
348	*R2649	B	H	A	H	-	-	-	-	B	-	-	H	H	A	-	-	-	-	H	-	-	-	-	A	H	-	-	-	-	A	H	H	H	H	-	-	-	-	-	A	-	H	H	-	-	-	-	-
349	*RI1550	B	H	-	-	-	-	-	-	B	-	-	H	-	A	-	A	-	-	-	-	-	-	-	-	H	-	-	-	-	-	H	-	-	H	-	-	-	-	-	-	-	-	H	B	A	-	-	-
350	*R5810	-	-	-	-	-	-	-	-	-	-	-	-	-	-	-	-	-	-	-	-	-	-	-	A	-	-	-	-	-	-	-	-	-	-	-	-	-	-	-	A	-	-	-	B	-	-	-	-
351	*R5808	B	B	-	H	-	-	-	-	-	-	-	-	-	-	-	-	-	-	H	-	-	-	-	-	-	-	-	-	-	-	H	-	-	-	-	-	-	-	-	A	-	H	-	B	-	-	-	-
352	*R8139	-	H	B	H	-	-	-	-	-	-	-	-	H	B	-	H	-	-	A	A	-	-	-	-	H	-	-	-	-	-	B	H	A	A	-	-	-	-	-	-	-	H	-	-	-	-	-	-
353	*R8140	-	H	-	-	-	-	-	-	H	-	-	-	H	-	-	H	-	-	A	-	-	-	-	A	H	-	-	-	-	-	B	H	A	H	-	-	-	-	-	-	-	H	B	-	-	-	-	-
354	*R6682	-	-	B	H	-	-	-	-	H	-	-	-	-	-	-	-	-	-	-	-	-	-	-	-	-	-	-	-	-	-	B	-	-	-	-	-	-	-	-	-	-	-	-	-	-	-	-	-
355	*D168796	-	-	-	H	H	-	-	A	H	-	B	-	H	-	H	-	-	-	-	-	-	-	A	A	-	H	-	B	B	-	B	H	A	-	-	B	A	H	-	H	-	-	-	A	H	H	-	-
356	*R5361	-	-	-	H	-	-	-	-	H	-	-	-	-	B	-	-	-	-	A	-	-	-	-	A	-	-	-	-	-	-	B	-	-	-	-	-	-	-	-	-	-	-	-	-	-	-	-	-
357	*RI790	-	H	B	H	-	-	-	-	H	-	-	H	-	B	-	H	-	-	A	A	-	-	-	-	-	-	-	-	-	A	B	-	A	H	-	-	-	-	-	-	-	H	B	A	-	-	-	-
358	*R6925	A	H	B	H	-	-	-	-	B	-	-	A	H	-	-	H	-	-	A	-	-	-	-	A	-	-	-	-	-	-	H	H	A	H	-	-	-	-	-	A	-	-	-	A	-	-	-	-
359	*R807	A	-	-	H	-	-	-	-	B	-	-	H	-	B	-	-	-	-	-	A	-	-	-	-	-	-	-	-	-	-	H	-	-	H	-	-	-	-	-	-	-	-	B	A	H	-	-	-
360	*RI1621	B	-	-	-	-	-	-	-	-	-	-	-	-	A	-	-	-	-	A	-	-	-	-	-	-	-	A	-	A	-	H	A	-	-	-	-	-	-	-	-	-	-	-	B	-	-	-	-
361	*R7379	H	-	B	-	-	-	-	-	B	-	-	-	H	-	-	A	-	-	-	H	-	-	-	-	-	A	-	-	-	H	-	H	-	B	-	-	-	-	-	-	-	-	B	H	H	-	-	-
362	*R7387	-	-	B	-	-	-	-	-	-	-	-	A	H	-	-	A	-	-	-	-	-	-	-	B	H	A	-	-	-	H	H	-	-	-	-	-	-	-	-	H	-	-	-	-	-	-	-	-
363	*R7377	H	H	B	H	-	-	-	-	B	-	-	A	H	B	-	A	-	-	A	-	-	-	-	-	H	-	-	-	-	H	H	H	H	B	-	-	-	-	-	H	-	B	B	H	H	-	-	-
364	*RI796	-	H	-	H	-	-	-	-	B	-	-	A	H	B	-	A	-	-	A	H	-	-	-	B	H	-	-	-	-	H	H	H	H	B	-	-	-	-	-	H	-	B	B	H	H	-	-	-
365	*RI794	H	H	B	H	-	-	-	-	B	-	-	A	H	B	-	A	-	-	A	-	-	-	-	-	H	-	-	-	-	H	H	H	H	B	-	-	-	-	-	H	-	B	B	H	H	-	-	-
366	*RI795	H	H	B	H	-	-	-	-	B	-	-	A	H	-	-	A	-	-	A	H	-	-	-	B	H	-	-	-	-	H	-	H	H	B	-	-	-	-	-	H	-	H	B	A	H	-	-	-
367	*R7376	H	H	B	H	-	-	-	-	B	-	-	A	H	-	-	A	-	-	A	H	-	-	-	B	H	-	-	-	-	-	H	H	H	B	-	-	-	-	-	H	-	H	B	A	-	-	-	-
368	*R3112	-	-	-	H	-	-	-	-	B	-	-	-	-	-	-	A	-	-	A	-	-	-	-	-	-	-	-	-	-	-	H	-	H	-	-	-	-	-	-	-	-	-	-	-	-	-	-	-
369	*R5473	H	H	-	-	-	-	-	-	B	-	-	A	H	-	-	-	-	-	A	-	-	-	-	-	H	-	-	-	-	-	-	H	H	-	-	-	-	-	-	-	-	-	-	-	-	-	-	-
370	*S177374	B	B	-	-	-	H	H	B	H	-	H	H	H	B	-	B	A	-	H	-	B	H	-	B	-	A	B	H	B	A	H	H	B	B	B	H	B	H	H	H	B	H	-	H	A	H	H	B
371	*R4329	B	H	-	H	-	-	-	-	H	-	-	H	H	B	-	B	-	-	H	B	-	-	-	B	H	-	-	-	B	-	H	H	B	B	-	-	-	-	-	H	-	H	B	H	A	-	-	B
372	*R4327	B	H	-	H	-	-	-	-	H	-	-	H	H	-	-	B	-	-	H	-	-	-	-	B	H	-	-	-	B	-	H	H	B	-	-	-	-	-	-	H	-	H	-	H	A	-	-	B
373	*R7820	B	H	-	-	-	-	-	-	H	-	-	-	B	-	-	-	-	-	A	-	-	-	-	-	H	-	-	-	-	-	H	H	-	B	-	-	-	-	-	-	-	-	B	H	A	-	-	-
374	*R7819	-	H	-	H	-	-	-	-	H	-	-	H	B	-	-	-	-	-	A	-	-	-	-	-	H	-	A	-	-	-	-	H	-	-	-	-	-	-	-	-	-	-	B	H	A	-	-	-
375	*R5850	B	-	H	H	-	-	-	-	H	-	-	H	-	B	-	-	-	-	-	-	-	-	-	-	-	-	-	-	-	B	H	-	-	B	-	-	-	-	-	-	-	-	-	H	-	-	-	-
376	*R2747	-	-	B	A	-	-	-	-	H	-	-	H	A	-	-	B	-	-	A	-	-	-	-	-	H	-	-	-	-	-	-	-	A	A	-	-	-	-	-	-	-	H	B	B	-	-	-	-
377	*R2748	-	-	-	A	-	-	-	-	H	-	-	H	A	-	-	B	-	-	A	-	-	-	-	H	-	-	-	-	-	-	H	-	A	-	-	-	-	-	-	-	-	-	B	H	H	-	-	-
378	*R7356	-	-	-	A	-	-	-	-	H	-	-	H	-	B	-	A	-	-	A	A	-	-	-	A	H	-	A	-	-	-	-	-	A	-	-	-	-	-	-	A	-	-	-	-	-	-	-	-
379	*R7357	-	-	-	A	-	-	-	-	-	-	-	-	-	B	-	-	-	-	A	-	-	-	-	A	H	-	A	-	-	-	-	-	A	-	-	-	-	-	-	-	-	-	-	-	-	-	-	-
380	*D374124	-	-	-	-	-	B	H	B	B	B	-	-	-	-	H	-	B	-	B	-	-	-	-	-	-	-	-	H	H	-	H	-	A	-	-	-	-	H	B	-	-	-	-	-	-	-	-	H
381	*D251238	-	-	-	H	-	B	H	B	B	B	-	-	-	B	H	-	-	-	B	-	H	-	-	H	-	-	-	H	H	H	H	-	-	-	-	-	H	H	B	-	-	B	-	-	-	-	-	-
382	*D80352	-	-	-	H	-	B	H	B	B	B	-	-	-	-	-	-	B	-	B	-	H	-	H	-	-	-	-	H	H	H	H	H	-	-	-	-	-	-	B	-	-	-	-	-	B	-	-	H
383	*D371916	-	-	-	H	-	H	H	B	B	B	-	-	-	-	H	-	B	-	B	-	H	-	-	-	-	-	-	H	H	H	H	H	-	-	-	-	-	-	B	-	-	B	-	H	-	-	-	-
384	*D160256	-	-	-	-	-	B	H	B	B	B	-	-	-	-	-	-	B	-	B	-	-	-	H	-	-	-	-	H	H	-	H	-	-	-	-	-	-	H	B	-	-	H	-	-	-	-	-	-
385	*D198804	-	-	-	H	-	B	H	B	B	B	-	-	-	B	-	-	B	-	-	-	H	-	-	-	-	-	-	-	H	H	H	H	-	-	-	-	H	H	B	-	H	-	-	-	H	-	-	H
386	*R5427	-	-	-	-	-	-	-	-	B	-	-	H	-	A	-	-	-	-	A	-	-	-	-	A	-	-	-	-	-	-	-	-	A	-	-	-	-	-	-	-	-	-	H	H	-	-	-	-
387	*R5992	-	-	H	A	-	-	-	-	B	-	-	H	B	H	-	H	-	-	H	H	-	-	-	A	-	-	A	-	-	A	H	H	A	H	-	-	-	-	-	-	-	A	H	H	H	-	-	-
388	*R7331	H	H	-	A	-	-	-	-	B	-	-	H	H	-	-	-	-	-	B	-	-	-	-	-	B	-	-	-	-	-	-	H	-	H	-	-	-	-	-	-	-	-	B	-	-	-	-	-
389	*R7330	H	H	-	A	-	-	-	-	B	-	-	H	H	-	-	-	-	-	H	A	-	-	-	B	-	-	-	-	-	-	-	B	-	-	-	-	-	-	-	-	-	-	-	-	-	-	-	-
390	*R4663	-	-	A	H	-	-	-	-	A	-	-	-	B	-	-	B	-	-	A	-	-	-	-	H	-	-	-	-	A	A	A	H	-	-	-	-	-	-	-	H	-	-	-	-	-	-	-	-
391	*R4662	-	-	-	H	-	-	-	-	A	-	-	-	B	-	-	-	-	-	-	-	-	-	-	-	-	-	-	-	A	-	A	H	-	-	-	-	-	-	-	-	-	-	-	-	-	-	-	-
392	*D163468	-	-	H	H	H	H	A	H	H	H	H	-	B	H	-	B	H	-	A	-	H	-	-	H	-	H	A	H	A	H	H	H	H	-	-	H	A	B	H	-	A	H	-	H	-	-	-	H
393	*R3279	-	H	-	H	-	-	-	-	H	-	-	H	B	-	-	B	-	-	A	-	-	-	-	H	H	-	-	-	-	-	-	-	H	-	-	-	-	-	-	-	-	H	H	H	B	-	-	-
394	*R4653	H	H	B	H	-	-	-	-	H	-	-	H	B	-	-	B	-	-	A	-	-	-	-	H	H	A	A	A	A	-	H	H	H	-	-	-	-	-	-	A	-	H	H	H	-	-	-	H
395	*R2820	H	-	-	H	-	-	-	-	H	-	-	H	B	H	-	B	-	-	-	-	-	-	-	-	H	-	-	-	-	-	H	-	H	H	-	-	-	-	B	A	-	H	H	-	B	-	-	-
396	*R7235	-	-	-	H	-	-	-	-	H	-	-	H	B	H	-	B	-	-	A	-	-	-	-	H	H	-	-	-	-	-	H	H	H	-	-	-	-	-	-	A	-	H	-	H	B	-	-	-
397	*R2819	H	-	-	H	-	-	-	-	H	-	-	H	B	H	-	B	-	-	-	-	-	-	-	H	H	-	-	-	-	-	H	-	-	H	-	-	-	-	B	A	-	H	H	H	B	-	-	-
398	*R8884	H	H	H	H	-	-	-	-	H	-	-	H	B	-	-	B	-	-	A	A	-	-	-	H	B	-	-	-	-	B	H	H	H	H	-	-	-	-	-	A	-	H	H	-	B	-	-	-
399	*D209873	-	-	H	H	H	-	A	-	H	-	B	-	-	-	-	B	-	-	-	-	B	-	-	-	-	-	-	B	H	B	-	A	H	-	-	-	-	-	H	-	A	H	-	-	-	-	-	H
400	*D498304	-	-	-	-	H	H	-	A	B	-	-	-	H	B	-	-	-	-	H	-	B	-	B	-	-	-	A	B	-	B	H	A	H	-	-	-	-	-	-	H	A	-	-	-	B	-	-	H
401	*D418812	-	-	H	H	H	H	-	-	-	-	B	-	H	B	-	B	-	-	A	-	B	-	B	H	-	-	A	-	-	B	H	H	-	-	-	-	-	H	H	H	A	H	-	-	-	-	-	H
402	*R3998	H	-	-	H	-	-	-	-	A	-	-	A	B	-	-	A	-	-	-	H	-	-	-	H	H	-	-	-	-	-	A	-	-	B	-	-	-	-	-	-	-	-	A	B	-	-	-	-
403	*R4000	-	A	-	H	-	-	-	-	A	-	-	A	-	-	-	A	-	-	A	H	-	-	-	H	H	-	-	-	-	-	A	-	-	B	-	-	-	-	-	-	-	-	A	B	-	-	-	-
404	*R4090	H	A	-	H	-	-	-	-	-	-	-	-	B	-	-	A	-	-	-	-	-	-	-	-	-	-	-	-	-	-	A	-	-	B	-	-	-	-	-	-	-	-	-	B	-	-	-	-
405	*R3218	-	-	-	A	-	-	-	-	H	-	-	-	H	-	-	H	-	-	H	-	-	-	-	H	-	-	A	-	-	-	-	A	H	-	-	-	-	-	-	H	-	-	A	-	-	-	-	-
406	*R7914	H	B	A	A	-	-	-	-	H	-	-	A	H	-	-	H	-	-	H	-	-	-	-	H	B	A	A	A	A	-	H	A	H	H	-	-	-	-	-	H	-	H	A	-	-	-	H	-
407	*R7905	H	B	-	A	-	-	-	-	H	-	-	A	H	-	-	H	-	-	H	A	H	-	B	H	B	-	-	A	-	-	H	A	H	H	-	H	-	-	B	H	-	H	A	H	-	-	-	A
408	*R7900	-	-	-	-	-	-	-	-	-	-	-	-	H	-	-	H	-	-	H	-	-	-	-	H	B	-	-	-	-	-	-	-	-	-	-	-	-	-	-	H	-	-	-	-	-	-	-	-
409	*D170439	-	-	B	H	A	-	H	H	-	A	B	-	H	H	H	B	A	H	B	-	H	-	H	A	-	H	A	H	H	B	H	H	H	-	-	H	H	H	H	B	B	B	-	H	H	A	-	A
410	*R8273	H	H	B	-	-	-	-	-	-	-	-	-	H	H	-	B	-	-	B	-	-	-	-	A	H	-	A	-	-	B	H	H	-	B	-	-	-	-	-	-	-	-	-	-	H	-	-	-
411	*S151516	B	H	B	A	A	A	H	H	H	A	B	A	B	H	-	B	A	H	B	B	H	A	H	A	-	H	A	H	H	H	H	H	H	B	B	H	H	H	H	B	B	B	B	H	H	A	H	A
412	*RI787	-	-	B	-	-	-	-	-	H	-	-	H	H	-	-	A	-	-	-	-	-	-	-	H	-	-	-	-	-	A	-	-	-	-	-	-	-	-	-	-	-	B	-	-	-	-	-	-
413	*R3316	A	-	H	A	-	-	-	-	H	-	-	H	H	A	-	-	-	-	-	H	-	-	-	H	-	-	-	-	-	-	-	-	H	-	-	-	-	-	-	B	-	B	A	-	-	-	-	-
414	*D86651	-	-	A	-	-	-	-	-	-	-	-	-	-	H	-	-	-	-	-	-	-	-	A	-	-	-	-	-	A	A	-	-	H	-	-	-	-	-	-	-	H	-	-	-	-	-	-	H
415	*D330545	-	-	A	-	-	-	-	-	-	-	-	-	-	H	-	-	-	-	-	-	-	-	A	-	-	-	-	-	A	H	-	-	H	-	-	-	-	-	-	-	H	-	-	-	-	-	-	-
416	*R1326	B	B	A	-	-	-	-	-	A	-	-	H	H	-	-	-	-	-	-	H	-	-	-	B	-	-	-	-	-	-	-	H	-	-	-	-	-	-	-	-	-	-	-	-	-	-	-	-
417	*R1330	-	B	-	H	-	-	-	-	A	-	-	H	H	-	-	-	-	-	H	H	-	-	-	B	B	-	-	-	-	B	-	H	-	-	-	-	-	-	-	-	-	-	-	B	-	-	-	-
418	*R597	-	H	-	A	-	-	-	-	A	-	-	B	-	-	-	B	-	-	-	-	-	-	-	H	H	-	-	-	-	-	-	H	-	-	-	-	-	-	-	H	-	-	H	-	-	-	-	-
419	*R604	B	H	A	A	-	-	-	-	A	-	-	B	H	H	-	B	-	-	H	A	-	-	-	H	H	-	-	-	-	-	A	H	B	-	-	-	-	-	-	H	-	H	H	H	-	-	-	-
420	*R600	B	H	A	A	-	-	-	-	A	-	-	B	H	H	-	B	-	-	H	A	-	-	-	H	H	-	A	-	-	B	A	H	-	A	-	-	-	-	-	H	-	H	H	H	-	-	-	-
421	*D285722	-	-	A	A	H	B	A	-	A	H	H	-	H	H	-	B	B	-	H	-	H	-	-	H	-	H	H	H	H	B	A	H	-	-	-	H	H	H	H	-	H	-	-	-	H	-	-	H
422	*D103653	-	-	-	A	-	H	H	-	-	H	A	-	-	-	-	-	B	-	H	-	H	-	-	H	-	-	-	-	A	H	-	-	-	-	-	-	A	A	-	A	H	-	-	A	A	B	-	H
423	*D125837	-	-	-	A	-	H	H	-	-	H	A	-	-	-	B	-	B	B	-	-	H	-	-	A	-	-	-	-	A	H	-	-	-	-	-	-	A	A	-	A	-	A	-	A	A	B	-	B
424	*R203	H	-	-	-	-	-	-	-	A	-	-	B	-	A	-	H	-	-	-	-	-	-	-	H	-	-	A	-	-	B	A	-	A	-	-	-	-	-	-	-	-	-	B	A	-	-	-	-
425	*R4473	-	H	-	B	-	-	-	-	A	-	-	-	B	A	-	H	-	-	-	-	-	-	-	H	H	-	-	-	-	B	A	-	-	H	-	-	-	-	-	-	-	-	B	-	-	-	-	-
426	*R3790	A	-	-	A	-	-	-	-	A	-	-	A	A	-	-	H	-	-	-	-	-	-	-	A	-	-	-	-	-	A	-	B	B	H	-	-	-	-	-	-	-	-	-	H	-	-	-	-
427	*R7767	A	-	-	-	-	-	-	-	A	-	-	A	-	H	-	-	-	-	-	-	-	-	-	A	-	-	-	-	-	-	-	-	-	-	-	-	-	-	-	-	-	-	-	-	-	-	-	-
428	*R7290	-	H	-	A	-	-	-	-	B	-	-	-	-	-	-	A	-	-	H	-	-	-	-	-	-	-	-	-	-	-	A	-	-	H	-	-	-	-	-	A	-	-	-	A	B	-	-	-
429	*R8906	-	-	-	-	-	-	-	-	B	-	-	B	H	-	-	-	-	-	H	-	-	-	-	-	-	-	-	-	-	-	-	-	-	H	-	-	-	-	-	-	-	-	-	A	-	-	-	-
430	*R8758	H	-	B	H	-	-	-	-	H	-	-	-	B	-	-	H	-	-	-	-	-	-	-	H	-	-	-	-	-	A	-	H	-	-	-	-	-	-	-	-	-	-	H	-	-	-	-	-
431	*S151718	H	B	B	H	H	B	A	A	H	A	A	H	B	H	B	H	H	H	H	A	H	H	H	H	-	B	H	H	B	A	H	H	A	A	A	A	H	B	H	B	H	H	H	A	H	A	H	B
432	*R1429	B	H	-	-	-	-	-	-	-	-	-	-	-	-	-	-	-	-	-	-	-	-	-	H	-	-	-	-	-	-	-	H	-	-	-	-	-	-	-	-	-	-	-	-	-	-	-	-
433	*R1430	B	H	-	-	-	-	-	-	-	-	-	-	-	-	-	-	-	-	-	-	-	-	-	H	-	-	-	-	-	-	-	-	-	-	-	-	-	-	-	-	-	-	-	-	-	-	-	-
434	*D280427	-	-	H	B	H	B	A	-	-	H	-	-	B	B	-	B	H	-	H	-	B	-	-	-	-	H	H	-	H	-	-	-	-	-	-	-	-	-	-	-	-	-	-	-	-	A	-	-
435	*D455131	-	-	H	B	H	B	A	-	-	-	-	-	-	B	-	-	H	-	H	-	B	-	-	-	-	H	H	-	H	-	-	-	-	-	-	-	-	-	-	-	-	-	-	-	-	-	-	-
436	*R3673	B	-	H	A	-	-	-	-	-	-	-	-	H	H	-	-	-	-	H	-	-	-	-	H	B	-	-	-	-	H	-	-	-	-	-	-	-	-	-	-	-	-	B	-	-	-	-	-
437	*R3676	B	H	H	A	-	-	-	-	A	-	-	-	H	-	-	-	-	-	H	-	-	-	-	H	B	-	-	-	-	H	-	-	-	-	-	-	-	-	-	-	-	-	B	-	-	-	-	-
trait1	*numpitch	-	7	32	11	14	-	3	-	-	-	4	5	5	15	-	-	-	-	5	6	5	5	-	9	5	5	5	-	12	6	8	8	7	10	15	12	8	7	5	21	8	15	5	20	6	-	-	13
trait2	*openfrac	-	0.143	0.688	0.091	0.857	-	0.333	-	-	-	0.75	0.8	0.2	0.933	-	-	-	-	0.2	0.167	0.8	0.8	-	0.444	1	0.2	0	-	0.75	0.167	0.125	0	0.143	0.1	0.733	0.417	0.375	0.429	1	0.524	0.125	0.933	0.6	0.15	0	-	-	0.154
trait3	*openness	-	1	2	2	2	-	1	-	-	-	1	1	2	1	-	-	-	-	2	1	1	1	-	2	0	2	5	-	2	2	2	4	2	2	2	2	2	2	0	2	2	1	1	4	4	-	-	1
trait4	*fenestra	-	2	3	4	4	-	0	-	-	-	0	1	2	2	-	-	-	-	3	0	3	0	-	3	0	1	2	-	0	0	4	3	3	1	0	4	3	0	0	0	0	0	0	1	0	-	-	0
trait5	*plheight	-	19	15	18	45	-	17	-	-	-	24	27	37	16	-	-	-	-	25	57	31	43	-	28	30	40	21	-	35	50	24	32	18	30	18	25	26	36	21	22	25	25	43	36	27	-	-	29
trait6	*winglfpf	-	20	20	20	20	-	16	-	-	-	12	9	23	21	-	-	-	-	18	18	14	33	-	14	26	17	14	-	14	18	20	20	16	16	9	21	21	18	21	27	13	20	15	27	29	-	28	20
trait7	*pfloperc	-	27	26	28	19	-	14	-	-	-	14	17	15	19	-	-	-	-	23	17	25	38	-	16	28	26	22	-	15	24	24	33	13	20	13	24	25	25	21	31	17	26	22	23	22	-	-	33
trait8	*heigwing	-	14	11	10	14	-	11	-	-	-	10	5	14	15	-	-	-	-	11	12	8	24	-	10	15	12	8	-	11	12	12	7	10	5	5	15	12	1	11	19	9	12	6	22	23	-	-	14
trait9	*widtleaf	-	11	15	15	10	-	5	-	-	-	5	7	9	11	-	-	-	-	15	10	11	22	-	9	16	11	10	-	16	10	15	20	10	16	4	11	13	16	13	16	7	16	10	14	11	-	-	19
trait10	*widtbell	-	10	16	14	11	-	4	-	-	-	6	10	7	13	-	-	-	-	16	9	16	25	-	11	19	13	11	-	15	12	17	18	9	14	3	12	16	15	21	17	4	17	13	15	12	-	-	17
trait11	*widtspot	-	0	2	0	2	-	0	-	-	-	2	2	0	2	-	-	-	-	2	0	2	2	-	2	2	2	2	-	0	2	2	0	0	0	0	2	2	0	2	2	0	2	2	2	2	-	-	0
trait12	*radalsym	-	1	1	1	0	-	0	-	-	-	0	0	0	1	-	-	-	-	1	1	0	0	-	1	1	1	1	-	1	0	1	1	0	1	1	1	0	0	0	1	1	0	1	1	0	-	-	1
trait13	*leafcolr	-	0	0	3	0	-	0	-	-	-	0	0	0	3	-	-	-	-	0	1	2	2	-	0	3	0	0	-	3	0	0	3	0	3	0	1	0	3	2	3	0	0	0	0	0	-	-	2
trait14	*deggreen	-	0	2	2	0	-	0	-	-	-	1	0	0	2	-	-	-	-	0	0	2	2	-	0	2	1	1	-	2	1	1	2	0	2	0	1	1	1	2	2	0	1	0	0	1	-	-	1
trait15	*locgreen	-	0	0	1	0	-	0	-	-	-	0	0	0	0	-	-	-	-	0	0	0	0	-	0	1	0	0	-	1	0	0	0	0	1	0	0	0	0	0	1	0	0	0	0	0	-	-	0
trait16	*veincolr	-	1	2	2	2	-	1	-	-	-	1	1	2	2	-	-	-	-	1	2	2	2	-	1	2	1	2	-	2	2	2	2	1	2	1	2	1	2	2	2	1	2	1	2	2	-	-	2
trait17	*veinprom	-	0	0	1	0	-	1	-	-	-	1	0	0	1	-	-	-	-	0	1	1	1	-	0	1	1	1	-	1	1	0	1	0	1	0	1	0	1	1	2	0	1	0	0	1	-	-	1
trait18	*periowid	-	0	1	0	0	-	0	-	-	-	0	0	0	1	-	-	-	-	0	0	1	1	-	0	1	0	0	-	0	0	1	0	0	0	0	0	0	0	1	0	0	1	0	0	0	-	-	1
trait19	*periotuk	-	0	0	0	0	-	0	-	-	-	1	1	1	2	-	-	-	-	1	0	3	2	-	1	2	1	1	-	2	0	1	0	0	0	1	1	1	1	3	1	0	3	1	0	0	-	-	1
trait20	*ptnwindw	-	3	3	3	3	-	2	-	-	-	2	3	3	3	-	-	-	-	3	2	3	2	-	3	2	3	3	-	2	2	3	3	3	3	2	3	3	2	2	2	2	2	2	3	2	-	-	2
trait21	*lengbscr	-	115	110	99	110	-	83	-	62	-	90	74	85	90	-	-	-	-	86	85	80	110	-	70	88	98	98	-	92	80	90	109	66	75	58	100	96	90	85	120	65	87	83	103	95	-	-	95
trait22	*lengintr	-	65	43	54	67	-	56	-	47	-	50	38	50	45	-	-	-	-	40	51	50	52	-	47	41	41	64	-	35	38	40	58	42	41	45	65	52	45	29	55	36	41	42	55	48	-	-	38
trait23	*smoothzn	-	3	27	0	6	-	0	-	0	-	4	10	8	10	-	-	-	-	10	2	0	17	-	5	13	20	0	-	16	17	13	5	0	10	0	0	0	8	17	19	6	7	9	16	14	-	-	16
trait24	*abovelip	-	9	6	9	3	-	3	-	2	-	5	3	3	4	-	-	-	-	5	5	4	5	-	4	4	5	3	-	5	8	5	5	3	5	2	5	6	5	5	12	2	5	5	5	5	-	-	8
trait25	*perioinv	-	2	2	0	0	-	2	-	0	-	1	2	2	2	-	-	-	-	2	0	2	2	-	2	2	0	0	-	1	0	2	1	1	1	0	2	2	1	2	2	2	1	2	0	2	-	-	0
trait26	*curvatur	-	71	70	66	63	-	71	-	68	-	77	67	88	72	-	-	-	-	77	72	88	85	-	76	77	85	73	-	75	77	70	80	85	67	65	67	65	71	85	71	71	81	74	74	80	73	-	81
[truncated: 233 more columns]
