# Supplementary material for: A carnivorous plant genetic map: pitcher/insect-capture QTL on a genetic linkage map of Sarracenia
Source: Life Sci Alliance. 2018 Nov 29;1(6):e201800146. doi: 10.26508/lsa.201800146 (PMC6265660; doi:10.26508/lsa.201800146)
Supplement: Supplemental Information 5 [file Supplemental_Information_5.txt]

		snp1	snp1	snp1	snp2	snp2	snp2	snp3	snp3	snp3	snp4	snp4	snp4	snp5	snp5	snp5	snp6	snp6	snp6	snp7	snp7	snp7	snp8	snp8	snp8	snp9	snp9	snp9	snp10	snp10	snp10	snp11	snp11	snp11	snp12	snp12	snp12
marker	type	pos	al1	al2	pos	al1	al2	pos	al1	al2	pos	al1	al2	pos	al1	al2	pos	al1	al2	pos	al1	al2	pos	al1	al2	pos	al1	al2	pos	al1	al2	pos	al1	al2	pos	al1	al2	marker	STACKS sequence tag
D6826	RAD	96	T	A	111	G	A																															D6826	TGCAGGACCCCAAATCCAAATTTGCTGATCTTTCAGGGTCACGTCCTACGGGGCCTATGATTGAAAATCCTTCGACGCGTGCGGCGTCACTCTTCTTGCTTTCTAGGGCTTGTTTAGGCATAACAGCTAGCCTGGGTTGGG
D24764	RAD	52	T	G	53	T	A																															D24764	TGCAGGAGGAGGCTTATGGGTTGTTGTCATAGCCCTGCATACCCCTGCCAGATTAAAATGGAAAAAAGAAGGAAAATGGGCCAACTTGAAGTGTCTCAAAAGAAGCTAGAGCTGGAGTTACTGACTCATTTGAGACTTTGT
D35023	RAD	23	C	A																																		D35023	TGCAGGCCTGCACTACGAAAAACCACATATTTCTACTGAACTAAACTAATTTTTCATAAATTGAAAATACAAGAAACCTACTGTGCTAGTACCAATAAATCAACGTAGGGGGCCAGGGGCAATTGATTTGTGCATGGCTTG
D35350	RAD	29	T	A	126	A	G																															D35350	CGGTTTTTTTTGTTTTTGGTTTTTTTTTATGAGACAGGTGGCTTACGGATCCAGCAGACTCAGGCTTCGTCCACTCCATCCCAGTGTTGGGCTAGAAGCTACCAATGCTATTAGTACAGCTATTACAGCACCACATACTACCCT
D45428	RAD	36	C	T	113	G	T																															D45428	TGCAGGCGATCAATTAACAAGAAGTGGCAATAAGGTCCTTAGACCAGGTTCAACTGTTCGAGTTGTATCTGGAACATTTGCAGAGTTTGCAGGCATCCTTAAGCAGCTTGATCGTAAGACAGGAAAGGTATGTTCTTTTGG
D55734	RAD	126	C	T																																		D55734	TGCAGGTGGCTTTTCACATGATAGATGGTCAGCCCGTCAACATTCATGAGCTTCAAGACACCCTTTGGAGTAGCTCCTGAGTTAAAATCACAAATCAATGCAATGAGAAATGTTGATTCTCCAAACCGTAATGAGATGAAA
D63270	RAD	7	G	A																																		D63270	TGCAGGTGTAAAAAGATTTGTTTACGTCTCTGCTGCTGACTTTGGTTTAGCAAATTACTTGTTACAAGGATATTATGAGGGGAAGGTATTATTTTGCGATCCAGTCATTTATCTGCTACAAAATTAGAAATAAATGGCTTT
D65266	RAD	86	C	T																																		D65266	TGCAGGTGATAAAATTCAGAACTAGGAATGTTCGCTCATACCTGTCATTTAATTAACATAGAAAACCTACACAAGAAATATGCACACCTATACATTTATGTGTATTCCTAGACTCCTAACTCGGTGATGCCAAGGTCTTTG
D67322	RAD	113	A	T																																		D67322	TGCAGGAGCAGAGCTTCGTGAGCTAAAAGCCAAAAGTACACCAAGATGCTCCAAATGATTTAGTCCAACTCTCTTCCTTGCTGCCATAAATTTCTTGTGTAAAGCACATGCATATTAATTTATAATAATATGCAATCATAT
D72256	RAD	86	C	T																																		D72256	CGGCGATTTCGGTAGTCGAGCTTGCTGCAGCGGCGGGAACCGAAGAAGGCGAATTGGTTGTGGCGGCATTCCCAACGCTTTTCTCCCTCTTAAAAGGATGAAAAGCACCACACCCATTTCTCTTCACCTCTATCACTGACACCT
D78486	RAD	41	T	C	62	T	G																															D78486	TGCAGGGACTGAGCCTGATGAGTCCTTAGCAGAAGAAAAGGTGATGATCGGATCTCGCCGCGTATTTCTGAACAAGAAGAGGCGTTTAGGGTTTCCATGGGAGGATGCTCCGAGAAAAATCTGGGTTTTGGAGGAATCAAG
D80352	RAD	96	G	A																																		D80352	CGGCTTCATCGCCGCCAATCTGGCAGGCGCCGTCAACATCTCGATCTGGGCCTTCCTCGACAATATCCTTGCCGCCATGCGGCCGACGGATTTCGCGATCTTTCCGTTGAAGCTGCTGATCATCGGCCTGCTGGTCGCCATGAC
D85613	RAD	23	A	T																																		D85613	TGCAGGTTAAATGAAAATGCAACAAGTTGCAAATTCCTCAGGTAGTCGAAAAAGAGAAGGCACAAGAATATGACTACAAATAAAATCCTTATGAGGGTGATCTTGAAATGCTCTTTCCTACAGTGAAAGGGGTGTAATGGT
D86651	RAD	73	A	G	90	A	G																															D86651	TGCAGGAGACGACAGCAGCCTGCCCAGCCAGCACGTGGCACAGCGCGAGTAGCCTCTGGAGCGGCCTGGTCGCAGCCAGGGCGTGCGCAAATGCTGCGCGGCAGGTGGAGTCCTCCATGTGTTGCACCATCAGGCGCAGGA
D89384	RAD	54	T	C																																		D89384	TGCAGGCTTCTCTTATGTTCAAAATGTACCTACTGCGGTTCATGTTAAGCCAGCTGAGCAGAAACAACCTGCTGGTGAGTAGTTTCGTTTCTTCTAGTGGCATGTTATTCTTAATACATTGTATCCCCCAGTTTTGAGGAT
D103653	RAD	95	C	T	110	A	G																															D103653	TGCAGGTTGTGGCCTTCGCCGCCGATGTAGCTGATGACCTCGTAACCGTTGGTCAGGCGCACCTTGGCAACCTTGCGCAACGCCGAGTTCGGCTTCTTCGGGGTGGTCGTATACACGCGCGTGCAGACGCCGCGACGCTGC
D104924	RAD	93	G	A																																		D104924	TGCAGGCTGCCACTCTCTGTGGTGGTGCATCTGAAAGAAACACTGTGAGGCAAACCTTTGATGGGGTGTTGGTGTCAAGTATGACATGGCGGCGTTGACCTCCTTGATTTTTGGTTCACAGTGATTGATTCTTTTTACTAA
D110863	RAD	7	G	A	86	T	C																															D110863	TGCAGGAGTTTCAGAGCTATAATTTAAAGCCCTGCCTACTTCCATTTAGCCATCCCTTCAAAGTGAAAGTAAAGAAACCAAGCATCTCCATGTCAAAAGCTATTATCTGGGCAACTCGAAGTCCATCAATAAAGTAAATTA
D125837	RAD	5	C	T	36	T	C																															D125837	CGGGTCTTGCTCGCTAGACATACGAAATGAGGTGCATGGATGCACCTCGTGTTCGGGTCATGGAAGGCGGGACACTGGCTTGCCCGTGGCAGGCTGTCCGTGTTATATTCCCGCTTCTTGGCAGACCGAGCTTGTTCGGGCTGC
D125880	RAD	103	C	T																																		D125880	TGCAGGATCTTATTTAGAGTTCATCAGAAGAATATACGCTTGTAAATGGTGATTTGGTGGGAAAACAGAAACAATAATCTTCTAATCATGTGGAAAGAAAAATCTAATAGTTTTGCTTTGCTTTTCAAATGCATCATGCTT
D126613	RAD	116	G	T																																		D126613	TGCAGGAAGAATTGCAACTGGAGGAGGAGAAACAAAATTTTGCTTGTCTATGGCATTCAGAACCCAGCCAACAGTACCATCTCCTCCACATACAAGGATTCTGAAGTGGGGCACCCGCCTAAACAAATAGAGACCCATCTC
D143707	RAD	95	T	C																																		D143707	TGCAGGATGCCGAAGAAAACTTTGAATTATGGCAATTTGATTTTTAATGTCGTAGGTTTTCAATTGGAATATAAGACTGCGTGTTTTCATGGGTGTGTTTCTGTGAGCGTTCAACAATTATGTGACCACTGAGTCCCTCTT
D149572	RAD	15	A	G	126	T	C																															D149572	TGCAGGTTTGAAACTATATACCTAGATGAAGATATTCGAGTTGCAAAAGACATCCGTGGAGATTATTTAGTTGTTGACCGTGCTCCTTACGAATGGAAAGAATGAGGTATTTTATAGTCTCTTGTTTACCCCCCATTTCAG
D160256	RAD	52	T	C	100	G	T																															D160256	CGGTACCCACCCGCCCGTCATATCGGAGGCTATCTGTGTCGCCTTCATGGTGTCCGAGGAGCAGGGCGCCGATGCCGACACCAGTTGTGCTCTCAGTGAAGCCGCCGATTACCAGCTCTTCGCGCATCTGGCATTTCGACTTGA
D163468	RAD	16	T	G																																		D163468	TGCAGGAACTCAGCTCTTGTTTGGTCTCAACAGTGCCTGAGGACTTCTACAATAGGGTTGAAAAGGGAAGCATCAGATTGAAAAAAGCTCCAAACTTCAGCTTCTGCAAAGAAGGCATTTTGATTGATGGTGGGAATGAAA
D163498	RAD	13	T	A	89	A	G																															D163498	TGCAGGAAATTCATAAGTTCATTAAGACGGCAGATAAGCAAAGAGATAGCTTGAAGTTGAAAAGTGAATCTAAAGAGGAGATCCTCTAGAGGACAAAAGGAGCACAAGAAGGATTTGGTACTCCAGTATAATGTTAAAAAG
D168796	RAD	19	C	T	56	G	A	91	C	A																												D168796	TGCAGGGGATGGTGATAGACAACACCTAGGATATTACTCTTGGGAGTGTGCTCCGTGTTAACCACAACAAAATAACAAGTAAAAGTTTGGTCTGTCCAATCTTTTCTAGTGCCACAACCAAACAACGCGGAATTGGGAACA
D170439	RAD	53	A	C																																		D170439	TGCAGGGAAAGCAAATGATTAGTCCGAAATCTGCAGACGTACATGCAGTAATAACAATTTATAAATTCATGTAATCCTTATAAACGAAAAAATCAAGATTGCAAGTTCTATTGTTGAATTAGCAAGTTTGAGGTGAAAATT
D174220	RAD	32	G	A	112	G	A																															D174220	TGCAGGGGATGAATGAGATTACAGCATATGTTGAGACTAATATACAATATAAAGAATAAACCGAATACCCATGAAGCTTCTGAGTTCTGTGGTGATAAATATCGTTATTTACGTAATAGAAGGATACATAAGCATGTCTTC
D179172	RAD	131	T	G																																		D179172	TGCAGGCCGGCATTTTCAGCGCTGGGTTGATAATGACGTTGGCGAGTCCTTATTCTGACTCCAGTTCCAGAAAGATCACCATTGCCCATGGTATTGCTATTACTGCTTGATTGTTCAGTAGGAGGGCTATTTAACAAATCA
D180187	RAD	85	G	C	110	T	C																															D180187	TGCAGGCAAGTATTTAAGCTTAGCTACCAACTCAAAACAGATAGATATGGTTTTTTGCCAGTTTTTTAGTTGTTACCATGAGTATGGCCTTCATCCTCATCCATTTCATTTCCGTTATCTTGTTTGTCTTCAGCCCCATCC
D182962	RAD	54	A	G																																		D182962	TGCAGGGGTGGGAGATGGTGGCGATACTGATTGCCGCCATGGTTCTAGTTCCTTAAGCAATTCCTCAGCACGGTCTCTTGATTTTGGGTCATCAGATCCTGAAAGCTTACCTTGCATTACACCTTCCAGAACAGATCGTGC
D189952	RAD	55	C	T																																		D189952	CGGTCAATCAAACAAGCCTTTTGATTCTAAGAATGGGGTTCTCTGTTTAACATCTCTTAATAAAGATGTGATGTAGAAGAAAACTTCTCACCAAACTGCACCAGTAGTATGCTCTGCCATAGGCTTGACTGGACACCACCTTCT
D192110	RAD	130	A	G																																		D192110	TGCAGGAGAAACAGTTCGGTCGTCGATTAAATTGATAGCAGGAATACACACATCTTCTCGACCTCCAGAAATGTCCTTAGACACCAACCTTAGCAAGCAAATTATTCAATAAGTTCATTTTGAAATATCAAAGGAGAACAA
D197566	RAD	10	G	A																																		D197566	TGCAGGCCTTGTAGAGGTTACAGTTGGTATGATGGCAGTTTTTGATGGTCATAATGGTGCTGAAGCCAGTGAGATGGCTTCAAAACTACTGCTAGAGTATTTCATGTTGCATACATACTTTCTGCTTGACACCACATTTTT
D198804	RAD	61	A	G	106	T	C																															D198804	TGCAGGAAATGCAGAGTGCCGTGCTGTCGATGAGCCACCTCGCCGACCAGACTTCGAGCGAAGCAACCCATGCCACCTCAGCCTCCAGCGAAACCGCGACCCATGTTGGCTCGGTAGCCGCTGCGACGGAAGAATTGTCGA
D204701	RAD	70	A	G																																		D204701	CGGGTTTTGATTATTTTTTATTTCAAAATATATTTTTATGATCGTATTCGTTTATCATGTATTTCTCGTCAAGTTTGTTGTTCTTGTTAAATTTCATGTCAATCCAATATCAATAACTAAGTGATCGACTAACATTTGTTTAAT
D205731	RAD	52	C	T																																		D205731	TGCAGGGGATGGGCACCTGCACCAATGTTTTGAAAACGGGTGGTCGGATCACCGGTTCAATCGGAATCAAACTAGAATTGAATCGTGACATCATTATTACGTTATTAGTAATTTTAAAATTATAATTATTAAATAAATATA
D209873	RAD	138	A	T																																		D209873	TGCAGGAGGACAGGGCGGACGCGATCTCGCTGGCCCGCGCCATGCTGTACGATCCGCGCTGGCCCTGGCACGCGGCCGCCGAACTCGGAGCCCGCGTGCGGGCGCCCAAGCAGTACTGGCGCTCGCAGCCGCGGGAGTACA
D210515	RAD	8	A	C	115	A	G																															D210515	TGCAGGGCAGAAGGGATAGTATGATCTTCTTGGGTCTTGATTATGTTTGATTTTAAAATATATTTTTACAATGTATATTTTGTGGAGTTTATTATTTATGTAAAATTTTAGATCAATCCAATACCGATAACGGTCGAATAA
D222953	RAD	143	T	C																																		D222953	CGGTTTTCTTTCCCCCTTCTTCTCCTTTCCCTTCCCTTCTTTCGCTTTTCCCTCCCCGCCCGTCTCCCCCCTCCGCCCCCCCCTTCCCTTCTGCCTCTCTCCCGCTCCCCCCGCTGCTGCCCCCTCCCCGCCTTCCTTTGCTTT
D223444	RAD	34	A	T																																		D223444	TGCAGGAAATAAAAGTAGATACCAAAATAATAGCATGTGCCTAAACCAACAAGTTCTACTTTCTTATTCGCTAGGACACGTTCTCTACCTACTCAACAAACTTTAGTACCAATGCTCCACAAATTTTCCTACCTTTTTTGG
D227486	RAD	103	C	T																																		D227486	TGCAGGGACAGGAAATGACTTGGCCCGAGTTTTGTCTTGGGGAGGTGGTTTGGGTTCAGTAGAGAGACAAGGGGGCCTTTGCACTGTGTTGAGCCACATAGAACATGCTGCAGTAACCATTCTTGATCGATGGAAGGTAGC
D239694	RAD	46	T	C																																		D239694	TGCAGGCTCCGAGTAAAGTCCTCCACATTGTAGCATCTGGCCTACTTGACATCGAAAGTATAAGCTGGTAGGCCTGGTCGAGCAAACCAGCACGACCCAAGAGATCAACCATGCATCCATAATGATGGATGTTAGGAATTA
D251238	RAD	118	A	T																																		D251238	CGGCATTCCCTGATAAGATTGTTCACTTATCGTGGACAATAAGAGGTTGCGGGTGCCGCATGGATCTGATCAGCGCGATGCGGACCTATCGCCAGGTGGTGGATAGCGCCAGTTTCACAGCCGCGGCACAGACGCTCGGCCTCT
D260441	RAD	37	A	T																																		D260441	TGCAGGCACATGAATTTCCAGTGCTTGAAAGAAATATACTGGGATTTACAAGCCCTGCCTATTATTGTGCGCCATCCTCAAGTACGAATGTTATGTTAACAGTTCAAAATATATAATTATGTATTGGGTAGGATTTAAGGG
D280427	RAD	9	C	A																																		D280427	TGCAGGTGACTTAGTGCTCGTTTGGCAACTGGCTTAAAGCCGGCTTTTTGCCTTTTTGCTTAAAAACCCAAAAATCCAAAAAACCTCGTTTTCCAACTTCTACGGCATTCAGCCTTTTTGCTTTTTACATATTTTTTTATA
D284377	RAD	118	G	A																																		D284377	TGCAGGAATGCTGTATATGTCTCACCCCGTATGAGGATGGAGCAGAGCTTCAATCTCTTCCCTGTAACCATCATTTCCACTCTACGTGCATTGTGAAGTGGCTTAAGATGAACGCAACGTGTCCACTCTGCAAATACAACA
D285722	RAD	122	C	T	125	C	T																															D285722	TGCAGGTTTAAAAATAAATCATCCATGCCATACTAGGATCAAAAGGGACAGTTTTCTTTTTGTTTTTTCTTTTGCCTTTCCATGGAACACAATTAATATAATGGCAGCTTCAGAAAGAATAACAGCCAATTTTCTATCAAT
D299124	RAD	139	A	G																																		D299124	TGCAGGATCTATATAGAAACATCTTACGTAGTGGCAACTCTCAGGAGACTCGTTTTGTGTCTGGTATACCTGCAAACTTCATTGCCGGAGCCGCGGCAGGTTGTACAACATTGATCATAATCTACCCACTTGATATTGCAC
D303799	RAD	111	T	C																																		D303799	TGCAGGTTTGTCTTTCTGCTAGATGGAGGCACTTATCAATAATACCATCTCCAAATATAATTTCCAGTTTGTGCTGAAAATGTAAATAGTTCTTAGATTGTTTTTGTAAGGTGAACCTTCTGGCTTCCAATGAAGATATCT
D305309	RAD	39	C	T	140	G	T																															D305309	TGCAGGAGTACGGTTGGCGAAGGTTAAGGTCGACTCGGACTTTACGGCTCCTTGCGAGACTTCCGTCCTCTACCCAGCTGATGGGGGCAATATGCACTGTTTTACGGCATTGACACCCTGCGCCGTGCTGGATGTGTTGTG
D324533	RAD	11	A	G																																		D324533	TGCAGGGAATGAGATTTTCATTATTTTTAGATCTCTGTAAACAAGAATCACCTTTTGTTGTAATTTCTTTCTGCTGTAATTTATCTTATGTAAATTTTTAGCAAAACTAAAAAAGGAATAAAACTTAGATCTCAAAAATTG
D325443	RAD	67	A	G																																		D325443	TGCAGGTCTGATAAATTTCTGTTTTGTTGCACCTTTGCCTATGGATCTTAGTAACATTCTTGGAGATAATAATAATAACCTTATTGGGTTTTTTATTTTTACTAGTAACGGCTTTATGGGATGGTTAAGCCTCTCTATTCT
D330545	RAD	123	A	T																																		D330545	TGCAGGAGAGCGTACAGGGCCCTTGTGGTGTGGTGTGCGCGGAGTGAGGATGGTGGCAAGGCGCTGGCTCTTGTCATGTGCGGCGCACGTACGTATACATATGTATATGTATATGTATGTATGAGTATGTACATTATTGCT
D337565	RAD	17	A	C																																		D337565	CGGCTCGCAAATGCGGGATTAGATTTAATTGACCATTACACCCCTTTCACTGTAGGAAAGAGCATTTCAAGATCACCCTCATAAGGATTTTATTTGTAGTCATATTCTTGTGCCTTCTCTTTTTCGACTACCTGAGGAATTTGC
D340669	RAD	24	C	T	135	G	A																															D340669	TGCAGGAAAGCAGTATTTCATTACCGCAAACTATGATTAGATATTTTGTTTCCATGCATCTATATACATATATATACATGTGTGTGCATGTGTGTGTGGTTAAATTCAAAATTTCACTAAAAAGCTAGAAATTAGGCAAGA
D353206	RAD	60	T	C	91	C	T																															D353206	CGGTGTTCTAGTGTTCAGAGTGACCGTTTTATCCTGGGAGAGTGACACCGGGCGAGATACTTACAACACCCTCGGTAGGCGACGAATTGCTCTTAAGGAGACTGCGTTTGCAAGACTCAGTGATACTGGTTTTCGTAATTTGTC
D353666	RAD	20	T	C	82	A	G																															D353666	CGGCTGTTAGTTAGGTTCGGTGACCCTCAAAAGTCAAAACACCTTCGATCAGGATTTTTTGCGCAATTGAGTGAAGTGTGGGATGTTTCGACCTCGGTTTGGACTTCTCCGGCTAGATCCAAGTCTGCTGGTGAGATTAGGGTT
D355552	RAD	93	A	G	105	G	C																															D355552	CGGCAGATATCCTGCATCCTTCAATCGGATACTTAACTCTTCAAGTTTTAAATAAATACGACCAGAAAAGGGATGTGAACAATCACCGGCCATAAATGAATAGGTGTTGTTCTTCACCTCAATCCAGCTGTACCCAGCTTCTTT
D362694	RAD	44	C	A	122	G	T																															D362694	CGGCTTTAAGCCGGTTTGCCAAATGAACACTACATTTAAAAATTCAAGTTGTAAGAAAATCCCATTCACATTACAATAAGCAATCTGAATTTGTAGCCATTGCTCCAAAGAGAGAACAAAAAGAACTAAGGCTGCGAGCTTCTT
D368289	RAD	103	T	G																																		D368289	TGCAGGCTTCTCTTATGTTCAACCTGTACCTACCGCGGTTCCTGTTAAGCCAGCCGAGCAGAAACAACCTGCTGGTGAGTATTTTGGTTTCTTTTTTATGGTTTGTTATTTTTACATTTTTTATTTGGATAGGTAAGTGGG
D371790	RAD	34	G	A																																		D371790	TGCAGGATTGGAGCTTTTTTGACTACATAATACGGTATCACTATGGCCTAAAGACATTGGCAATGTTTAGATTTTTATACCAATAACTCTTCATTTGTTCCTCACTGAATTTGGATGACTATAAAACACGCTGACACTCTA
D371916	RAD	137	C	T																																		D371916	CGGTCCGCATCCCTGGCTAGCTGAAAGGATTGGCGGTCGGCCGCACCGTGATCTCGCCGATATCGACTTCCGATGGCTGGGCGATGGCAAAGAGGATCGCCCGCGCGACGGTCTCCGCTGAAATGGCGACACTGCGCCGTGCCC
D374124	RAD	45	T	C	84	C	A																															D374124	CGGTTGCGGCAAGACGCTGCTGGCCCAGACGCTGGCGCGCATCATTGACGTCCCCTTCACGATGGCCGATGCGACGACGCTGACCGAAGCGGGCTATGTGGGTGAGGATGTCGAGAATATCATCCTGAAGCTGCTTCAGGCCGC
D378305	RAD	84	G	A	115	A	T																															D378305	CGGTCTAGAAAACAGGATCCCCGAAAAATTGCCTCTTTTATAAATCAAATGGTTAAAAAAATTCACAAAATACTAAAAACAAATGGAATAAAATAAACCAGTAATCACAAGCTGAACAGCGTGGTTGGGCATCTCCTTCATTCA
D392706	RAD	80	T	C																																		D392706	CGGTAAAGGTGGATGCAAAATAACCTGAATACTCCTACTTGCTTCTATATATTTTTCCCTAACTTCTCTTTCTCTCTCCTTTGTTCTACACTACATTTTTAACTTAAGCATCAATTGTAGTACGTAGTAACCCATCCTAATGTT
D418812	RAD	123	G	A																																		D418812	CGGCGGCCTGTTCGCGTGGCTGCTCGCGGTGATCGTCTGGGCGGCCTTCGGGGTGGTGCACGAGGCCGAGGAACTGGCCCACCGTCTGGGCGAGCCCCTGGGCACCCTGGTGCTGACCCTCTCGATCGTCATCATCGAGGTGGC
D420789	RAD	17	T	G	37	T	C																															D420789	CGGTTGTTGTGTCTTCCTTTTCCCTTCCTTGTTGTCTTCTTAATTAGTTTTCAGTTTTACATAGGGAACTCTTGGATACTACAAATTATTACCACTTGTGCACATAGAAAAGAAAATGTATTCAATAGGGAAGTTAGCACTTGG
D422205	RAD	22	C	A																																		D422205	CGGCAGATGTTGTAACCGCCTGCGCCACCACCCAACGCTTCCATAATGCCAACTCCAGTTTGGATCCTTCAGACATCGTTTCCTTTATGGTATCAAAACCTCCGAAATAAAGGCCCCTGTGAACAACCATCCCATGAAGAGAAG
D451939	RAD	96	A	T																																		D451939	CGGGGTATGCCTTACCCTTTTTATTAAGCTACATGGTCACAGTAGACCTATTGCGCCCGTGGTACTGGTTCACACTGCTAAAAATAATGGAAAATTATAAATTAATGATCTTGATTTATTCCCTTTTATTATCATTTATCGGCA
D455131	RAD	132	A	T																																		D455131	CGGAGGTTTAAAATGGCTTTTTGGTATTTTGGCAAAAAAAATTGCTTGAAGTTGTCATAATTTTTCAAATTTATTTTTAGATAATTTTATATTCAATATGGATTTTGTTGGATAGATTTTGATGAGAGGATTATATATATATAT
D464791	RAD	33	T	G																																		D464791	CGGTGCCTGGATGGATATATTTAACAATAAGTATGTATAAACAGTTGAGTTTACTATATAACAAGTAACGATGCATAGGAATTTCATTTTATATAGAATATGCTGTATTTAGTTTTTAGAAATTGAAAGTAGTATTTGAGAAAA
D482610	RAD	108	C	G																																		D482610	CGGCCCCCCCCTCTCCCCCTTGCGCGCCCCGCCTCCTCTGCTCGGCCCTCTCCCGTCCTTTGGCCCCCCCCGCCTTGCGTGTTGGGCGTCTCGTTCCGCCCGGCTTCTCTTGCTCCCCTTGCCTGGCCGCTTCTCCCCCTTCTT
D494051	RAD	51	C	T	117	C	T																															D494051	CGGGTCTCTCGGTCCCGCTTCTGCCCTGGGTTGTTCGCTGCCCCCCGCCCCCGCCTGCTCTCGCTTTTCTCCGCCCCTCCTGCCCTCTCTCCTCCCCCCTTCCCTTTGCCCTTCTCCCCTCCTTGTCCTGCCCTGCCCTGCCCC
D494387	RAD	16	C	G	69	G	C	77	C	G																												D494387	CGGTCCGCCTCGGTTTCCTGGTTCTTTCGCCTTTTTTGTGCCCCCCTCCCCCCCCTTTTCTCGCTCTCTGTGTGCGCCTGTGCCCTGCCTGCCCCCGCCCCCCGGCCCTCCCCCTCCTCCTCCTGTCCTCTCTGCCCGGCCTGC
D494775	RAD	29	T	C	77	T	C																															D494775	CGGTCCCCCGGTTCTCTCCGGGTGCCGTGTGGCGCCTCCCGCCCCCCCTCTCCTCTTCTCCTCCGCGCCCCCTGCCGTTTCCTCTCGTCTTCCCCCTCTCCTCGGTTTGCTGTCTGCCTCCCTGCGCCCCCTGCTTTCCCTCCC
D498304	RAD	138	G	A																																		D498304	CGGTGATACGGTGAAACACCGACATCGCCATCGTCCAGGTCCAGCGATAGATCTGGAGATGGGGCGATAGCGGCTGTGCCACTGTCGGGCGGGCGGTGGGTGCCATCGGGTTGAAGCCTCGCAGCTGCGAACTGGACCGTCTCT
RI12	RARiso	68	G	C																																		RI12	TAATGGACATAAAAGTCTTCCATTGAACCACCATGCCGAACAAAAGCGATCCACATTCAACTCCGAAAGAAAAGTTTCAAAACCAGAAACCCTAGATAAGATCTATATCATAGTAACAGACTTCAGAGAAAACAAAGCCTAGA
RI15	RARiso	132	C	T	138	G	T																															RI15	TAAATAAAAAAATGGAGGAACTGTACAAAAATAATCATCTTCCTCCTCCTTTTGAGTCTTGATGATGAAACTAAAGGATGGAAACAGAGCACTCCAATCCATCCACTTGATCTCGCAGAAAAAAGCTTCTAACGTTGAGCTCC
RI18	RARiso	3	C	T																																		RI18	TAACATTGTTGCAAACCCTACATATAGTCGGATAAAACCCATGTAATAACATAGGGGTTGTTGCTCCAGTAGCCACATTTTTATGTTTTTGGCCCAATGTCCTTCAGAGCGCAGATTTGCTCTTCTCCCATTGCAGACATGAC
RI29	RARiso	141	T	G																																		RI29	TAACAAAAGGTTGTCGAGAAAGTTCGATCGCCAGTGGAAAAAGAGCATTGTTGTTAGACCACCTCCATCCCTAAAGAAGTTACAAGAGGAAGAGGCAGCAGCAGAAGCCAAGGAATCTGCATGACCCGAACTAGTTTTTTTTG
RI37	RARiso	27	A	G	43	T	C																															RI37	TAAAACCTTCTCAACGATTGTCACGGGAAAGAAGAAGTCTAGGTTGGGGCCAACTTGATCGAAACACTGTTGACACAATGGCGTTCATCTGTAGGCGTTCCAAAGCCCTCGCCTTTGAAAACGTGGCCTAAATGACCACCACA
RI87	RARiso	111	C	T	136	C	T	138	T	C																												RI87	TAATATTGATTGGAAGGATCTCAGACATTATGATCCATGGAATTGGCCCCATTCCAAGAGAAAATGCAACTATCATGCCCACAACTCCAATTACTGATAAGATACCCATGACGCTATAAAGGGTAGATTCATCTGACATAGAA
RI164	RARiso	131	T	C																																		RI164	TAATATAGAATCTTGTGGGCCCACATATGGCATATATACGGTATGCAATCCATAGTTTGTAATGTTGTGTTCACCCCTATCAAAAAGTAAAAAATGTCAAGGGGATGCCTTGAAAAAGCTTTCTCCTATCGTCGCTCCATATG
RI165	RARiso	42	T	C	53	G	A	86	A	G																												RI165	TAAGTACTTGGCACACAAGAAATCTCATAAATCAAACAGAATTCATGCAGGACGGTAGGACAAAGCTCCAGAAGGCATATGGAGCGACGATAGGAGAAAGCTTTTTCAAGGCATCCCCTTGACATTTTTTACTTTTTGATAGG
RI262	RARiso	50	T	C																																		RI262	TAAGTCAACTGGAGACAAATCCTGCCCCATCGATGCTTTTGCAGCTTCTATAATTTCCTTCGCTTTATCTTCATCTCCAACTATGTCAGTAAGGCCTGGTATTTTGTCTTCAGCCAATTCTGATTTGTTCTCTATAAACTTAG
RI277	RARiso	15	T	C	84	A	C	132	T	C																												RI277	TAAGAAGACAGTACCTGTAACTGATGGCTCCTCAACTGGTGAACCAGCTGAGGAGGCAACTGACCGCAATGTTGATAAACCTGCAGAAAATGGCCATGCCGAGAATCCCGAAGTTGAAACCACAACAGAAAGTGCAACTGGTG
RI278	RARiso	17	T	A	39	T	A	52	C	T	131	C	T																									RI278	TAACGTGAGTTTGCTGCTGAATATTTTAGACTATAGACTTGTATGCGAAATTCTGTCTACAAAACACAGGCACCCACCACTATTTTCTTAGCATTTTCACATCACATTTTCTTTCTCACATGACATTTTCTCTCTCAGCTTCC
RI284	RARiso	27	G	C	123	C	T	132	A	T																												RI284	TAAAGCAGCGGGTGTGGACGTAGAATCGTACTGGCCTAGCCTCTTTGCAAAATTGCTTGAGAAGAGGAGCGTCGAAGATCTCATCACGAACGTTGGAGCGGGCGGAGGTGGTGCAGCCGCCGTCGTTTCTGCACCTGCTGGGG
RI321	RARiso	45	C	T	108	G	A																															RI321	TAACATACCCTCATTTCTGGTGAGGGTGGACTCTCAGAAACACATCGACTTCTCTCTCACAAGTCCCCTAGGAGGTGGACGCCCCGGAAGAGTCAAGCGAAGGAACCAGAAGGCGGCTACTAAGAAGGCTGCTGGTGGCGGAG
RI428	RARiso	45	C	G																																		RI428	TAACCACCTTCTTCAGGAGAAAACCCACATTCTGCAACTGCAACGCTCATATCAAAACCAGATGGTTCTCAACGGAAGTCCTCGTTGATTCTCCTCCGTCATTTGTTCGGAGAATCAGAGATCTACCCAAGGACCTTCCCGGA
RI459	RARiso	11	G	A																																		RI459	TAAGAACTAGTGAACTTGGTCACCGCCTTTGTCCCCTCAGACACAGCGTGTTTGGCCAATTCACCGGGGAGTACAAGTCTCACGGCGGTCTGGATCTCCCGGGAGGTGATCGTCGGTTTCTTGTTGTACCTGGCGAGTCTGGA
RI486	RARiso	85	G	A																																		RI486	TAAGATTTCCACCGAAACACGTCATACTGGAAAAGATGGATAGATGTTGAGAAGAAACCCAAATCCCATCATCTGAAAACCTGAAGCTATTTATTGTTTCAATCTCCTCTGGAAAATTCAGTCGACAATATTCAGTTTGGTAT
RI570	RARiso	34	A	G	110	C	A	127	A	C																												RI570	TAATCTCATTCATTGCCTTCCTCACAGAGGCATCAGGGATTATATCAACCATCAGTATGTGTTCTATATTGTATCCATATGCTCCCATCACCTTCTCAAGTTCCTCCAAGACAGCTTGAGCAACATCACCCTTTTGCTCAAAG
RI639	RARiso	55	A	G																																		RI639	TAAGATTGAAGAGGAGCAAAAGCAGGTTGTTGTGGAAAAGGTTGGTGAACCAACTAATAGCTATGAGGACTTCACTGCAAGTCTACCCCGCCGATGAGTGTCGATATGCTGTTTATGATTATGACTTTGTGACAGAAGAAAAT
RI641	RARiso	118	T	G																																		RI641	TAAGGCTGGCACTGGCAGTACTGCCTCCGGCGGTGGCAGCAGTCACGGAAGGGCGCAATGTGGGTGTTTGGAGGAGAGAATGGTGAGAAACCTCACCGGAGGTTGGGCGGAAGACGCTTATCAAAGCTGCCGTCGACGACATT
RI661	RARiso	54	C	G	57	T	G																															RI661	TAAAGTCTTCGATGTTTCCAATAATGATCTCTGTGGAACAATTCCAGTTGATGGCCCTTTTGGAAATTTTCCAATGGAAAGTTTTGAGAACAATAGACTCAATGGACCAGAGCTAAAAGGACTGGTGTCCTATGACTTTGGAT
RI681	RARiso	58	T	C																																		RI681	TAAAGGAGAAGAAGGATTACTTGGTACAATGTCTGGCAGGAAAGAGACAGTCTTGGATTTGGCAAAGTTTGTTGATAAGGGTGTCCAAGTAAAGCTTACTGGTGGAAGACAAGTGACAGGGACCCTGAAAGGGTATGATCAAT
RI682	RARiso	48	A	G																																		RI682	TAAGCCAAGACGCCTGGTCTGATCAGTTGTCTTCAGTGGATCATCTGGATCTCTTAGGAACTCTATGGCTTCATCCAAGACAAGGTTCAACAATTGATCATACCCTTTCAGGGTCCCTGTCACTTGTCTTCCACCAGTAAGCT
RI693	RARiso	51	A	G	140	A	C																															RI693	TAAAACAGAATCTAGCATTCCCGCAAGCTACAGTGCAGACTATTTCCAACGAGGGAGAGACTATGCTGAAAAGCTTAGAAGAGAACATCCTGAGTTGTACAAGGATAGAAGTGCAGAGGATAATGGTCTGGAACCAAAACAGA
RI736	RARiso	26	G	T																																		RI736	TAAGCTCGCTCGCCCCTGATCCTCCTGGCCAATTGAATGTCCTTTGGCATGATTGTCACACGCTTTGCATGAATGGCACAGAGGTTGGTGTCTTCAAAGAGACCCACAAGGTATGCTTCTGCAGCCTCCTGCAATGCCAGCAC
RI787	RARiso	116	T	C																																		RI787	TAAATATATTGTGTTCTTCCAACTCTGCAATCCAAAACATAAAGATGACGATCATCAAACCATGCAAGACTGGAGAAGATAGAGATAGTAATTGGTTACTTCTCTTTGGTGTAGTGTCGAACAGCCAAGGCCAAGCCCAAGAT
RI790	RARiso	121	C	T																																		RI790	TAACCTTAGCCTTTGTTTCCTGTCGTATTGAGTTGATCACTTTCCCACTCTTTCCAATCACACTCCCAATATATCCATCTGGGCATAGTATCCTATAAACAACCAATTCATCATTACCCTTCTCATCTCTACCAGTTACCCGT
RI794	RARiso	54	T	C																																		RI794	TAAGGCTTTCGATGCGGAATTCGTCAATGTTGATCAGGGCACTCTGTTCGATCTTATTCTGGCAGCAAACTATCTGAATATCAAGAGCTTGCTGGATCTGACTTGCCAGACTGTTGCAGACATGATCAAGGGAAAAACTCCTG
RI795	RARiso	70	G	A																																		RI795	TAAGGTCGTCCTCGACGCCGGCGGAAGAATCCTCGGACTTGGGATTCTCAGCGTGCTTCTTGCAGTACTCGATCACTTTCGACAAAATCTTGCTCGTCACGTTCGGCAGCGGAATGCCGCTGTCGGTGCAATCATCCTCAATC
RI796	RARiso	115	A	G																																		RI796	TAATGTTGAATAATTTGCGGATTTCTTCAGGAGTTTTTCCCTTGATCATGTCTGCAACAGTCTGGCAAGTCAGATCCAGCAAGCTCTTGATATTCAGATAGTTTGCTGCCAGAATAAGATCGAACAGAGTGCCCTGATCAACA
RI809	RARiso	39	T	C																																		RI809	TAATACTAGCCAATGTCATCGGAATAGAAACCAAATGTTTACTTCTAACTAATAGATCAATCTTCCTCGGCTATTGTTCCCTTCTCGCTGACATAGATACCATCAAGAAACTTCCGAATATCCTTATTCTTGACGTGACATTT
RI845	RARiso	59	G	T																																		RI845	TAAAGGAACAAGTTTCACACCAGTGCCACTACAAACACTTGAATCATCACCAAACCCAGGTGGGTAAGCATCATTAGTTGATAGCAGTGCCACAGATAATCTGGCAATTGCCAGTAGCTCAGTACACACCAGCAAAATCACTA
RI876	RARiso	62	A	G																																		RI876	TAACAGGAATTATTCTTCTAATTGCCACTATCTTAGGGATTTACTTTCTTCTGTACATGCCGATCACGAAGGACACCCTTTTGTATTCAAATATCAAGCTCGACTAAGAGTTACCGGGGGATGATTTTCAACTTTGGGCTGCC
RI889	RARiso	55	T	C																																		RI889	TAAGATTTCGAAAATTTCATTGGCGTGTACAATTGTCAACATGCGAAGCGGATACTGGACAAGAATCCCTAGACAGATCGTGTTGTATCTTTTATTTTTCTGCTCTAGTATGATATTTCTTTTGCTTTAGTATTGTTGTACTT
RI890	RARiso	22	A	C																																		RI890	TAAGAAACCCTCTGAAAAATGAATTTGCTCAACATCAGCACAGTACATTGGAAAATGGTTCCAGAGTGCTGAGATCATACAAAAACAGTTACAAATAAATCAAATAGAATTCAACAAAGTACAACAATACTAAAGCAAAAGAA
RI940	RARiso	39	G	A	52	A	C																															RI940	TAAAAACTTTATTGCCAAATTGAGCATTTTCTCCGGTTTGTGGCACCGATGCACTAGTAAGTTAGATTATGCTCTCGGGTATTATTCATTTGCCAGAAGAGGGATTATGTATTTTCTTTTTGTCTCAACTGAACATTTCTGTT
RI941	RARiso	91	T	G	104	C	T																															RI941	TAACAGAAATGTTCAGTTGAGACAAAAAGAAAATACATAATCCCTCTTCTGGCAAATGAATAATACCCGAGAGCATAATCTAACTTACTAGTGCATCGGTGCCACAAACCGGAGAAAATGCTCAATTTGGCAATAAAGTTTTT
RI950	RARiso	15	C	T	24	C	T	42	T	C	54	T	C																									RI950	TAAAAGGATCCATGGCGACGAAAGCGGACACAAGCACTGCACTGGACAATACTTTGATTATTGGTCTTGTGTCGACAAATGTGTTGCTCCCAAGCTATTCTCCAAAGTGAAGTAATGTGGGAATGGATAGCTTCTTCTCCACG
RI1004	RARiso	25	T	G	130	T	G																															RI1004	TAAATGGAAACTCTGGAGATCCTGTTGATCGGAGGCTGAGAACTCCCGTGAACGGTAAGATTCTGGAAAACGGAAACACAGTCCATGTTGATTCTATGATGAATGGGTTGTAGTCGGCGGAAGCTGCTTCTGTGCAATCACCG
RI1018	RARiso	44	G	A	69	T	C																															RI1018	TAAAGAGTAGCAGCAAAAAGTCTCTGGTAGCTGGTGGACTGTCAGCATTGATGTTGTATTATGTTTATGTTGAGCTTCCCAGAAGACCTACTTTTGCATCATCCCTCGGATTTGGCGTTTCTGTTGCTCTTCTGGCTGTAATG
RI1053	RARiso	123	C	T																																		RI1053	TAAGGAGATCAGGAAATTTGCACAGAAAGCCATGGGGACGAAGGACGTGAGAGTGGATGTGAAGCTAAACAAGCATCTGTGGAGCAGGGGGATCCGAAGTGTCCCGAGGAGGGTTAGGGTTCGCATTGCTCGTAAGAGAAATG
RI1054	RARiso	65	C	A	66	A	G																															RI1054	TAACAATTTACTCAAAGTGGCAAATGAGACATTAGGTCTCACTAAAGCAAATAACAATCAAAATGCAAGTAGTTATAGCATTGGAGATCAAACAGATGAGTCATTCACTCTCATTCCAGGTCTAAAATCCCAAAATTGGAGAG
RI1092	RARiso	37	A	G	58	A	G	127	A	C	140	T	A																									RI1092	TAAAGCTTCAACCCAATGATTGAGATCTCCAATACTTAGCCAACTCAAACCCATTCTTAGAGTACTGGTAGTCTTCAATAGTCTGCTCAATTTCAGCTTGTGTGTTCATGACAAAGGGCCCATACTGAACCACCGGTTCATCG
RI1117	RARiso	61	T	A	62	A	T																															RI1117	TAAGTTGAATTCTCTGACTTTTCCATCAGGCTCTTGGGTTTCAAAAGAATGAGCAGGAAGATAAGTGGGTGCTGCTGAGGTTCCAATGACTATATCTGAGAGTAAGGCATCCAAACTTGGACAATGTTTCACCTCGTAGGAAG
RI1139	RARiso	6	G	A																																		RI1139	TAAAAAGGGAGAAAGATGGGAAACCCAAGAAGGAGAAATGGTTGCTCACTGATTCATCACTTTATATACATCACCAGTGTACAAGTTGGGCTTGTGCCGGCCATGGGAGTTTTGTTTCCATCTGCTCTTCCAAGTTATAAACA
RI1145	RARiso	21	C	T	26	A	C																															RI1145	TAACTGAAAGAAACTCGATTCCGTTGACGGGCAATTTTTAGCCTTCGATGATGTTGAAGGAGAATTTCGAAAGCAGTTGTGGAACTCCTGATATAACTGGCCCATATGTCTTTTGGTTTTCGTGAATTTGGGACAATGGAACC
RI1153	RARiso	8	T	C	65	A	C																															RI1153	TAACAGTATAGGCTCTGATGCTTGTAGTCTGCATTCCAAGGCATTCCAAGATTGCCTGAACGGCTATGGGAATGATATCAGCAAGTGCCAGTTCTACATGGATATGTTGGCCCAGTGCAGAAAGGATTCTGGTTCTGTGGCTG
RI1157	RARiso	96	C	T																																		RI1157	TAACACAAATTATTCGTTCCCAAACCATAAAAGTACTACTACAGGTATTAGCATCAACAAACCAAAAGGCAATTTGACAAGAAATATTTCAGTTACCAGTCATAGAGAAACAAAGAGATACCAACTTGCACGGGAAATCGACG
RI1227	RARiso	9	C	T	13	A	T	51	C	A	134	A	C																									RI1227	TAAACTTCGCTCGAACGACGCCGCTGTTACCGTGAGGCCTAGTGACCTTTCCCCATATGCAACGATAATGCGATCCGTTCTTCTTCACCTTGGCCTTATAGATGTACGCCATGCGCTTTCCTTTGTACCATTCGACCTCCTCC
RI1321	RARiso	142	G	C																																		RI1321	TAAGGGGAAGACCTGGCTATGAGCACCTGAATGATCCACTGCACATTTTAGTTGAAGCAGAATTACCCGTCAATATTATTGATGCACGATTGAGGCAGGCACGGGAAATTATAGAAGAGCTTCTCAAACCAGTGGATGAGTCG
RI1329	RARiso	121	G	T																																		RI1329	TAATGCTGTAACTGGGTATATTTTTGGAAAAAATTCTACAAAGGAGAAGATACCCATGACTACTCCTGTTTTCACTCAAACATCTGACANGTGAAATGTCCAAAGTTTCCATCCAAATATTGCTTCCATCGAACAAAGAAATA
RI1344	RARiso	33	T	G	63	G	A																															RI1344	TAAACTGGATAGAAGAGAGAAGAATGGTGAGAGTGACGAGGTTTTCGATGTTGAAGATGACACGGAGGAGGATAAGAGGGAATGATATCTGGTAATTCTTGTGTTATCAGCCCATGCTCTATAGAGATTGTTGGAATTAGAAA
RI1366	RARiso	18	T	C	44	T	C																															RI1366	TAACTGCAGCTTGGACTCTAACGGGAGATTCTCAAATGGCATAGTATTTTCCTCACCTTCAGACGGAGGATCAACACCATCTGATCCTGTCCCATCGACCTCAACGGATGCCTTAGCAATCACTGCACTTCTTTCTTTGATGA
RI1392	RARiso	23	A	G	81	A	C	96	C	T																												RI1392	TAAGTGTTGAGAACAACAAGACCAAAGATGAAGCCCGTGAAGAGGTGTCCACAGCAGCAGAGAAGGAATCTGAACGTGAGCATGGGAAAACAGTTGCGGACAAAAAGGATGAGGAGCCTTCAAAGAGTGTAGTTATCGGATCT
RI1393	RARiso	84	G	A	99	T	G																															RI1393	TAACCAGGTAGAATATATCATGAAATGGACGGTGAAAAAGATCCGATAACTACACTCTTTGAAGGCTCCTCATCCTTTTTGTCCGCAACTGTTTTCCCATGCTCACGTTCAGATTCCTTCTCTGCTGCTGTGGACACCTCTTC
RI1479	RARiso	65	G	A																																		RI1479	TAAGCCCCCNTTACACCATCTACTTTGTCATTCTTGAATTCATAGTTACCCTCCTCCACTTCTTCGCATTCTTCTGCATCCAGCAAATTTTCTAGGTCCCCAGCAAAGGAGTCCAGGTCACTATTTGCTTCTGAATCGCTCTC
RI1505	RARiso	46	T	G	100	T	C	107	A	G																												RI1505	TAAATGGAAGCTTTGTTTGAGCCTTGTAAAGACCAAGTTCTTCCAATGTTGCCCCATAGAAAGGTGCTTTCTCTCCAACCACCATAATTTCCAAAGGTATTGAACGGATTTTCTCTGTACTAGGATCAATAAAACCCTCTGCA
RI1509	RARiso	24	C	A	120	T	C																															RI1509	TAATTTGCATGCTCGTTGAACTTCCATTTGAACTCATGAACAGAGCATTCAACCAGTGTATGATGTTTGCCTATCTATGTTTTTGGTACTTTTCTGGATTGATATGAACTCTCCACCTGCTTTTGGCGAAACCCATGTTTTTG
RI1532	RARiso	11	A	G	102	G	A																															RI1532	TAACATTGCTAATTCATTTGCTTCAGTCCCCGAATTTACGAAATACACAACCTTTAGGTTTCCGGGCATCTTAGATGCCAATGCCTCTGCAAAATCAGCTATGGCATGGTGTAGGTATACGGTTGTAGCATGCTGAAGAAGTT
RI1550	RARiso	94	G	C																																		RI1550	TAATTTCCTCAGTTTTCTCTTTGATAGCTCTGACCCTGAAGCGATTCAGGTTGGATATGGAGACACCTAAGCGAAAACGGGCATCTGAGAAATTGCAACGTGTTGCATTTCTTGCCGAATGCGCAGAAGCATACTTGCAGAAA
RI1552	RARiso	69	T	C																																		RI1552	TAAAAGTTCTATGAATTCAAACATTCCTACATATTTGTGACACTTCTCAAGTCCTCGAGTATATAACAGTTCTTGGTCAGTGATATAGCATGCAAACCATAAAATCAACACAATTCGACCTTGGATTCTCGTCTTGACCCAGG
RI1621	RARiso	24	C	T	32	A	C																															RI1621	TAACCCCAAGGCCAAATCTTATTACCTCTTTGACGGCTACGCCCATCTTTCCTCTGGTCTTGCTTGTGGCCTCGCTGGCCTATCTGCTGGTATGGCTATTGGTATTGTTGGCGATGCCGGCGTTAGAGCCAATGCTCAGCAGC
R16	RAR	87	T	C	88	G	A	118	C	T	123	A	T	141	A	G	142	C	A																			R16	TAAAACTACTGGACAGTGGAGACAGTATATATAAAGAGACCGTACAAAATAAGAAACCACATCACTTGTGCACAAAAATACCGGGTTTGGTAAAAATAAAACAATAATAATATGGTGACCATAATTTGGTGACTACATTTAAC
R30	RAR	135	C	A																																		R30	TAAACCATGCAATGTTGTTTCTGGCACCTGTTCTGCTTATGGCTATATATTAGTTGCAACTATTCTGCAGAGGACATCTTCAAAGATTATCAGTGTTTTATCGATATAGTGAATGCTAGAATTGAATGCCCGTTGCAGATTTT
R107	RAR	105	C	A																																		R107	TAAGGATCCATTCAGGAGGGGCAACAATATATTGGTCATCTGTGACACTTATACTCCTGCCGGTGAGCCAATTCCTACAAACAAAAGGTACAATGCAGCAAAGATCTTCAGCCACCCTGAAGTTGTAGCCGAAGTGCCCTGGT
R124	RAR	40	T	A	61	A	G	73	A	G																												R124	TAACAAGATTATCCAGGCCCGAAACCACTTGAATCGACTCTATGACATCACCAACCTTGACATCTGCCAAAAAATCCTCATTTTCTGTCACGTAACCAAACACGGTATAGCGACCATCCAATATGTTGGCGTTGCTTGGAGTG
R127	RAR	46	T	G	100	T	C	107	A	G	133	A	C																									R127	TAAATGGAAGCTTTGTTTGAGCCTTGTAAAGACCAAGTTCTTCCAATGTTGCCCCATAGAAAGGTGCTTTCTCTCCAACCACCATAATTTCCAAAGGTATTGAACGGATTTTCTCTGTACTAGGATCAATAAAACCCTCTGCA
R145	RAR	9	T	C	126	A	C	139	A	C																												R145	TAATCTTCATCGACTCGAGTTTCTCATCAATTTCTTTCCAATCTTGCCCCTTTTCCTTCAGAACTTCCTCCCTCGGCCTTGCTTCACCAAAAGGGTTGGAACCCTTGGGCTTCGCCGGCGTCGCCGAACCATTTTGCTGACCA
R155	RAR	6	C	T	111	C	A																															R155	TAAGCTCGCCGTCAACACCATTGGGAGCTTGGTGAGGGCTAATGCTCTGAGGAAAGAGATGGAGAAGATTACTGTTTGAGAAAAAACAAAAGGGCATTGTTATTGTAGTATCACAGGAATTGTTCATCTTGAAGAAGCATCCT
R203	RAR	16	A	T	79	T	C																															R203	TAAATTCAGTAGCGGTACCACCAAGATGGGACCACACAAGAACTCAACATATATTATCGTCATCTCGTGGATTCTGGGATTAGGGATCATCGGCATAAACATCTATTACCTTAGCACGGGTTTCGTCCAATGGATAATACACA
R597	RAR	49	A	G																																		R597	TAAGTTGAAAGAGAAACCCAAGATCCTTTCCGTAATTGTTGTCTCTAACATTATCTGGTCTTACTGTTATTGACATATAATTGTTGACTGGAATGGGCAGTTTCATTTGCATTGGCCAAGCTTTCTCCTCCTTGCTGTTTATC
R600	RAR	10	G	A																																		R600	TAATTATGCAGCTTTTGAGGGACAACCTTACCTTGTGGACTTCTGACATCCCTGAAGATGGAGAAGACCAGAAGATGGAGACCTCTGCCAAAGCTGGAGGTGACGATGCAGAGTGAATTTGGATTGGAGCCCTGCATCTTTCT
R604	RAR	93	T	C																																		R604	TAAGGAGTACAGGCAGAAGGTGGAGTCGGAGTTGTCAAGCATTTGCAGTGATATTATGACTGTGATTGATGAACATCTCATTCCTTCCTGTTCTGGGGGAGAGTCCACTGTTTTCTACTATAAAATGAAAGGAGACTATTATC
R681	RAR	78	A	G																																		R681	TAACTTCTCGGTGTTTTACTATGAAATTTTGAATTCACCAGATCGAGCATGCAGTCTTGCAAAACAGGCTTTTGACGAAGCCATTGCAGAACTGGATACCCTGGGGGAGGATTCATACAAGGATAGCACTTTGATAATGCAAC
R687	RAR	10	A	G	21	A	G	84	T	C																												R687	TAACAGCATCAAATCGCCACGACTATCACCCAGCTCCTCCTTCCTTTGCTGTGATGTTTCCAGCTTGAAGGCAAATGTTTCATCTGGCGAGAGCTTACCTCGGAAATTTCTGCTTTGAACAGAATCCAAGATCAACACCTTTT
R688	RAR	16	G	A	21	T	C	51	T	A	93	G	T																									R688	TAACAACTTAGCGACGGCATGTGATCTCTCTGCACTAACTGGGTACTGGACTGAGACGATGACAATTGGTTTGTCATCATCATTGGTGGCATAGATATTGCAGGATTTGTCCCTAAGAGAGGGTTCAATAGAGTTACCAGAGA
R705	RAR	34	A	G	58	C	A	59	A	G	104	A	G																									R705	TAACATCGTGTAGTGTGGTCTCCTCGCATTCATCAAGCTCCATTTCACTCATCTGCATCAAAGGCCTCGGAGGTAGCACGGCTTCAAGAGCCTTGCACTGCTCCAGTGTGAGGGACTCCGGGAAATCCACAGTGAAGTGAATA
R728	RAR	28	T	G	40	T	C																															R728	TAAGGTTGCTGTGGCGGAGGAGAAAACTTCTGGAGGCTTGTTGCTAACTGAGGCAACCAAGGAGAAACCTTCCATTGGCACGGTAGTTGCCGTAGGGTCTGGTCCACTGGATGAGGAAGGTAATAGGAAGCCCCTACCAATTA
R740	RAR	124	A	G																																		R740	TAAGATCCCGGTGGTAGACTCCGCGGCTGTGGCAGAAATCCACGGCGGAGATCAGCTGCTGGAAGTAGTGTCTAGCGACGTCCTCCCGGAGTCGGCCCTTCGCGATCTTAGAAAACAGCTCGCCACCGCGGACAAGCTCCATG
R807	RAR	10	A	C	61	G	A	63	T	G	91	C	T																									R807	TAAGGAATTTATGAAGTGGGTCTTCATCGTTTGAGAGCTTACCTGTTGAAGATGAACTTGGGATGTCCGAATCCAGGGTCTTGGGTTCGTACCCAACGTCTGCTCTGACCTTGAAGAGTCCGAATTTAGAAGTTTTGGGGTTT
R816	RAR	10	G	A	34	A	G	69	A	G	82	C	T	135	T	C																						R816	TAACATGAAAGCAAACTAGTTGAGAGTTCAATTCACGAGAAAACCGTAATCAATCGCGAAAATACAGGTAATATATATAGATCTGCATGGAATCGATATGATCTACTATGCTTGATCTTCATCATCCGTGACGAATTTTCCGC
R879	RAR	123	A	C																																		R879	TAAGACATTTTTGGAATTGAAGTACATAGTTTCATCACTTAGCATCCTTTGCTCTCAAAATGGCCCATAACAGTTGATGCCGATATATATATATAAACCTCTCTTTCTGCGGAGTGATAAGCAAAGATGAGGGACAAGAAACT
R906	RAR	130	T	C																																		R906	TAACTCCACAAGCCTTCTTCTTCTTCTTCTTGGTCGTCCATAGATTCGCAAACCGGCTTATAAATCAGTAGACGTAGCCCTTGACGAATAACTCTTTCTTTGCCTCTTCGGACTCCCCTTCGCCAGTGTATTTTCCGAGCTGA
R934	RAR	99	G	C																																		R934	TAAAAACGTACGTACAGATGATAAGATTAGCGTCCATAACCTTTTGAGAGACGGGTATGAAACACGACTTGGAAAGAACCAACGGTTAGTCTGTGACTAGGGACGGAAAAAGCAACTTGACATGCTTCAAATCCAAGCAAATG
R943	RAR	74	C	T																																		R943	TAAGAATGGAGGGGCATAGTTTGAATCAGATGTGTCATATCTCTTCACCGGATGTGTTTCACCATCTCACATACCGACATGCAATGGCTCTCTCCTTGTCTGGCCTAGTTATGTTCACCTGTAGAATGCTTATTGGTCCAGAG
R1042	RAR	51	G	A																																		R1042	TAAATCTAGTGGGATTAGCGACATTTTCATCACCGACCAAACTGTTGACAAGAAGAAGTTGATTGATGATGTGAGGAAAGCACTTTATGCGTCGAAAATATGCAGTTATGCCCAGGGAATGAATCTGATCCGTGCCAAGAGCA
R1047	RAR	13	G	A																																		R1047	TAAAGACCTTAGCGGCTTGAACCCTTTCTTCCTTCAACCCACTTAGGCATCTTGAGTCCAAAGATGAAGCTATGGTGGGTGCTGCCACGGACAGCTCAGCGGCTTGTTGAACTGTCCATTTACCGGTTCCCTTCATGCCGGTT
R1048	RAR	111	C	T																																		R1048	TAAGCCCCAATCTTGCTCTTTGCTCTTGGCACGGATCAGATTCATTCCCTGGGCATAACTGCATATTTTCGACGCATAAAGTGCTTTCCTCACATCATCAATCAACTTCTTCTTGTCAACAGTTTGGTCGGTGATGAAAATGT
R1100	RAR	8	T	G																																		R1100	TAACTTTTTTTGTTGTTGTTGTTGGGGTTCAGTCTCTATTGGCTTGAATGACCATTTCAGTTTGGCCTATGAATTTTCTAGATTACTTTGGTTACAAGATTTGTTTGGATTTTTGTTATTCGCGCCAAGGAATGACATTTGTT
R1101	RAR	59	T	C	71	C	T																															R1101	TAAAAAAGTGTCTGAATCACGCATGGGTAGAAAACTCACTATTTCTTCTCTTCCTTCTCTGCTTCAGCAGCCTTCTTCATCCTGGCACCGACATGGCGTTTGTTTGTCCGCTCCACTCGTAGCTTGGCATAGGCATTGAAAGA
R1115	RAR	96	T	C																																		R1115	TAAATGTGAATCTACACCCTACATATCAGTGTAAAATTTTGAGTACTTTTTTCTGGGTGCATAGACTTCTTCCTTTCGAAACTGTAAGGGTGGTTGTTGTAGGTGGTGGTCCTTCATTGTTTACTAGCTTTGCACCAAGCAAT
R1201	RAR	108	G	A																																		R1201	TAAGACAAATCTAAAGCTATGTAAGATTTGGTTTGATATGGGAGAATATGGGCGAATGAGTAAGATTTTGAAGGAGCTTCACAAATCTTGTCAAAAAGAAGATGGTACGGATGATCAAAAGAAAGGAACACAATTGTTGGAGG
R1263	RAR	119	A	G																																		R1263	TAACACCATCTCTGCAAGCCAGTTCTTGAGGATGGAGAGATCCATCAAGGGCACTCTTTTTCAAACACTTCACTGGCATATTCCCAGTTTATGACTTTCCATATATTCTTTAGGTAATCAGGCCTAACATTCTTGTACTGTAG
R1268	RAR	35	A	G	113	A	G																															R1268	TAAGTTTGGGTTTTTTCTTTGGGATATGATGTTGGAATGTTATATTTGTTGAACTTATAATTGTATCACTTGTGGAGGTCATCTACAAGCTAATATGTGACAGATTTGGGGTGAGGATAGGAATCACTTTTGGTCTGTTTTCA
R1276	RAR	85	A	G																																		R1276	TAAGGGAGAAAGGTACGAGGCCTATGTACCTACTTGGAAGAACTCAGAGACTCCGCCTCTGTCTTCTTGGAAGCCTGAATAATGAAAGAATTTTTCATCTCGGATCTCAGATACTGTTATAATATGTCTGTTCTTTTGGCGTG
R1315	RAR	55	C	A	87	T	C																															R1315	TAATTGCTTCTCCATCCGGATCGGGTAAACTGGTTATTTCTTTGTTCGATGGAAGCAATATTTGGATGGAAACTTTGGACATTTCACTGTCAGATGTTTGAGTGAAAACAGGAGTAGTCATGGGTATCTTCTCCTTTGTAGAA
R1326	RAR	108	A	G	126	C	A																															R1326	TAATCAGGAAGTATGGTATCATGTGTTGCAGGCAATGCTTCCGTAGCAATGCCAAGGAAATTGGTTTCATCAAGTACCGCTAAATGGGTGAAGTCAAGTGCAAATGGAACTGCATTGGAGAACTTTCTCCTTTTATAAGGATT
R1330	RAR	108	A	G	126	C	A																															R1330	TAATCAGGAAGTATGGTATCATGTGTTGCAGGCAATGCTTCCGTAGCAATGCCAAGGAAATTGGTTTCATCAAGTACCGCTAAATGGGTGAAGTCAAGTGCAAATGGAACTGCATTGGAGAACTTTCTCCTTTTATAAGGATT
R1429	RAR	9	A	C	126	T	A																															R1429	TAAGTGGGGAATCAGCATCGCCAATATTGCTGACTTTTCTAAACCACCAGAGAAACTTTCTTATCCTCAGCAAATTGCGGTCACAGCTACTGGAGTTGTCTGGTCACGCTACAGCACTGTAATCACTCCGAAGAACTGGAACC
R1430	RAR	7	A	G	25	T	C	34	T	C	99	G	T																									R1430	TAAAAGCACGGCAAACATGATAATATCGTGGAGATTTTCGTCATCATTCCTTCACGATAATAGCTTGTTCCTCTGAAAAATAATCGTGCTGAATTTTTCGTGTAAGTTGGTAGATGCCTGTCCCTGCCATCACAACATTTACG
R1469	RAR	122	A	C	135	C	T	138	A	G																												R1469	TAACAAGCAGTTGAATGATAAAGAAAGAGTTGCTGCTGCCTTGGAGAATCCAAACCTTCGCCAACTGGTGGACGAGTGCCTTTACTCCAGTGAGCTTTGATCAATCAAGTATGCCTGCCCTAACCAAATCCATTGCATATGTG
R1470	RAR	23	A	C	78	A	C	127	T	C	130	G	A																									R1470	TAAGCTTACCAAACCAAATCAACACCTCGGATTCATCCACAAGAACCAAACATAGAGAAGGGCCATGAATATTTTGACCAAGTAAAACTCATACTAAAAACCAGAATTCAACAAGAACACAATCACATATGCAATGGATTTGG
R1489	RAR	60	A	T																																		R1489	TAAGGCTGGTTTCGCTGGAGATGATGCTCCTAGGGCTGTGTTTCCTAGCATTGTTGGTCGACCACGTCACACCGGTGTGATGGTTGGCATGGGCCAGAAAGATGCATATGTTGGGGACGAGGCTCAGTCCAAGCGTGGTATTT
R1501	RAR	58	G	A	83	G	A																															R1501	TAAAGGATTGGATTTAGGAGTTCAAGGCATGCGGGTAGGAGGCCAGAGATTGCTGATAGTTCCTCCTGAACTGGCTTACGGAAGCAAAGGGGTGCAGGAAATCCCTCCAAACGCTACAATTGAGTTGGATGTTGAACTACTGG
R1511	RAR	36	C	T	132	G	A	134	G	T																												R1511	TAAAAGGTACCACTGCATGACACAAAAAACCAACTCCTGCTCTTGTGCCCACTTCCTTCAATAGTTCCCAAATATTCACATTCACTTATTTACATGTCCCACCCTCAGCTCATGATTGCCCCAAAAGGTACCGTGTTATGCCC
R1618	RAR	81	T	A																																		R1618	TAACCCAGCCCGAAGTCTTGGAGCTGCCATAATCTACAACAGAGAGCATGCATGGGATGACCACTGGATCTTCTGGGTGGGTCCCTTCATTGGAGCTGCTCTTGCTGCTGTGTACCACCAGATTGTGATCAGAGCCATTCCCT
R1641	RAR	34	C	T	124	T	A																															R1641	TAATTCCTGCTACCAAATTATAGTCATGCAACTGCGTGAAGATCAAGTTACTACTGAAGGCTTGATTGGTACGAATAAAGGGATCGGTTGGGTTCGTTGAACTTGTAGTTTGATCTGTAGTACCTTTTGGCTTCCTTCTGCGA
R1642	RAR	57	T	C	88	T	A	121	A	T																												R1642	TAACCACGATTGCAAAAGGCATCAGCGAGCATCCGTTTGTTTTTTATAATTTGATATTCAACCCGTTCGCATAAACGGGTGCACAAAATCGGCTAGAACTTATTCGCAGAAGGAAGCCAAAAGGTACTACAGATCAAACTACA
R1643	RAR	34	C	T	124	T	A																															R1643	TAATTCCTGCTACCAAATTATAGTCATGCAACTGCGTGAAGATCAAGTTACTACTGAAGGCTTGATTGGTACGAATAAAGGGATCGGTTGGGTTCGTTGAACTTGTAGTTTGATCTGTAGTACCTTTTGGCTTCCTTCTGCGA
R1713	RAR	47	T	C	83	T	G																															R1713	TAAGTGCAAAGATGGCTGCTGCAACTTCCAAATCGTTGCGAGCCAGCTGTTCATTGTTGGGCAGTCTTGGAAATCATCTCGGTTTTCACAGGATCCCTCATGAGATGACATGCAGTGATTTCTCATCTCAGCAGCGAAGGTCA
R1718	RAR	99	G	C																																		R1718	TAAGCCGCGTGCAAAAAGTGGCGGACACGCATTTAGGAGTAGCCAAGTGTCGGTATCTGGCACGATAAGCCTTCTTTGTAAAAGTGTCCATGCTTCGTAGCATAGGAGGTTGGAATAAAATCTAGGACAGGTAGACTAAAGTC
R1729	RAR	108	C	T																																		R1729	TAATCAATTGAACCAGTAACCGAGACAGTAGAACCTCCCAAAGATGAGATGGGGGAGGGGGTAGGTTTTGATGCTAAATTTCTGTTATACAACTCATTTCAATGGATGCGCCAGCTTCCACTCTGCCTTCGCCAAAGTCAGCT
R1763	RAR	119	C	T																																		R1763	TAAAGTCTGTTATGCTCATTTTCCTAATGCATATTCATCTTCGTAATAGTCCTGCAAACTGACTTCATACACAAAGTGCCACATTTGCACAACACTAAATGCAGCTTTGTAACACTAAACGTGTTCTACAATCTACGCGATGA
R1768	RAR	51	C	G	62	T	A																															R1768	TAAAGTACACCCTACAAATAAAGTACATTGCATAGTAGGAGTGATATATTTCCAATTATGTTTTCTACTTCTGCATTGTGACTCTGGATTATGATCTAGAGAAGTTTCAAGTTGAACAAGAATGTCGCCTGATCATGAAAGTT
R1769	RAR	126	A	T	137	G	C																															R1769	TAACAGTGCCAGTTGACAGTTACATAATGACATAAAAGAACCGGGAAACTTTCATGATCAGGCGACATTCTTGTTCAACTTGAAACTTCTCTAGATCATAATCCAGAGTCACAATGCAGAAGTAGAAAACATAATTGGAAATA
R1775	RAR	34	C	A	35	T	C	90	A	G	95	C	T	90	A	G	95	C	T																			R1775	TAAAATTACGCTAACGGGATTGTGTGGAGTATCTCTACTTGTGTTGACTTGCCAGTGGTTTGTAGTTTTTGAGGTTCAATGAAGAAAAAAAATGTCTGAGCAACTTCAACTAATATGTCAATTGTGCATTGAATGAATAGGTT
R1811	RAR	108	C	T																																		R1811	TAAGGATCTGGCAACTGTGGACTCAATCTTATTGAGAGAGCTTCCACCAGTAGCTGACAATGATGCTCGGCTAGCTCTCAAGAGGTTGATGGAGATTAGTATGGGGGTCATAACTCCTATGTCAGAGCAGATGACAAAGCCGT
R1856	RAR	9	A	C																																		R1856	TAAAAGTTCAGCGGTTCAACGTTTGAAAAAGGTCAAAAAGGTTCTCATCCATTGATTTCAGAGACCAAAATATTTGAAGATTCATATCCAATCATTCATCATGCAAGAAATGACAAACGAAACAACCACCGTTGTTTTTTTAT
R1935	RAR	138	C	T																																		R1935	TAATGGATCACTTGCAAGGAAGGCCATAAGAGAGTTGATGGCTAGAGGTCTGATTAGGATGGTATCTGCCCATGCAAGCCAACAGATTTACACTAGGGCAACTAACACCTAGTTGTCTCATTCCAAACTTATCTTGGACGGTA
R2005	RAR	63	T	C																																		R2005	TAAGTTTCCATTATACTGTTTCTGCTCTCCTGTCTCCCCACTTTTTCGCTGGCATCCTTCTTCTTCTTCTTCTTTTTTTCCCTTGCTTTATTTAGTTGATTATAATTTTCATCGTAATAAACAAATTGAGAATTTTGGCTTGG
R2014	RAR	105	G	A																																		R2014	TAACCCAAAGAAGTATATCCCGGGGACGAAGATGGTTTTTCCGGGACTGAAGAAACCCCAGGAGCGTGCCGACCTCATAGCATATCTGAAGGAGGCGACTTCCTAGTTCTTTTGCCTTCCTATGAGCTTTATATATTTTGCGA
R2023	RAR	25	A	G	64	A	T	67	G	A	118	A	C																									R2023	TAACCTTCACATCTGCATCTTCTCCGTACTGAATGCTGTTGTCAATTTGCGATAAGACATACTGAATGCTGCGCTCTTTCCTCAGGTCCAGAGGCACAAAGCTTACCATGCTATACTGACTCACTAATTCTATCAAAGCTTTG
R2256	RAR	6	T	A																																		R2256	TAAGGCTCTGCTTGAAGAAGCAGAAAATGAGAGGATGCACCTGATGACCATGGTGGAGCTTGTGCAGCCAAAATGGTACGAGAGGCTATTGGTTCTCACCGTGCAAGGGGTCTTTTTCAATGCCTTCTTTGTGCTCTATCTGC
R2264	RAR	70	A	G	127	C	T																															R2264	TAACTTGGATGAGAAGACTAGAAGTGCAGAGTTCGAGATCCAAAACAAGAATGGAAATCAATTGTATGTTACATATCCACCCATAGAAGAAAAGGTCCAAGTGGAGGATGAAAAGCAGGATGAAGTTCCCATCTTAGAGTTGG
R2266	RAR	61	A	G																																		R2266	TAAAATTGAAAAGAGTTGTGAACTGAACCCTGAAGAGAATTTAGAGGAGGTCAATGCTAAGAAGAATGTGAAAGAAAAAGTAGAACAGAAAGAAGAAGCTACTGACATCAAGACTGAAATAGTAACAAAAGGTGATGACAATG
R2304	RAR	109	T	C																																		R2304	TAAAGAAGCCTAAGTTCACTTTAGGAGTTTCAGAGCCTAAGATTGGATCACATATTTTCGAAGTGACCAAGATTCCTTGCCAAAGTAATGAGTTTGTTCTTGAGCTATTTCGTGGTGTGCGTTTGCATTTCGATAGGTTCATT
R2317	RAR	94	T	A																																		R2317	TAAGTCCTTCAGCCCACACACTCTCTGTTGGGGTGCCAATTACACTGCAGATTTTGTAGATTTCATCTGCTTCACTTGAGCCTGGAAAGAGGGGTCGGAGGGTGAACAGTTCAGCCATGATTGCACCCATTGCCCACATATCA
R2437	RAR	123	T	C																																		R2437	TAAGGCAATGCGACTTTTCGTTGGTGAGCCGGTTTGGACTCCATATAATCGACCTCATGATTATTTACCAGCAAGGAAAGAGTATGTTGAAACTTATGTGCACAAGGGATCAACTAATCATGCTATCGAGGCTGCAACTTGAA
R2442	RAR	11	A	G	13	G	A	20	A	T																												R2442	TAATACATCACACGTACAAAACAACCAAGTTTTTTGACCAACTTAATTTCTGATATACATCATCAACACACCTTTTTATTATAGTTTCCAGTTTATTTTTAGAGATGACTTTCAAGTAAGTCTAAGCATGCCAGAAAAGCATA
R2471	RAR	28	A	G	45	G	A	62	T	C	68	G	C																									R2471	TAAAGCAGGGAAAAAAAAACATCTGCGCACACAGTAGAAAAGTTCGCACAGTTTCCAAACAATTCAAAGTTCAAATCCCTTCAAAACATTCGAAATAGTAATGCTTCCAGCATTCCACTTTATCATTATTTCCACACAGTTTT
R2498	RAR	114	A	G																																		R2498	TAAAGCCAAGCTGGACGTCGCAAATAAGGCTGTTTCAAAGATTGGACAACACATGTCCGGAGGTTCTTCCGGTGGTGGTTCTGCCTCTGGAGGAGGTTCTCAGGGCGGTGACCAAGCTTCCGAGGCGGAGTATGAGGAGGTAA
R2499	RAR	37	C	T																																		R2499	TAAATTTGACATTCCCAAGTTTCTTATACAAAACTGCCGAAAAACATTATGCCATGAGAATTATACCTAAGAAATTTCATCTTGTGATTGCCCATTTTTTCAAACTCACTCCCACCTACTTCTTTACCTCCTCATACTCCGCC
R2502	RAR	33	C	G																																		R2502	TAATTCAGATGTAGAGAACGGTGATGAAACCAACAACACTCAAGATAGCAAGAGGAAACCTGAGGATTCAAAATTGATTTATCCAGAGTGCGCTGAAGATTCATTGGCTTCTGCAATGGAAAGAAGCATGGAAGGGAAAATAA
R2536	RAR	25	G	A	54	A	G	66	G	A	126	G	A																									R2536	TAAAGACAGGTTGAAGACGTTCAATGTACAGTTTGAGGAACTTCATCAAAGACAATCTCAATGGACGGTTCCTGACACTGAGTTGCGAGAATCTCTGAGGCTTGCAGTTGCTGAAGTCTTGTTGCCGGCCTACAGATCTTTCA
R2649	RAR	124	G	A																																		R2649	TAACCACTAAAAAAATTCTGTAGAGGAAAACCAACCTGCTCACCAACAATTCTTTAGAAACAAAAATATTACGGCCAAAATACTACATTGTTTTGAAAACATCCAAAAGGTACATAGTACTTGAGTAGGAAAGGAAAATACAG
R2669	RAR	30	A	T	36	A	C	84	T	C	93	C	T																									R2669	TAAGGCTTCATATAAGCTACCGCCGACTCGATCTTCAGTGCCAAAGCCCGCTGCCAGTGCTCCTAAGAAGAAGGAATCAGCTGCTGCAAAGCCCAAGTCAAAAGCTGTGGAGAAGAAGAAAGCTCCGGCCAAGAAGAAACCTG
R2675	RAR	58	A	G	67	A	G	115	T	G	121	A	T																									R2675	TAATTGCAACAGGTTTCTTCTTGGCCGGAGCTTTCTTCTTCTCCACAGCTTTTGACTTAGGCTTTGCAGCAGCTGATTCCTTCTTCTTAGGAGCACTGGCAGCGGGCTTTGGCACTGAAGATCGAGTCGGCGGTAGCTTATAT
R2747	RAR	114	G	T																																		R2747	TAATACCAAGATCACAGGTGATGATGCTCCAGGAGAAACTTGGCACATGGTCTTCACCACTGAGGGAGAGTTGCCCTACAGAGAAGGGCAATCCATTGGTGTGATTCCAGATGGGATTGACAAGAATGGGAAGCCTCATAAGC
R2748	RAR	139	C	A																																		R2748	TAACTAATTCTCCTTTATCATTGGTGTAAACCAGCCTTTTCACGCAAAGGGATACAGTTTTGGAGTCTCCAAAGTCACCAAGAGCACTGCTAGCAATGGAGTATAGCCTAAGCTTATGAGGCTTCCCATTCTTGTCAATCCCA
R2819	RAR	75	C	A																																		R2819	TAAGGATCATATGGGTGTTATGTTAGTTCTGGTTCAATGTACAAAATAAGAACCAATCAATCTATAAGTGTTGTTCTAAAGCGTATATTTTGTTGTAAACTGAAATCCCTTTGTAAATTTTTATTATGAATGCTTTGTGTTGT
R2820	RAR	55	T	A	65	C	T																															R2820	TAAGCTAGGTGCCAATTAGGCACTTATTCTATTACAGAATCCCAAACATACATCTTATAGATTATCTATAAATGTTTTGAGAATGTAAAGTTTCATCCATTCATGGATTAGCAAGAGATGATACAACACAAAGCATTCATAAT
R2841	RAR	23	G	A	46	A	C	115	T	G																												R2841	TAAAAAGATGGACCGGATCACAGGCTTAGGATGCACGTACCACCCAAGCCCAAAGGCAACTGAAACAATTATTCTTGCAGTTGATGCAGAAACAGGGTGAATCTAAGGATGTTTGTATGAGGCGCCACGCCTTTTAGAGGCTG
R2844	RAR	81	A	C																																		R2844	TAAGACTAGAGCAAAACAGATGGAGAGATTCCTGCGGGAGCCCGTCAATTTTGACAGCCTCTAAAAGGCGTGGCGCCTCATACAAACATCCTTAGATTCACCCTGTTTCTGCATCAACTGCAAGAATAATTGTTTCAGTTGCC
R2870	RAR	18	T	C	44	T	C																															R2870	TAACTGCAGCTTGGACTCTAACGGGAGATTCTCAAATGGCATAGTATTTTCCTCACCTTCAGACGGAGGATCAACACCATCTGATCCTGTCCCATCGACCTCAACGGATGCCTTAGCAATCACTGCACTTCTTTCTTTGATGA
R2992	RAR	120	C	G																																		R2992	TAAACTCTCAATAGAGTCCTTGACAACCTGATCCATGTTATGGAATTGTAAACCCAGGTCCATCAGCTTCTTAGCTCCATTCTTGTACCTCAGAATTCCAGGTTGAGTGTCCTTTGGCAGCCTGGGCACATTTTTATATTCAG
R2994	RAR	12	C	A																																		R2994	TAAACTCTCAATCGAGTCCTTGACGACCTGATCCATGGTATGGAATTGTAAACCCAGGTCCATCAGCTTCTTAGCCGCATACTTGTCCCTCAGAATTCCAGGTTGAGTGTCCTTTGGCAGGCTGGGCACATTTTTATATTCAG
R2999	RAR	49	T	C	100	A	G	133	T	A																												R2999	TAAGGGTTGGAGGGAGAATATGGCCGAAAACAGCTCCAGGATTTATCACTACCACATCCAAGCCATTTTCTTTAGCGAATTCCCAAGCAGCTTTTTCTGCACGTAGTTTAGATACAGAATACCATAGCCCACTTTTCTGGCAG
R3112	RAR	14	A	G	70	A	C	142	T	G																												R3112	TAAGAATTATTTCGATGTTCTCTCTGGTTTGAAATGGTGATTCAACTGAGGAAGAAGTGTCTTATGCTCCACGATTCTTCTATACTTTTGGTTGGTGGCCGGTGCTTGCATCAGGTGGATTGTTGGCTTATTTATGCTAATGT
R3218	RAR	57	G	A	78	G	C	86	A	C	103	A	G																									R3218	TAAAGACCTCTTCTACATTACAGGACCACCTCTAACAAAGGAGATCTAAATCCAGTCGAACCAGTTTCTCGAGTGCACGGAAGATGACTCTGTAACCCCAATCATGCACCTATTCAGTTCCTGCAATCTTCTTCTTCAATGAT
R3272	RAR	38	A	T																																		R3272	TAAAATCCAAAGAAGACCCCAAATTCTATGAGAATGCTATATGAATGAACCATGTGTATATATAGGGCATGCTGTTTTTGATTGTGCTCGTCTTCCATGTGCTTTATGGACAAAAAGCTTTGGTTAGATGCACAAAGTTGGTG
R3273	RAR	140	T	A																																		R3273	TAATGGATACAGTTCCCACATCAAGTACAAGGCTTTCACCAACTTTGTGCATCTAACCAAAGCTTTTTGTCCATAAAGCACATGGAAGACGAGCACAATCAAAAACAGCATGCCCTATATATACACATGGTTCATTCATATAG
R3274	RAR	4	A	G																																		R3274	TAATACTTTTGATGGAGTAGACACATGAATTGTTGAATCATTTGGTCTTTTGTTACATGTAGTGTAGAAACTTTGTGATTGCTAAACTATTTTGCTGGGGAGATGTGAATCCCATATGAACCCCCTTTTGCTGCAAGGTTCTC
R3279	RAR	37	G	A																																		R3279	TAAAGACACTTCTAGTTTGAATCTGTTAGGTATTTGGGGAGTGGACATGCTATCACACCTCCTAAAACTTAGATGCTTATGAACTGTCTTTTGCTTTCTTTTCCGTTTTTCGTGAAACTTGATTTCCTAGTCATATAGGGTGC
R3313	RAR	53	A	C	60	A	G	84	T	A																												R3313	TAACTCACAAACGAACTCGACCCACAAACATCCAAGACTGAGTCAGCCAAACAACCATCAAACCCAAAGTAAAACACCCCTAATTAGAGAAATCTTTGAGGGGGAGGGGTGATCGGATCGAAGTGTTTAGCCCTAATTAGACG
R3314	RAR	130	T	C																																		R3314	TAATGTCTCCAAAGACATTGAGGAGCACCACCTCAAACAGTAGATTGCCGTCTAATTAGGGCTAAACACTTCGATCCGATCACCCCTCCCCCTCAAAGATTTCTCTAATTAGGGGTGTTTTACTTTGGGTTTGATGGTTGTTT
R3316	RAR	22	G	A	80	A	G																															R3316	TAATATAGTTTTCATCAGAAAAGTGCCGAAAAACTCTGTTCAAATAAGGAACGAGGTGAGTGCAAGAGGTAAACTGTAAGAATCCAATACACATGCTTCATCATTCTCCTCAAGACACATTTCTGAAAAGCAGATACCAGAAG
R3403	RAR	136	C	T																																		R3403	TAACGGTGAAGGATCTTCTTCTTCTACTCGGACTCCTCAAGGTATAACAAGCGGTTGATGTCGGAATCAAATGGTGGCGGTTCGTCTGGAACTGTTTCAAGACAAAGTTGCCATGGCTGATGAAGCTCGTAGGGCTCGAAGGT
R3420	RAR	110	A	T																																		R3420	TAATTCGTGATTTTTGAATCTCTATGATGGGAGGGATCCAAATTGGAATTGCCTGTAACTGGGAAAAAAACACACTGCTTGTAGTATGTATGTGGTGCTGAACTGGGTAAACCAAGCTCTGTTGCTACTTTAGGTTATCTCCT
R3421	RAR	58	G	C	60	T	C	96	T	A																												R3421	TAAACTACAATACGGTTCGAGCAAGTTTTCACATCAAGCTTTGCAATGACAGAGAGATGCTTAGAGGAGATAACCTAAAGTAGCAACAGAGCTTGGTTTACCCAGTTCAGCACCACATACATACTACAAGCAGTGTGTTTTTT
R3585	RAR	25	T	G	130	T	G																															R3585	TAAATGGAAACTCTGGAGATCCTGTTGATCGGAGGCTGAGAACTCCCGTGAACGGTAAGATTCTGGAAAACGGAAACACAGTCCATGTTGATTCTATGATGAATGGGTTGTAGTCGGCGGAAGCTGCTTCTGTGCAATCACCG
R3673	RAR	14	G	T	15	T	C																															R3673	TAATCCCATCAAGTGTCTTATCCTTCAATCCACTGATCATTTGTTCAGATGCTTCCAATTCCTTATGCAATTGAGTCATCTTATGCTCCATCTCCTTACCCTTCCTCTCTGACTTCTTCAGAAGTGCTTCCAAATCGTTCTTC
R3676	RAR	87	T	C																																		R3676	TAAGGTTGAGCAAGAGGCAAAGGCGAAGATCGATGAGAAAGACAGTGAGATTCGGAAATTGAAGAAGTGGGTAGAGGATTTCGACACTGTGCTGGCAAAGAGCGGTTTGGAAATGGAGAGGATGAAGAAGGAGAAGGAAGAAT
R3682	RAR	54	C	T	139	G	C																															R3682	TAAAGCCCTGCTTCAAGAAGCTGAAAACGAGAGAATGCACCTAATGACCATGGTCGAGCTTGTGAAGCCCAAATGGTACGAGAGGCTAATAGTTCTCACCGTGCAAGGGGGCTTTTTCAATATCTTTTTCGTCCTTTATGTGC
R3689	RAR	6	C	A	74	A	G																															R3689	TAAAGACTTATTTATTCTCTGTTGAGAACTCCAAATAACTGATTCACAAATTATGACGAACATGAAAAACCGACATCTTCAAATTGAAATCCCCAATGACTTCTTCAGTTTCTCGACCTCCAAATACACCGTCGAGTAAGGGA
R3690	RAR	103	T	C																																		R3690	TAATGACCTTAGCAAAAGTTATTTCTTTGAGTTCCTCCCTTACTCGACGGTGTATTTGGAGGTCGAGAAACTGAAGAAGTCATTGGGGATTTCAATTTGAAGATGTCGGTTTTTCATGTTCGTCATAATTTGTGAATCAGTTA
R3692	RAR	59	C	G																																		R3692	TAAACCCTCTATCGAATCACTCGGAAGATCCCGCCTTCAATTCCGCCTTCTCCTCCACGCTCTTCGCTGCCTCACCGGAGCAACAGCCACCACCGTGATGGTGGTGGTGGTGGTGATGGTGATGCTGGTTGTGGTGGTGGTGG
R3736	RAR	23	C	T																																		R3736	TAAATCTGTATTTTCCTTTCCTACTCAAGTACTATGTACCTTTTGGATGTTTTCAAAACAATGTAGTATTTTGGCCGTAATATTTTTGTTTCTAAAGAATTGTTGGTGAGCAGGTTGGTTTTCCTCTACAGAATTTTTTTAGT
R3741	RAR	61	T	C																																		R3741	TAACTGCTCTGCTTGCTACTCAGGGAGCTGGATTGGGGATCACTAACCTGCTTGGTGGACTTGGTGCACCAATGAACCAGGGAGTGCAACCCGTGATGAACAATCAGGGGTATGGGACCCAGCCCAGCGGCGGTGGCTATGGA
R3742	RAR	41	C	T																																		R3742	TAAACCCTAGTACCAATCTAATGACCGTGACTCATGTAGGGCGTGCCGCCCTGCTGTGGCCTACCAGCACCTTGCCCCATTTGTGGGTTCTGATACCCACCCTGAATCACTTGCTGATTTCCATAGCCACCGCCGCTNNNNNN
R3785	RAR	91	T	A	112	C	A	135	G	C																												R3785	TAATGATGGGAGACCATTCTGGCAATATATAGTCAGTTCTTCAACTGGCTGTTCAGATTGTCAGTACTTTGAGGAGTTGTATAACTATTATTCCACTGAAAAGGCATGGCACCTCTGTGATCCAGATGCTGAAAAGGTATTCC
R3790	RAR	93	G	A																																		R3790	TAAAATCATTTCTGGACGATTTCTTTTGCATGTTTATCCTGGTGAAACCTTGATCACGGAGATGTGGCTCGAAGGTTTGAGGGTTGTATATCAGGTAAAGGTGAAGGAACGAAACAAGGCAGTTCTAGCTGGCTTTGTAGATA
R3976	RAR	5	C	G	69	T	A																															R3976	TAAGTCGCTATCGGATATTGGTAGGTGAGAGAAGGTTTGACACCTAATCCATAGAAAGACTCTTGAGGGTTGAGATTATGTTTCCTACTTGATATTTCTTGAATTTCAAATGCATGTATGAATAAACCTGGATTTTTATGTCT
R3977	RAR	103	A	T																																		R3977	TAACTCACAACTCACAAGCATTCATATCCAAGACATAAAAATCCAGGTTTATTCATACATGCATTTGAAATTCAAGAAATATCAAGTAGGAAACATAATCTCAACCCTCAAGAGTCTTTCTATGGATTAGGTGTCAAACCTTC
R3981	RAR	5	C	G	69	T	A																															R3981	TAAGTCGCTATCGGATATTGGTAGGTGAGAGAAGGTTTGACACCTAATCCATAGAAAGACTCTTGAGGGTTGAGATTATGTTTCCTACTTGATATTTCTTGAATTTCAAATGCATGTATGAATAAACCTGGATTTTTATGTCT
R3993	RAR	8	A	G																																		R3993	TAACAATCAGCAAATATCTACAACGGTAGAAAAATAGGCACGTCCATTTTCCGTTCGAGATACAAAATACCTATCCCCACCAAGCATCACACTGTCTCATCAAAATCACACCAAAAGAAAAGAAGATCTGCATAATCCCACAA
R3998	RAR	6	C	A	25	C	T	30	T	A	80	G	A																									R3998	TAACAACATTCTCCAATTCATTTGACTCCTTGTATCACCCAAAAGAAGACAAAGTGTAAAACCTAACTTTCTACATAGTAAACTCAGTGTTTCTCATCAGATGGAAAACTTGAATAGCTTGAATACACTTTGTGGTCTAAAGA
R4000	RAR	124	T	C																																		R4000	TAATGGAACATTTTTCAGTGATGACACTTGCTGTGAAGAAATGAAACAGAAGATTATCCACTTCTTTAGACCACAAAGTGTATTCAAGCTATTCAAGTTTTCCATCTGATGAGAAACACTGAGTTTACTATGTAGAAAGTTAG
R4020	RAR	6	G	A	7	A	G																															R4020	TAAGCAGAGAACCAACCCCACTGCCAATAATCCAAGACATCACAAACACTACTTTTCCTATACACATACTACAAAGATACTTGATACGTGGAACTTGGTGAAAGAAAACTCAGAAGTGGGGTAAGCAAGAGTTCAAGCACAGC
R4038	RAR	22	C	G																																		R4038	TAATCAGATATAGATTTGAACACACTCTTCTCACATATAGAATGAATTCTATATAATTATGAAACCCACTGTATATAAGAAGAGTGTATCCAATTCTATATTCGAATATGTGCATCTAGATTTTTACAAAATATACTCTGCAA
R4041	RAR	35	C	T																																		R4041	TAAGAAGTTTAGAAGTTCATGTGGTGGTTCTAGGGCTATTGTAGAGAGTTGTGTTTTGCAGAGTATATTTTGTAAAAATCTAGATGCACATATTCGAATATAGAATTGGATACACTCTTCTTATATACAGTGGGTTTCATAAT
R4090	RAR	25	C	T																																		R4090	TAACAACATTCTCCAATTCATTTGACTCCTTGTATCACCCAAAAGAAGACAAAGTGTAAAACCTAACTTTCTACATAGTAAACTCAGTGTTTCTCATCAGATGGAAAACTTGAATAGCTTGAATACACTTTGTGGTCTAAAGA
R4120	RAR	51	T	C	54	C	T	140	T	C																												R4120	TAAATCCCAACCCGGAGAAGTAGTCAAGCCTGACCAATTCAAGGCAATAAATGACGAGGGCATGCCAATGTATCAGAAGCCCTTCATGAGAGGGAAATTGTATATTCACTTCACTGTGGATTTCCCGGAGTCCCTCACACTGG
R4159	RAR	129	T	G	134	G	A																															R4159	TAAAGTTGCTTGCGGTTCCATTGTCCCAAATTCACGAAAACCAAAAGACATATGGGCCAGTTATATCAGGAGTTCCACAACTGCTTTCGAAATTCTCCTTCAACATCATCGAAGGCTAAAAATTGCCCGTCAACGGAATCGAG
R4212	RAR	51	A	T																																		R4212	TAAACTACAATTCATTCAAAGGCAAAGAAATGTAAGACAAGAAAGGAAAGTATGGGATTAGAGAAAGAACTTGAAATCCAATCTCACAAGCAAAAAACAGATTCAGATCCTGTGATCCAAATACTTTCAGAAGACATACCAAA
R4327	RAR	22	A	G	62	G	A																															R4327	TAAATGTTTTTCGTGCTGGTGCAGTTGCAAATAAGGAACTGCAGAGCCCAACTGCTTCTGAGGCAATTCATGTGAATTGTGATTCGCATCGAGGATTGAAGCTGTCTTTAGTTGCCGATGGATGCATTATCAGATGTATTATT
R4329	RAR	106	C	T																																		R4329	TAAGAACCCATACAAGACTCGTCTGAAATAATACATCTGATAATGCATCCATCGGCAACTAAAGACAGCTTCAATCCTCGATGCGAATCACAATTCACATGAATTGCCTCAGAAGCAGTTGGGCTCTGCAGTTCCTTATTTGC
R4418	RAR	115	A	G																																		R4418	TAATGGTAAGTTGAAGATCAGTGGTGGCCAACCGCCAGAGACCTTTCTGAGTGCTTTTCAAACAGCCGCTAGTGGCGCCGCCTAGAAGATTCAAATATAGTGGACTTCTCTTCCTAACCTTACCTAAGTTCTTATAGTATGTT
R4421	RAR	135	T	C																																		R4421	TAACCTCCTTCAATCCATTATTTGGATCCTCAAGAAACTCTGCTGCTCCTTCTACCCCAACCTTTCTTGCACACTCCACAAGGAATTCCCTGTCACCAATATACTTTCCCTGTGTGAAGTAGCCGAGGAACAAGTTCTCTATG
R4423	RAR	28	T	C																																		R4423	TAACATACTATAAGAACTTAGGTAAGGTTAGGAAGAGAAGTCCACTATATTTGAATCTTCTAGGCGGCGCCACTAGCGGCTGTTTGAAAAGCACTCAGAAAGGTCTCTGGCGGTTGGCCACCACTGATCTTCAACTTACCATT
R4425	RAR	28	T	C																																		R4425	TAACATACTATAAGAACTTAGGTAAGGTTAGGAAGAGAAGTCCACTATATTTGAATCTTCTAGGCGGCGCCACTAGCGGCTGTTTGAAAAGCACTCAGAAAGGTCTCTGGCGGTTGGCCACCACTGATCTTCAACTTACCATT
R4426	RAR	75	A	G	102	T	C																															R4426	TAATCGTTCTGCCCCTAAAGAAGGCATTGGCAAGAAAGAATTTTACCAGAGTAAGTTTGGTTCACGTTCAGAACAAATTTTTGCTCGGATGACAGAGGTTTTTCGTGGTCTTGGGCTGAATTACGACACTTCTGGACTCACGG
R4462	RAR	91	T	C																																		R4462	TAACTGCAGGAAGAAAAAGTGTGGACACAGCAACCAGTTGAGGCCAAAGAAGAAGATCAAGTAGATATGATTTCAAGTTTCTTTCAGCTATTTGGAGTTTGATTTGTCTTATAGCAGCACTGCCTGCTTATGGAGATTTATGA
R4473	RAR	58	A	G																																		R4473	TAAGCTCCAGCACTCTAGACTTGTAGAGTTCAGGTCCAAAAAGCTGGTGGGCTATGGCAAGGGCTGTCGTGGTTTTCCCTGTACCGGGCGGACCATAAAACAGCATGTGCGGGCAATTGGCGGTCTCGAGAGTGTTTGTGAGG
R4506	RAR	48	T	G																																		R4506	TAAGAAACCACTCATGCGGAATGACAAGAAGGGAATGGCGCTTCTTATTGCAGAATTTGATAAGATCAATAAGAAACTTGGAATTCGGAGGGAAGATCTGCCAAAGTATGAAGAACAGTTGGAACAGAAGATTGCAAAAGCTC
R4507	RAR	21	T	G	113	T	A	10	A	C	11	C	A																									R4507	TAAGGATGACGAGATGGTCGATGTGAAGTCATTAGACATCCGAAACTTTCTCTGAAGTTGAGTTTGTCGCTTATTAGCATTTTGCTCTGCATTTACAATTGCTAGGATATTCGTATCCTAGCAATCCTTTGAAGAAAGGAGAT
R4511	RAR	47	A	G																																		R4511	TAATTTCTTTTTCAACTTTTTCCAATGCATCCATCATCATAGCCTCTACACCAAGCTCATCAGTGAGGCCCCTCCTGATTCGTATCTCCTTCAATGTCAACAGATAGTTTCGAGCATCTAGAATATCTTGTGTTCTTGTTTGA
R4563	RAR	27	A	T																																		R4563	TAAGCAATATTCGCCAAGTGATGCCACAAGCAAAAGTTACTTGACATCAAAGTCCAACTATGCGAAGCAGAGACCAATAGACTAAAGTTGCCTTCATGTTTCCTAAGATGAACCGTCGAAAACACAACCGAATATCTAGCATT
R4578	RAR	48	G	A																																		R4578	TAATGCCAAGGTTTTGAGTAAGATCCCAAGAGGGCCATTGAAAGACAAGAAGAATGCATAAGAAGAGCTCAGGATGGCCCCAGGTAGCCATATCTAGGTTCTAAGAAATATTTGGTAGCTGTGTTCTGTCAAGGTGTTCTGAA
R4633	RAR	33	T	G																																		R4633	TAATGATGCCTGATGCTTGGTGAGACGTCTACGTATGGCCCTGGTTTTCTTGGGACGCAGATCAAGTGGCAAGTACTTCTTGTTCTTGTAGGCTTCTCTCAGAGCAGATTTCTGTTTCTGTGAAATCACTGTCAAAACCTGGG
R4648	RAR	140	T	A																																		R4648	TAATGGATACAGTTCCCACATCAAGTACAAGGCTTTCACCAACTTTGTGCATCTAACCAAAGCTTTTTGTCCATAAAGCACATGGAAGACGAGCACAATCAAAAACAGCATGCCCTATATATACACATGGTTCATTCATATAG
R4653	RAR	64	T	C																																		R4653	TAAAACCACTTGAGCCTGCACCGATTCAACACCTAGCTCGTGAGTTTATGGTGAAGACGAGACGTAGAAAGGGAATGAGTGAAGATGTGAGCATCAACAAGTTTTTCGACGAGGCCATGGTTGTGGAGCTAGCTCAGCAGGCC
R4662	RAR	132	A	C																																		R4662	TAAAGGCCATGCCAACACATTTGGTCTTGTTGCAATGGCCAAACCATCTCAATCTAGTTATTATCAAATCTTGGATTGGTTTTACTTCAAACTTCTCATGCTGCATTTATGCTTTATTCTAACACCATTTATACATGTAAGCA
R4663	RAR	90	T	G																																		R4663	TAAGGGAATGTTTCTTGACTATTTTTGGGCCCAACAATAAATAAATGTTCAAAAACGTAAGAGTATTACTAAAATGAGAATGCTTACATGTATAAATGGTGTTAGAATAAAGCATAAATGCAGCATGAGAAGTTTGAAGTAAA
R4686	RAR	87	A	G	117	C	T																															R4686	TAAAGTGGTGCACTATTGTGCTGCTGGTTCAAAGCCATGGAGGTTCACAGGTAAGGAAACCAACATGGACAGGGAAGACATCAAGATATTGGTAGCAAAATGGTGGGATATTTACGACGACGAATCGCTTGATTTCAAGGCAG
R4706	RAR	10	A	G	53	G	A																															R4706	TAACGCTGGCATGGAGGTCGTTAGATCCGTGGACGAAAAATACCACGTTTCAGGGGTCACCATGACGGCTGCTTCGTACACGGGGAGAGCGGCTGTATCGGCTGCAAATGCTGTGGTCAACAGCAGTTACTTTGCCCAGGGAG
R4718	RAR	11	C	G	33	A	T	45	A	G	95	G	A	130	T	C																						R4718	TAAATAGTATACATGATACAATCAACAATGAACATGGGTACAAAAACTTTTTGAGTTACACTACAAACAGTTCTGCAAATCAAAGGAAAGCCTAGGAAAAATGGGTTGATTGCCTGCAAAAAGACAACCTTGACGGAGGAAAG
R4844	RAR	109	C	G																																		R4844	TAATTGGCCAAAAGTCTCCCAGACAACATACCAACTGTAGAAGGGGATGAGTGCCACATCGACGAATCCAAAATTGTCGCCGCCAAAATACGGGGCATCTCCTAGTTGTCCTTCCACTAACTTCAAGCTGTTTTTGAATTCTT
R4849	RAR	104	T	G																																		R4849	TAATTCCTGTCTCTTTCCTGCATTTGTTGTTCTATGTTTGCTGGGGTCATAGCTATATATGTATAAGGAATAAATCCAATCCCTGGCACCTCTCAAACCAGGTGTGGTGGTGGTAGGTTTTGGAAAGTTGGGTTTTTGCCCCT
R4857	RAR	99	G	A																																		R4857	TAAGTTTACAAATCCAACAAGTTTTTCTTCATCCGTATATTACAATAATCTTCCCAACAAAACCATTTGTTATGAATCCTCGAAATGGTGATCGGTCTCGTCAAAGATCTCCTCCTGTAAAAGCTCTTCGATGACATCTTCCA
R4860	RAR	52	T	A																																		R4860	TAAAAGAATTGTGCCCACTATTGGGAAAACTCTTCCATTTCTTGAACGATCTTTTGGCCTTCAAAGCCCTCTCTTGAGGAGATTTTTCACTATCAATGTCTACCCTCACATCCGTCACGGAATTATTAGGAGGGCTCTTGCTA
R5340	RAR	100	C	G																																		R5340	TAAGCCACTCTTCACTTGTCTTTGCATAATGCTTCCCATTCACAAGCCAATGGTTGACAACAGAAACATCGTCCTGGAAATAAAGTAGTAGATTTGCTGCCGGCATTGTACCTCCAGTAAAGAAGTACCTAGTAATCCAGTCA
R5361	RAR	81	C	T																																		R5361	TAAATACAAGGGTAAAACTGTCATGACTGACAAGGAGCGCTATGAATCTCTACACCACTGCAGGTGGGTTGATGAAGTTATCCCTGATGCACCATGGGTGATCACACAAGATTTCCTTGACAAACATCAGATTGACTATGTTG
R5369	RAR	59	G	A																																		R5369	TAATTTATTTCACATTGTTTTATCTCACTATTGCCCTTCTATTTTGATCATATTCTATTGGCTGCTTGTATATACAGTACCAACGGTAGAGCTACGGCTCCCACCAACACTGGCCTTTTTGGTAAAAGCACTAGCGTAGATGG
R5382	RAR	129	T	C																																		R5382	TAAAAAGCTTGTGATTGAGACAACCGCGAATCAGGATCCACTGGTAACTAAAGGACCAAGTTTAGTTCCTCTGCTCGGTATCGATGTTTGGGAGCATGCATACTACCTACAGTACAAGAATGTTAGGCCTGATTACCTAAAGA
R5391	RAR	131	T	C																																		R5391	TAAAAGCAACTCAAATGGACTGGCAGCTCAGAAACCCTTTTGGGCTGTATGAGCAATGAGTTGCATCTGACTGGTGGCAAGTTGGTGGAAGGGTAATGGGCACTGGCACTGGCACTGGCACTGGCACGTTCTTTTTATTGATC
R5394	RAR	7	G	T	65	T	C																															R5394	TAAATTTGCAAATGCTTGTGGAGCCATCACCACCACCAAGAAAGGAGCCATTCCTGCTCTCCCCATTGAATCTGAGGCACTCAGTCTTCTCAAAGGGCATTAGAAGACTCAAATTATTTCTCTCTTTTTTTTCTTTTCTTTTT
R5395	RAR	29	C	A																																		R5395	TAAAATTTGTTGCCCTTTTCTTTTCTTTTCCTTTTTTGCCCCTTGGTTTTATTTTCTTCCTTGGGAGTTGCTTGAAATTGAATCCAAGTATTAGGTTAGTTCTCTCACTCTCAAGTTTTGATTTCTTTTCTCTAGTGTTGTAG
R5398	RAR	7	G	T	65	T	C																															R5398	TAAATTTGCAAATGCTTGTGGAGCCATCACCACCACCAAGAAAGGAGCCATTCCTGCTCTCCCCATTGAATCTGAGGCACTCAGTCTTCTCAAAGGGCATTAGAAGACTCAAATTATTTCTCTCTTTTTTTTCTTTTCTTTTT
R5400	RAR	78	A	G	136	C	A																															R5400	TAAAAAGAAAAGAAAAAAAAGAGAGAAATAATTTGAGTCTTCTAATGCCCTTTGAGAAGACTGAGTGCCTCAGATTCAATGGGGAGAGCAGGAATGGCTCCTTTCTTGGTGGTGGTGATGGCTCCACAAGCATTTGCAAATTT
R5401	RAR	119	G	T																																		R5401	TAATCACTACAACACTAGAGAAAAGAAATCAAAACTTGAGAGTGAGAGAACTAACCTAATACTTGGATTCAATTTCAAGCAACTCCCAAGGAAGAAAATAAAACCAAGGGGCAAAAAAGGAAAAGAAAAGAAAAGGGCAACAA
R5427	RAR	21	T	G																																		R5427	TAAGGAATGCGAGGAGTTGGGTATTTTAGTGGATAAGGATGATCAGGGAACCTTGCTGCAGATATTCACCAAGCCTGTTGGAGATAGGCCAACCCTGTTTATAGAGATAATTCAAAGACTAGGGTGCATGCTGAAAAATGAGG
R5438	RAR	63	G	T	88	T	C	141	A	C																												R5438	TAATGACAGCCCGAAGTGCTGACTGCTCCTTGCGTGCAGCAAGATGCGAAGCTCGGCCAGAATGGTTAGGATCCACCAAAATAGAATCTGCAGCTTTTCTTGCATCCTTTAGGAAAGCCTTCAGCAGTGGAACAGGAGGGAAC
R5449	RAR	99	A	G	110	G	A																															R5449	TAACAAAGAACTTGAACTTGAGAAGTTCATTACCCATGAAGTCCCGTTCTCAGAGATCAACAAGGCATTTGAATACATGCTGAATGGTGAGAGCCTTCGATGCATAATCCGCATGGAGGGATAGAACGACGCGAGTCCACGGT
R5473	RAR	141	A	G																																		R5473	TAAAATCTCTGCCGTGAGACACGATCCAAGTTACGAAGCATGCGATAGCGAGAAGAGAAGGCTAACAAGTGGCTTCGGTTCTCTGTCTTCTATCTCGACGAGGCAAAGGCAGTTGTCAACATCTTCATTGCTTTTACAGTCAC
R5504	RAR	26	A	G																																		R5504	TAAAGCTTTGGGATCTTTCAGAAGCAACGCCTGATAAGCTTCGTTGATGCTTCCTAAAGAATAAAAATGGGGGAAGGACAAGAGTGTGAAGATGGAGAAATAGTCGTGGAATTGTAGATAATATTTCATATGGGGAAGGGTGT
R5566	RAR	136	T	C																																		R5566	TAAACACTTTTTCATTGGCAGATAACGGCAGCAACCGTGACTCTGCAGGTTTCTTGGATTTCACAAGTTCAATATCTTCAGAGATCTTATCCTTCTGTTTGCCCTCTATTCCAAGGCTGGCCAACTTCAATCTCTTTTCCTGT
R5714	RAR	135	C	A																																		R5714	TAAACCATGCAATGTTGTTTCTGGCACCTGTTCTGCTTATGGCTATATATTAGTTGCAACTATTCTGCAGAGGACATCTTCAAAGATTATCAGTGTTTTATCGATATAGTGAATGCTAGAATTGAATGCCCGTTGCAGATTTT
R5715	RAR	9	G	T																																		R5715	TAAAAATCTGCAACGGGCATTCAATTCTAGCATTCACTATATCGATAAAACACTGATAATCTTTGAAGATGTCCTCTGCAGAATAGTTGCAACTAATATATAGCCATAAGCAGAACAGGTGCCAGAAACAACATTGCATGGTT
R5716	RAR	135	C	A																																		R5716	TAAACCATGCAATGTTGTTTCTGGCACCTGTTCTGCTTATGGCTATATATTAGTTGCAACTATTCTGCAGAGGACATCTTCAAAGATTATCAGTGTTTTATCGATATAGTGAATGCTAGAATTGAATGCCCGTTGCAGATTTT
R5717	RAR	9	G	T																																		R5717	TAAAAATCTGCAACGGGCATTCAATTCTAGCATTCACTATATCGATAAAACACTGATAATCTTTGAAGATGTCCTCTGCAGAATAGTTGCAACTAATATATAGCCATAAGCAGAACAGGTGCCAGAAACAACATTGCATGGTT
R5790	RAR	23	C	T	87	C	T	88	T	A	89	C	T	101	T	A																						R5790	TAAGCTCAAGCCGCGGCTCCAACCGGCACACCAGCCTTGAGCTTGGAGGAGCCGTATAGTGTCTCTTCAAATCGGATGATCTCGTTCCTCGATCCATAAGCTACTTGAGTCCTTTCGTCAAGATTATTGATCACTTTGTCTAG
R5808	RAR	55	A	G	66	C	T	99	T	C	118	C	A	142	G	A																						R5808	TAATGGGCGGAACATCCGTGTGACCTATGCTAATGATAGGCCAAGTGCTCCTCGAAGTAATTTTGGCGGTGGTTACAATTCTGGTTCTGGTGGTTACCGTGGTGGGTTTGGTGATGCCCGAGAGAATGATGGTTTCTGAGTCG
R5810	RAR	26	G	A	29	T	G	40	C	T	64	G	T	83	A	G	116	G	A	127	T	C																R5810	TAAGATTGTCCATGCTATGAACAGCAGGATGATAAAGCAGCGACTCAGAAACCATCATTCTCTCGGGCATCACCAAACCCACCACGGTAACCACCAGAACCAGAATTGTAACCACCGCCAAAATTACTTCGAGGAGCACTTGG
R5845	RAR	55	G	T																																		R5845	TAATGGACCTCATATTGTGCTTTTTATTTGTTTTCGATTGCACTCTTCTTACTTTGTGAGATGATGCTGGACATTAGATTTGCGACCATTTTAGATGCTTCTATGTGCTCTGTTGGTGTTCTTAGCCTGATATTGTTTGAGAT
R5847	RAR	27	G	A																																		R5847	TAAAAACTTAGGACCAACTTATATTCCGGCCATTCCACTTAGTCAAATAAACGCATTTAGAACTCGTCCACCAAACCAAGGATCTCAAACAATATCAGGCTAAGAACACCAACAGAGCACATAGAAGCATCTAAAATGGTCGC
R5850	RAR	131	A	C																																		R5850	TAAAGCCCATCAGCTCACTTTTCTTCCATCTTCAATAAGATGTTTCTCCAAAAGGCACACAAAAACTCAAACTAACTTATTCATTCATGTACCAGATATGTCCATGCACATGTATTCCGAATCTGAGCATTATGAGTATTTTT
R5859	RAR	22	C	T																																		R5859	TAAGAAAGGAGATGATGGAAACCATGGTTCAGCTGCATGTTGTGACACAATTTGCTTGCAGGCTCTCTCAAAGAGAATTCATTATGGCAAATTTGTAGCGGAGGCTAAATTTCGGGCTTCACCGGATGCTTATGAAGCTGCCA
R5890	RAR	98	G	A																																		R5890	TAAAGCTTTATGCTACTTGGGTACTGTGTTGTCATCAAGATCCCACTATGCATGCTTTTCCACAGCACAAATTTGTAAAGTACCTTCAGTTGCAAACCGTAGAATGGTATGCACCAATTCCATGGCCAGCGGTCTTGAACTGG
R5896	RAR	62	C	T	70	T	C																															R5896	TAAATTCTATTCCAAAGGTTTTTGTCTACCTATTTCGTATTTTGGTGTTTTTTTGTTTTTGTCTCTGTTTTTTGTTTTGTGGTGAGACATTTGCGGAATCTTTTGCGGGTGTTATTAGGATCTTACAACTTTCGTCTTGATAA
R5992	RAR	46	T	A	90	T	C																															R5992	TAAGTTCTTCAATAATCATCTCAGAAGAAGCAAGTTTTGTTGAAATTTGATCCAATTCTTCCTTTTCTGATACAGATCTTGCAGCTGCTTTAGCTATCTGCTCTTCATAAACCTTCACTTGATTTTGAAGAAGCTTTAGTCTC
R6000	RAR	52	G	A	55	A	G	77	T	A																												R6000	TAACTCCTGCTGCATATCGTAACTGTGCATCAATTGTAGTCCCAGAAATATGGGGAGTCATAGCATGGTTTGGCATGTATCGCCATGGATGATCCTTTGGAGCTGGTTGCGGATTCCAAACATCCCCACTATAGCCTGCGATA
R6003	RAR	18	T	C	30	C	T	48	A	G	74	A	G	101	C	T	115	C	T	128	A	G																R6003	TAAGGGAGAAGAGTTTCCTGCACAGAACTACATTGTGAAGGAGGGGCAACTGGCTAGCCAATACCGTTGAACCCATGTTCGACGAATTGCAATAAGAAAAGCATGGCAGAGGATTCATGCTCGTGTTCAATTTAGTTCAAGAG
R6006	RAR	6	T	A	17	T	C	36	T	A	53	A	T	62	C	T	66	G	A	71	T	C	96	G	A	97	T	C	104	T	C							R6006	TAACTCTTGAACTAAATTGAACACGAGCATGAATCCTCTGCCATGCTTTTCTTATTGCAATTCGTCGAACATGGGTTCAACGGTATTGGCTAGCCAGTTGCCCCTCCTTCACAATGTAGTTCTGTGCAGGAAACTCTTCTCCC
R6009	RAR	87	T	C	91	T	A	114	T	C																												R6009	TAACAATTCAAGAGGAGCACTCATGGATACAAATGCAGTGGTTGATGCTTGTGAAAGTGGACAAATTGGAGGTTACAGTGGGGATGTTTGGTACCCACAGCCAGCTCCAAAGGATCATCCATGGCGATACATGCCACACCAAG
R6031	RAR	84	A	G	109	A	C																															R6031	TAATGATTTTCTGCCTGCCTCAAAGGCCGTTGAAGCAGTCCAGCATTCCATGAATCTCTATGCGGACTACATCGTGGAGAGCCTAAGGCGGTAGTTTGTTTGCACCACAAGTGCTGGGTGGTGATGCTGTGATATAGGCCCGG
R6056	RAR	33	C	G	49	T	C	69	T	A	90	G	A	105	G	A																						R6056	TAACATAAACTCAGCAAATATTTAGCACAACATCGACCCATATATCAAATACAACAATACAAACTGCAATAAACAGATTATCCAGCTGAAGGCAGTATTAGCCCCGAGGGGAAAAACCCAAAACCCCAAAAAAATAAAAATAA
R6123	RAR	6	A	G																																		R6123	TAAGGAAAGGAGATTGCAGCTCTTCAAGGACTATTTTGTCGACGAAAGAAAGAAGCTAGAAAGCACCAAGAGGATGGACAACAATAGTCTAAAATGCGCCATGGATCATATTCTGGATGCTCAAAACAAGGGAGAGATCAATG
R6464	RAR	89	T	A																																		R6464	TAAGAATCCTCAACCTCGAGATACTGAGAGTGGGAGGCTGCTAGGAGGGCGGCTCCAATGCCAGAGCCGTCATTGGAGTGCTGGATGACTATGGTTTCCGATGCCTCGGCCAGCAATTCCGTGAGAGCGCTCTCCATGGCATT
R6478	RAR	10	C	T																																		R6478	TAAACCCCGGCGAACAGATTTTTGAGAAGATGATTTCTGGCATGTATCTGGGAGAAATTTTGCGCAGAGTTCTGCTCAGGATGGCTGAAGAAGCTGCCTTTTTTGGTGATACCGTTCCCCCAAAACTGAAGGTTCCATTTATA
R6485	RAR	91	T	C	120	C	T																															R6485	TAACACAAAGCACCAACTAATTACAAATATAGTATATTACAAGTAAACTTGCATAAGGGCGGTCATGAAAACAAAGGTTGCCTCTAATTCATGTCGTTTTCAGAAAGCAGATCACCTTTCCAAAAGAGCCAATACATAGAAAA
R6532	RAR	70	G	A																																		R6532	TAAATTTCCTCCTCACACGGGAATCAATACCCTTGGGCCTGCGCCAGTTTTCCTTCACAGAGACTTTCCAGTCACTTTGGGGTCTCTTGAACTTCTTCACACGCTTCTTCACAATCTTTTTGGTGAGCAAAGGAACAGCCATT
R6573	RAR	136	G	A																																		R6573	TAAAAGTTGCCCTGATTTTGGCAGTGCAAGCTTAGCTATGGTGGGGAAGTTATGCCCTAAGCTACATAACATAGACCTGAGCGGCCTTTGTGGAATAACAGATGCTGGGCTTCTTCCACTTGTGCAGGGCTGTGAAGAAGGAC
R6575	RAR	12	C	T																																		R6575	TAACAAGTCCTTCTTCACAGCCCTGCACAAGTGGAAGAAGCCCAGCATCTGTTATTCCACAAAGGCCGCTCAGGTCTATGTTATGTAGCTTAGGGCATAACTTCCCCACCATAGCTAAGCTTGCACTGCCAAAATCAGGGCAA
R6600	RAR	31	C	T																																		R6600	TAATTTTATTTGATTCTTATGCCTTGTTGAACCAGGTTTGATTTCAGAGTTGATTCATTGGTTGCTGGATTATGGGAGAAGAAATGAAATTGATCTTGATTTGTCCACTGTCTGAGAGACGAGAAAACGAATCGCTCCACACA
R6611	RAR	84	G	A	95	G	A																															R6611	TAAGGCATCTGAACCGAACCGGATCAAAAGAATTCTCCATAGCGCCTTTCTCAATAAAACACCATCGTGATCTTCTCGAGTCCAGTACAAAACAAGTCTTTCTACAAGTCAAATACAAATATAAGCAGTGTCAAACTGGGACA
R6612	RAR	51	C	T	65	A	C	124	C	T																												R6612	TAACCACTCCTGACCTCTGTTCTGTAAATTCCGCACCCCCTTCATGATTCTCGAGGGTCTATAAAACGTTTTGGCGGATGGAGTTGTTAGATTCACGCACAAACTCTGTGATCTGTCTTTTCATCCTCTTCAATTTATCATAA
R6673	RAR	86	A	G	111	C	T																															R6673	TAAATCGAGATCCCATTACAGCCAGAAGAGCAACAGAAACGCCAAATCCGAGGGATGATGCAAAAGTAGGTCTTCTGGGAAGCTCAACATAAACATAATACAACATCAATGCTGACAGTCCACCAGCTACCAGAGACTTTTTG
R6682	RAR	128	T	A																																		R6682	TAATGTTGACATTGGGAGTCATAAAGCAGTGACTCACAGAATTAAGCAGCCAGCCAATCGTATTATAAAGCTGGACATTATACTCTAAATAAGGGTAGAAATGCCAGTAAAATCATTGCAAGAGAAAGTGCTACAAACAGTTA
R6688	RAR	81	T	A	120	C	T																															R6688	TAACAAAGCTTTGATAGAATTAGTGAGTCAGTATAGCATGGTAAGCTTTGTGCCTCTGGACCTGAGGAAAGAGCGCAGCATTCAGTATGTCTTATCGCAAATTGACAACAGCATTCAGTACGGAGAAGATGCAGATGTGAAGG
R6745	RAR	13	T	C																																		R6745	TAAGAGATATGCGTCGTTTCATGGCCTCGTAAAACATTTTGTAATAAAGGGATACAAAGTTCTTCTCTTGTTGCTTTTATTTTCTTCAGCCAGCAGAGCAGCCAAGTCTGCAAACTGAATTAAGATCGGAAGAGCGAGCNNNN
R6776	RAR	100	C	A	106	G	A																															R6776	TAAGCTATGGCATGGGAAAAGGTTGTCCAAGATTCACTCCCTCTGCAGATATCTGAGCTAAATCTCTGTCTCTCGCTCTCAATCAGGGCTGGGTAAGGAGCTCAACGTTAGAAGCTTTTTTCTGCGAGATCAAGTGGATGGAT
R6789	RAR	126	A	G																																		R6789	TAAGCAGTTTCAGTTACAGTTTGGAGGAGGATTTGAGCACTTGTATACAGCAGATGCAGGTTGCTTGTAAGTAGGTATGCTACTGGGATCAACAAATCTGACTTCACCAGGACCAAAAGAGAGATCACTATGCCTTCGAAGAT
R6904	RAR	127	A	G																																		R6904	TAATTTAGACACAGGTCTCTTTGAGCCTATTGATAATAAAGAGACTAATGAACAAGCCCTAAAAAGGTTTGCGAAACAACTTTCTGATGAAAAGCGACTTCGTGAGATAAGATCTCCGCATGGAAACACTGCAAATCCGAAGA
R6906	RAR	20	T	C																																		R6906	TAAATTCTTCGGATTTGCAGTGTTTCCATGCGGAGATCTTATCTCACGAAGTCGCTTTTCATCAGAAAGTTGTTTCGCAAACCTTTTTAGGGCTTGTTCATTAGTCTCTTTATTATCAATAGGCTCAAAGAGACCTGTGTCTA
R6909	RAR	17	T	C	88	A	C	106	T	A	107	A	T																									R6909	TAAGAAACTTCAGCCAATCATCTTTTCTTCCTACGAGGTGAAACATTGTCCAAGTTTGGATGCCTTACTCTCAGATATAGTCATTGGAACCTCAGCAGCACCCACTTATCTTCCTGCTCATTCTTTTGAAACCCAAGAGCCTG
R6911	RAR	104	T	A																																		R6911	TAATTGATGGCGGTGTAGCTGCAAATAATCCGACTCTGGTTGCCATTGGTGTAGTAATGAAACAGATCATGCGAGGAAGTTCCGACTATTATGCTATAAAGAAATTGGATTATACGCGGCTTTTGGTTATATCATTAGGAGCC
R6925	RAR	9	A	T																																		R6925	TAAAATAGAATTGAAGCAAAAAGTCTCTCATAAATTGAAAAATAAAAGTTTGAACAATAGTACATTTAGTGTCTTTCAAGCAAGCTGAGCGAGTACGTCTTTGAGGGTAGATACAGTCTGTGCATAGTATTTCTCTGCTTCAG
R6935	RAR	54	A	G																																		R6935	TAAGAAGGCTTACCAACTTTTGGAATCCACACCAGATGGTTTCATGCTCCAACAATTTTCAAATCCTGCCAATACACAGGTGCATTTTGAGACAACTGGTCCTGAGATATGGGAAGATACAAATGGAAAGGTTGACATTTTTG
R6994	RAR	15	G	C	81	G	A																															R6994	TAAAGCGTCCGGTGAGAGTCAATAAATTGCTGGTTGCCAGAGTTGGAAGCTGACTTTGGCGAAGGCAGAGTGGAAGCTGGCGCATCCATTGAAATGAGTTGTATAACAGAAATTTAGCATCAAAACCTACCCCCTCCCCCATC
R6996	RAR	108	C	T																																		R6996	TAATCAATTGAACCAGTAACCGAGACAGTAGAACCTCCCAAAGATGAGATGGGGGAGGGGGTAGGTTTTGATGCTAAATTTCTGTTATACAACTCATTTCAATGGATGCGCCAGCTTCCACTCTGCCTTCGCCAAAGTCAGCT
R7097	RAR	46	G	T																																		R7097	TAAAGAATTCCTGGGGAGAAAGTTGGGGAGAGAACGGGTACTACCGGATCTGCCGAGGCCCTAGGGCTCATAATCTATGTGGGGTCGATTCCATGGTTTCAACTGTTGCTGCTGTCCATATCCCCAAATAGGTAATTTTAGTC
R7128	RAR	30	A	G	127	C	T																															R7128	TAAGTCCAATCTCCCTCCCAAATCCATGGGAGCTAGAGTTAGGGTTTTCATGTATCCCAGCAATATATGAGTTCCTCCAGGACGCGAAGATTGTCATTGCTGATTTCACAATGTCTTGAAAGCTAGACTGAGTTCATTGGTGG
R7134	RAR	21	A	G	48	G	A																															R7134	TAACAATAAAATGACAATCCAAGTACCAAAAAACCACCAATGAACTCAGTCTAGCTTTCAAGACATTGTGAAATCAGCAATGACAATCTTCGCGTCCTGGAGGAACTCATATATTGCTGGGATACATGAAAACCCTAACTCTA
R7180	RAR	14	G	A	42	C	T																															R7180	TAAGGACCGAGCACGGTAGCTTTCTTTCCCTGCCTATTTTTTCTCTGCCAAGTTCTGTGTCCCTAATGCTAAAAGTGTGAATTTGTTCTAAATTTTATGCCGAAATGCATTTATGTAACTAAGATGTGTCTATTGTCTTAGAT
R7181	RAR	67	A	G																																		R7181	TAATCTTCTATTCCTTGGAAGATTTGTTGATGAGCGACTTGTGGATGTGAGGAATCACGCCTCCGCCAGCTATGGTTCCTTTGATGAGGGTGTCGAGTTCTTCGTCTCCTCGAATCGCGAGCTGCAAGTGTCGGGGGGTGATG
R7182	RAR	38	G	A																																		R7182	TAAACCCTAGTCAAGGTTTATGAAGTAACCACAATCTCGGTCAATAATGTCAGATATAAAATCATACCTAGCACAACTAAACAATAACCCTAAATCTAAGACAATAGACACATCTTAGTTACATAAATGCATTTCGGCATAAA
R7197	RAR	6	T	C	111	C	T	141	C	T																												R7197	TAACATTGAGGAGGAGATGCGTAGGAAGCAGTCTGCGCAAGAGGCGTACGAGGAAGACGACGATATGCCCGGTGGTGCTCAGAGGGTGCAATGTGCTCAGCAATGATAGGTCGGCTCGGAAAAAGTGTGTTTGAGAATGGCCA
R7201	RAR	12	C	T	18	A	G																															R7201	TAAATCTCAACCCGGAGAAGTTATCAAACCTGATCAATTCAAGGCAATAAATGATGAGGGAATGCCAATGTACCAAAAACCCTTCATGAAAGGAAAATTATATATTCACTTCACGGTGGATTTCCCTGAGTCCCTCACACCCG
R7202	RAR	12	C	T	18	A	G																															R7202	TAAATCTCAACCCGGAGAAGTTATCAAACCTGATCAATTCAAGGCAATAAATGATGAGGGAATGCCAATGTACCAAAAACCCTTCATGAAAGGAAAATTATATATTCACTTCACGGTGGATTTCCCTGAGTCCCTCACACCCG
R7206	RAR	20	A	T																																		R7206	TAAGTACTTGGCTGAAGAAAAGATTTGGCCAAGGATCTAATCCTTGCATATCATCATCAGTTTGATCAAATCAGAAAAATCCAAAAAGCAGAAACTAAACAACAATCCAAAGGCTAACAGTGAACATTCTACAGAATGCTATT
R7235	RAR	68	G	T																																		R7235	TAAAATGGAAATGGGGAAGAACATGTGTGGTGTTGCAACCTGTGCATCATACCCAGTTGTTGCTTAATGGTTCTGGACAATATGATGATGATGATGATGATGATGTCTTCTTTCCCAAAGAGACTTTTTCTGGTATAAATCAT
R7268	RAR	54	G	A																																		R7268	TAATTCGCTTGCAATTAGGAGGTTGAAGGAGATTCAGTGCTACAGGGGGGTGCGGCACATTCAGGGCCTGCCTTGCAGAGGACAGCGCACGAAGAACAATTGCCGGACTTTGAAGGGAAAGAAAGTTGCAATTGCTGGAAAGA
R7285	RAR	49	T	C																																		R7285	TAACAATCCTACAAGCTGGTTTACTTGGGCTTGATCTTCGAAGGCATAGTGATCTCTCTTTTGGTCCTGGTGAAGTCAGATTTGTTGATCCCAGTAGCATACCTACTTACAAGCAACCTGCATCTGCTGTATACAAGTGCTCA
R7290	RAR	85	A	G	139	G	C																															R7290	TAAGGTCACTGAGGCAGAGCAGAAAACTGCTGGAGGGTTGTTACTAACAGAGGCAAGCAAAGAGAAACCTTCCATTGGCACAGTGATTGCTGTAGGGCCTGGTCCCCTGGATGAGGAAGGTAAAAGAAAAGCGTTATCAGTTT
R7330	RAR	12	T	A	61	C	G	123	C	T																												R7330	TAAGCACCCACATTCTCATGAAAGCTCCGGAAACAACAAACAAAAGATCACACACAAACTTCAGGAGAACCAGAATGATTCCTTCGGCAAATAATCATGAATGGGCAGCAACTCCTCTTATACCTTGACTTTCTCATTTGCAG
R7331	RAR	52	G	A	114	G	C																															R7331	TAAGCCAGCTTGAAGGCGACCACGAGAAGGATCCTGCAAATGAGAAAGTCAAGGTATAAGAGGAGTTGCTGCCCATTCATGATTATTTGCCGAAGGAATCATTCTGGTTCTCCTGAAGTTTGTGTGTGATCTTTTGTTTGTTG
R7356	RAR	51	C	G																																		R7356	TAAAATTATGGGAGGTTGTGACAAGCAAGGTTTCCCAATGAAGCAGGGAGTCTTGACTCCAGGCCGTGTTAGACTTCTGCTTCACCGAGGTACTCCTTGCTTCAGAGGTTATGGTCGGCGAAATGGAGAGCGTAGAAGAAAGT
R7357	RAR	100	T	A	112	G	C																															R7357	TAAAGAGCTTGCGAATTTTTGATGCCCTCTTGGGACCTCTCATTCTCGGTTTCTCAACGTCGGTCAATCCGGGAAGATCATTCTCACCCTTCTTCACAATTACCAAGTTCAAGACTGATAGATCAGGGCTAACAATGCACCCA
R7376	RAR	81	C	T																																		R7376	TAAGCACATGATTGAGGATGATTGCACCGACAGCGGCATTCCGCTGCCGAACGTGACGAGCAAGATTTTGTCGAAAGTGATCGAGTACTGCAAGAAGCACGCTGAGAATCCCAAGTCCGAGGATTCTTCCGCCGGCGTCGAGG
R7377	RAR	54	T	C																																		R7377	TAAGGCTTTCGATGCGGAATTCGTCAATGTTGATCAGGGCACTCTGTTCGATCTTATTCTGGCAGCAAACTATCTGAATATCAAGAGCTTGCTGGATCTGACTTGCCAGACTGTTGCAGACATGATCAAGGGAAAAACTCCTG
R7379	RAR	105	A	G																																		R7379	TAAGAATGACTTTACCCCAGAGGAGGAGGAGGAGGTCCGCAGGGAGAACCAGTGGGCCTTTGAATAAAAGATCCAAACTAAACCCCATATCTTTTTATATCTCTCAGTATAGCTTCTAGGCTGGGAGTGCATGGGAATGGTGG
R7387	RAR	105	A	G																																		R7387	TAAGAATGACTTTACCCCAGAGGAGGAGGAGGAGGTCCGCAGGGAGAACCAGTGGGCCTTTGAATAAAAGATCCAAACTAAACCCCATATCTTTTTATATCTCTCAGTATAGCTTCTAGGCTGGGAGTGCATGGGAATGGTGG
R7465	RAR	32	G	A	69	A	T	136	C	A																												R7465	TAACTCAAGGATTTAGCAAAAATAACTGAGTCGGAGAAACTGGGTAAAAAACCAACCAAAATGTCATACAAAAGGAGAAGTCTGTCGGAAAAAAATTGTAAATTCAACTTCACCTAGATTATGAATAATGGGTACCCACAAGC
R7466	RAR	63	C	T	80	A	C	110	T	C	120	G	A																									R7466	TAAAAACAAAGATATTCGGAAGTTCCTTGATGGTATCTACGTCAGCGAGAAGGGAACTATTGTCGAGGAAGATTGATTCAATACGTAGTAGCTAATACATGGTGTTTCTTTTTGGATGGTGCTGAATTTATAATTTCCTAGCT
R7691	RAR	32	T	G																																		R7691	TAAGAAAACAACGGGATCACAAGAGCATGAAATACCTCTGAGTAGCTATAAGTTACAATCAGACACGGCATACATAACTCTCTTCACGCACCCAATATTATAAACTGAATAGAAAAATATTGGCAAGAGACCAAACACATTTT
R7696	RAR	41	A	G	109	C	G	132	C	G																												R7696	TAAAACGCATGTGTGTGAGAGATGAATAGATATATCTGGCAATATTAGCTGGGTATCACTCCATCATACCTGTGAACAATGGAGTTTGGTTAGCAGCTAATTGGGTTTTCGTACGCCAATTAGGATGGCTTTCATTCAATATG
R7767	RAR	140	G	A																																		R7767	TAACGGTGACCTTGCCAACCATGCCAGCTCCCTGGTGCGGAGAGCAGTAGAAAGTGTAAGTACCTTTCTCGGTCAAAGTCACGGCGAACGTCTCTCCCGGCGCATTGAGAAGGTCCTCGTCGCTCATCGAGATCTTCGAAGCG
R7815	RAR	18	T	C																																		R7815	TAAGGAGGGGTTTATTGCTTCATTTGGGTTTCAACTTGCGAGCAAATAAGATTGGCACGAGGAACTAGTTTAGTTGCCTGTTTAGACTTCCTTTCTGTTACTATCGGTTCGTTCTCATCTCCCTGTTGTTTTTGGATGGCAAA
R7818	RAR	76	C	T																																		R7818	TAACAGTCGCATGGTTCACATCAGGATACTGAGTTGATGAATGATTCCCCCAGATAATGGCATTTTTTACATCAGACACTGGAACATTCAATCTCTCCGAGATTTGGCCAAGTGCCCTGTTATGGTCCAACCTTGTCAAACAA
R7819	RAR	72	A	G																																		R7819	TAAAGGTGTTGTTGCTACAACGGACGTTGTTGAGGCATGCACCAGCGTCAACATTGCAGTCATGGTTGGTGGATTCCCTAGGAAAGAAGGCATGGAAAGAAAGGATGTGATGTCAAAAAATGTTGCTATTTACAAATCTCAAG
R7820	RAR	73	A	G																																		R7820	TAACAGTTGCATGGTTGACATCAGGATACTGAGTTGAGGAATGATTTCCCCAAATGATAACATTTTTCACATCAGATACTGGAACATTCAATCTTTCTGAGACTTGACCAAGGGCCCTGTTATGGTCCAACCTTGTCAAACAA
R7834	RAR	26	G	T	101	A	C	141	A	C																												R7834	TAAGCTCGCTCGCCCCTGATCCTCCTGGCCAATTGAATGTCCTTTGGCATGATTGTCACACGCTTTGCATGAATGGCACAGAGGTTGGTGTCTTCAAAGAGACCCACAAGGTATGCTTCTGCAGCCTCCTGCAATGCCAGCAC
R7876	RAR	52	A	G	64	T	C	77	C	T																												R7876	TAAAAACATGGAAAAAGAACACACACACACAAACCCGGAAAAATGTCGAAGAAATCTGCAATGTTTTATTTCTTCTTCCCAGCCTTGGCGGCATCTCCAGCCTTGGTCTTCTTCACGCCACGAATCTTCATGGTCCTGTNNNN
R7900	RAR	3	T	C	5	A	T	6	G	C	7	T	C	8	T	A	9	G	A	11	G	T	12	A	G	15	G	A	16	T	A	27	A	G	129	T	A	R7900	TAATAAGTTGGGAGAGTTTAATATTGGAAGCCTCAGACAGGTGAATGTGAAGTCAGGGCTTCCGGCCACCACAAGCACTGAAAGGTTGGAACTCCTTGATGATGAGGAGCACATCCTTGGAATCAGGATTGTTGGTGGTGATN
R7905	RAR	9	A	G																																		R7905	TAATATTGGAAGCCTCAGACAGGTGAATGTGAAGTCAGGGCTTCCGGCCACCACAAGCACTGAAAGGTTGGAACTCCTTGATGATGAGGAGCACATCCTTGGAATCAGGATTGTTGGTGGTGATCACAGGCTGAAGAACTACT
R7914	RAR	93	C	A	94	G	A																															R7914	TAAGATATATTTACAGACTTGACACCACAATAACTTACAGACTACCATGCTTGAAACCAAGGAACATGAGTTGAAGAGTAGTGAGCTATCTCACGCAGATAATTGTCAAAGGATAGTGTGATAAGGTAAAGAGACCAATATCA
R7930	RAR	92	C	T	138	C	T																															R7930	TAATCGCCGCCGATGTCGGGTACGGCGTCGTTCCGTCTTTCTAATATTTTTTTTGTCTTTTTGTTTGGTGTTATATTATCGATCCGTATGTACATATACATAAAAGGGCGACGATTATCATGTTTGATCAATGGGGCACTTCA
R7935	RAR	90	T	A	115	G	A	116	A	T																												R7935	TAAGATGAGATGATTACATACTTCACTTGAAAATCAAAATGGAAAATTTTCGAATAAAACAGAATGAATTTTGTTCCAATGTGTCCCTCTTATTAGGCTGTCCAAAACCAATTACGAAGAATTTATTCAAACTAGCCAGCAAT
R7937	RAR	42	T	A	43	C	T	68	A	T																												R7937	TAATCCAAGCTATAAGATTGCTGGCTAGTTTGAATAAATTCTTCGTAATTGGTTTTGGACAGCCTAATAAGAGGGACACATTGGAACAAAATTCATTCTGTTTTATTCGAAAATTTTCCATTTTGATTTTCAAGTGAAGTATG
R8035	RAR	23	T	G	24	C	A	44	A	G																												R8035	TAAAACCGAGGCGGCTTGAGGATTCATCCTCCTTGTCATGGAACATAAATCCTGCTGGGCATTCGAACTAGGTCTTCTTATACACTTCCCCAAATGTGACATTTATTTATGCACCGCCATTCCACGCTTTCTCTCCAATATTT
R8052	RAR	55	T	C	142	A	C																															R8052	TAAATGGCAGTAAAAGTAAAAGTGTCGTTGTTGGTTCGTCAGATTCAGGAAAATCTCACGCCATGCCGCATTACTGGATGTAAGTCAATTTCACTTGTTTCCAATTTGGTCCTCGTAGCTTGCAGGCTTTTCCTTACGTGTCA
R8063	RAR	108	A	G																																		R8063	TAACAAACCAAAAATAGATGTCCATTATATCCACAACAAGTAAGCAACAGTTTCAAATCATAAATCTCCATAAGCAGGCAGTGCTGCTATAAGACAAATCAAACTCCAAATAGCTGAAAGAAACTTGAAATCATATCTACTTG
R8070	RAR	134	T	G																																		R8070	TAAACAGCACGGGATGTTGTCATTATCTTCGCATTACACGATGGCGTTCTCGTTTGCGGAAGCGCTCAAGCATGAACTCGTCTGTTGCAGCTTGCCTTCGTCCTGCTGCACCTGCATCTGGTACAGAATCACTCTGTTTTGGT
R8078	RAR	20	A	G	76	T	A																															R8078	TAATGGTAGAATATTAATAAAACACATTCAGATTCAGTTGGTAACAATAAGCAAAAGATGAAGAAAAAGAAGAAATTAAAAAAGGAAAAGGAAAATTAGAGGGTAGGAGCTCTTTCGGCAGATCCAGAGAGTACAGTGAGCAA
R8080	RAR	89	A	T																																		R8080	TAAGTGATCCATTCGCCAATAACTTGCTCACTGTACTCTCTGGATCTGCCGAAAGAGCTCCTACCCTCTAATTTTCCTTTTCCTTTTTTAATTTCTTCTTTTTCTTCATCTTTTGCTTATTGTTACCAACTGAATCTGAATGT
R8087	RAR	24	G	C																																		R8087	TAAATGTTTGGCAAGGTTTTCAACGGGACCTTCTCCGGTTACATAAGCCTGCAGAAAGAAACCCAGCATGGCAAACATTGCCAGTCTCCCATTCTTTATCTCCTTCACTTTGAGGAGTGCTGCCTGGTCTGGATCCTTCGCCA
R8139	RAR	114	C	G																																		R8139	TAACTACATAAATGCACATGCAACTTCGACTCCAGCTGGTGATGTAGCTGAGGTCAACGCCATAAAGAAGGTATTCAAGGACACTTCAGAGATCAAAATGAATTCGACCAAGTCCATGATTGGCCACTGTCTTGGAGCTGCTG
R8140	RAR	64	G	C																																		R8140	TAATAGCTTTTACTGTAGCAATGGCTTCCAAACCCCCAGCAGCTCCAAGACAGTGGCCAATCATGGACTTGGTCGAATTCATTTTGATCTCTGAAGTGTCCTTGAATACCTTCTTTATGGCGTTGACCTCAGCTACATCACCA
R8150	RAR	41	C	T																																		R8150	TAAAGGCAAATCACAAACCATACATCTAGAAAATAGAAAACCATTACAAACAACAGAGGGAAAAGAGAACAACAAAAAAGAAAACCTAGCTTCCAATAAGGGAGGACGAGGATATTGTTCTAGCAACCTCCCAGCTAAGACAG
R8151	RAR	23	C	T	96	T	C																															R8151	TAATTCAGTTTGTATGCTTGTTTCCCTTTTGCATATCTGTAATTTGAAGGTTTGTCAAGAGTGCAATTCCCTTTCTACCAATAGTTACGCAAACGTTGTTCCTGTTTAGGTGCTGTTGTCACTTCAATTCCTCCTGTGAAAGC
R8173	RAR	132	G	C																																		R8173	TAATCAGCTGTTGACGGAGATGGATGGGTTTTCAGGAAATTCCGGCGTGATTGTGTTGGCTGCAACTAATCGGCCGGATGTGCTTGATTCGGCATTGTTGAGACCTGGGAGGTTCGATCGCCAAGTTACGGTGGACCGGCCCG
R8273	RAR	39	T	G	41	C	T	48	G	T	53	C	T	66	A	G																						R8273	TAACCATCATGATGTCCAAAATAAGATAAGGAAAGTAGCTGCGGCGGCGGCTACGGGTGGTGACTGATTGTGGCTAGATATATGGGTGTAACTTTTGCAAGTGAATGAATAAATTCAATGGAGTCATAGATGCGATTAGGCCG
R8281	RAR	3	A	G	4	A	G	6	G	A	18	G	A	81	T	A	114	T	C	122	A	C	124	T	C													R8281	TAAAACGAGGGCTATTCAGGTGAAGAATGGTTTGGAAAATGGTATTTCTGGAATAATTGTGCTTGTCAACCCAGAAAAGCCTAGAAGAGGATGCTTTGAAATACGAGAAGAAGGTGGCGAGAAGTTCATCAGTCTACTGGACA
R8307	RAR	39	C	T																																		R8307	TAACTTCTCTGTTTTCTACTTTGAAATCCTCAACTCGCCCGATCGTGCTTGCAGTCTTGCAAAGCAGGCTTTTGATGAAGCTATTTCTGAACTGGATACATTGGGAGAGGAATCATACAAGGATAGCACATTGATTATGCAAC
R8309	RAR	57	A	G	64	G	T	71	T	G	81	A	G																									R8309	TAATCAGTAATAAAGATGAGCGAGTTTATATATAACCTACAGGACCATTAGGACCCCAAGCACCGGCTACATAACCATTGCAACCCTGATCATGTCAGTGCTCGGGGTCTTCAAATTCATCCAGGTTCTACAACCATCCCAAA
R8368	RAR	13	G	A	39	C	T	71	T	C	92	T	C																									R8368	TAAGATACACACCGTATTGTCACCGTTGAATTTCAGCCACCGCGAGCTTCTCTTCTTGTGGCATCATGAAGCAGTTCAATGTCGACTCCATCTGGCGGTAACTGAACATATCTAACCACCGATCCTCGGATGAAACAGTTCCT
R8386	RAR	39	C	T	71	T	C	92	T	C																												R8386	TAAATTACCTTCAAACAACTACTACCCTAATACTTGTTCCGACCCAGTAGCTCAACTGAGTTCCACTCAGCTGCAATCTTCCATTTTACCTCTTTCTTTCTTTCCAAAAGCTTCTTCAACAACCCAAAAAACCCACAAAATTC
R8421	RAR	6	C	T	67	A	G																															R8421	TAACAGCGGGTGCGGAAGAACCATTGGGGATGGAGGAAGGTGGTGGTGCCGCCACGTTTCTTGAAACAGCAGTTGGAGGAAGGTTCATCGTTTGTGCAACAGCATTATACCCGCCAGGGAAAAAGTGGAGGAAGTGGCAGTTC
R8429	RAR	95	A	C	101	C	A	124	T	C																												R8429	TAAAGAGCTTGCTTTCCTTTCAACTAAAGCAGGCCCTGTCTGATTATCCAGAGGCAGAGATGAGTAGTGAGCAACAAAGTTCTTCACTGGGAGAGACTTACCCAGAGTTAGTGAAGAGGTTGGATGAAGCTCTTCTCAGCTTT
R8431	RAR	66	A	G																																		R8431	TAAAAGGATCTCACAAATCCTCTGCAGGGTAAAAGGAGGACCTTCTACAAAGCTGAGAAGAGCTTCATCCAACCTCTTCACTAACTCTGGGTAAGTCTCTCCCAGTGAAGAACTTTGTTGCTCACTACTCATCTCTGCCTCTG
R8498	RAR	79	A	C	112	T	C	128	A	T																												R8498	TAAATTATGGGTATTTATATGGGAAACTTTTATTGGCACTTATCAAGATTTACCTTATGGTACCTATATGGTAGATTTGACTCCCAATATTGATTGCGGTAAAAATAGGGAATCCCGATTGGCTTCCCAACTGATGATCGCCC
R8501	RAR	29	C	G	65	G	C	133	A	G																												R8501	TAAGCAGACAAGACTTGTCGTTGGCGACTCGTACATCCACGAGACTTATGGGGAATACAGGAAACGTGAAGATATCTGGGGTGATGATGGTTATTGAGAAGACGGGCGATCATCAGTTGGGAAGCCAATCGGGATTCCCTATT
R8743	RAR	20	T	A																																		R8743	TAAATTGTATGACATATAACTGTTTTTCTCCAAGTAAAATATACTTGTTGGCTTACAACGCTGCTCTCGTGCATGCAACACAGAATGAATCGAAAACATGCAGCCACCTAAATTTACTGATACAGCAAATGCATCTCACTACT
R8758	RAR	42	C	A	54	C	T	110	G	A																												R8758	TAACTCATCCCCCGAGTGTCCCATTGACTCAATCCAAGTCCACATTAGCAACACCGAGTCAAAATTTGCAAGTGCTTTGTCGGAGAATGGAAATATTAGCATTGAGGGGAGAGTGAAATATGGGATACCTCATCTGACTCATG
R8884	RAR	3	T	C																																		R8884	TAATGTCAGCAGAACCATTTCTCTCATACATCCACGAGTTAGAATCCTGAGATGATATTTTCCTGACAGCCGATGCAAAATCTATAGCATCTCTGGTAGGGATGGAAGAGCTAGATTTGAACAAAAGCATGTTGTCCTTGCTG
R8906	RAR	17	G	C																																		R8906	TAAAAATCATGTGACAAGGAAAAAAGGAGCAGCCAAAACATGCGGCCAGAAGTAGTCAACTAAGAAAGCGCAGCTATGACATCTGATGCCCTGAGGGCAATGTAGTCTGAACCATCAGCACCCTTGAACTCATTTCCTGCATA
R9146	RAR	40	C	T	75	C	T	85	C	T	97	A	G	100	C	G	125	T	C	141	T	C																R9146	TAACGGACCGTTTATTTGCCCTCGTTTGCCCGGTTCGGTGCGCACTTCAATGGCCATGATATTCGGTGACAAAGACCAGTATAAGCTTCTTACTAAAATCCAAATGGTACACATAGACGATGTGGTCAGTGCACATATCTTTC
R9252	RAR	74	A	C	117	C	G	141	A	T																												R9252	TAACAATTCTTCAGCTTCTCTTCCGTCTCTCATCCGAAACCAGCCTGTTTTTGCTGCCCCTGCGCCCATTATCAACCCTTCTTCTTCTTCTTTTTCATCGAGAGAAAATATGTCGACCAAATCTTACGAGGATGCCATTGCAG
R9256	RAR	108	T	G																																		R9256	TAAAGCAGAGCACGGCAATTCAGCACTTCCAGAGCAAATTTCATCGTGCGAAAAGGAGGCGGTGAACGTATCGCTTGCAAATCTGCTAACTTACCCGTTTGTGAGAGATGGGTTATTGAAGAAAACGCTGTCGTTGAAAGGCG
R9330	RAR	119	G	T																																		R9330	TAATCACTACAACACTAGAGAAAAGAAATCAAAACTTGAGAGTGAGAGAACTAACCTAATACTTGGATTCAATTTCAAGCAACTCCCAAGGAAGAAAATAAAACCAAGGGGCAAAAAAGGAAAAGAAAAGAAAAGGGCAACAA
R9360	RAR	99	T	A																																		R9360	TAATTTGGATCCAACTGATTCAAGATATGCCGTAACTAAGAGTACAAACTGTATTCTAGAGAACAGATCATACTTGTACAAACATGAAACATAATAGCATGCATGTCTTATAAGATGGAAATCAAAGAAAGTGTCAAACACAT
R9393	RAR	5	A	C																																		R9393	TAAGCAATAGAGCCACAGATCACTTACCTAATTTGCATCAACAGCCCAAAATTTGAATGCATTTGCATTATTATGCCTTCAGGCGCCCATAGAACTTCTGTTTCTCCTGTGTAGTCTGGAAACGTCCATGTCCAAACTTTGAA
R9394	RAR	15	T	C																																		R9394	TAAGCTCAAGTTCATTGACACATCTTCAAAGTTTGGACATGGACGTTTCCAGACTACACAGGAGAAACAGAAGTTCTATGGGCGCCTGAAGGCATAATAATGCAAATGCATTCAAATTTTGGGCTGTTGATGCAAATTAGGTA
R9402	RAR	16	A	G																																		R9402	TAATCCGTTGAAGAAAAATCATGGAGCACCTTCGGATAATGAGCGTCACGCGGGAGATTTGGGTAATATTGTTGCCGGCCCAGATGGGGTTGCTGAGATTTCCATCAAAGACATGCAGATTCCACTAATCGGGCAGCATTCTA
S10	S
S150102	S
S151516	S
S151718	S
S154546	S
S158788	S
S159900	S
S163132	S
S167980	S
S168384	S
S172526	S
S176162	S
S177172	S
S177374	S
S202122	S
S203536	S
